# Supplementary material for: Loss of Diphthamide Increases DNA Replication Stress in Mammalian Cells by Modulating the Translation of RRM1
Source: ACS Cent Sci. 2024 Sep 6;10(10):1835–47. doi: 10.1021/acscentsci.4c00967 (PMC11503486; doi:10.1021/acscentsci.4c00967)
Supplement: Supplementary file 1 — oc4c00967_si_001.xlsx [file oc4c00967_si_001.xlsx]

## Sheet: Table S3
	Table S3. The heavy-to-light ratio (fold change) and calculated P-value for protein candidates detected in the SILAC proteomics.
	Protein Name	log2(fold change)	log10(P-value)
	AAGAB	-7.64386	5
	AAMP	2.13898	2.52727
	AARS1	-0.251665	2.75021
	AASDHPPT	-0.87515	2.25619
	ABCD3	1.05664	2.14443
	ABCE1	-0.541601	3.39452
	ABCF1	0.778151	1.65907
	ABCF2	-0.219713	0.313987
	ABHD10	-0.473564	3.90135
	ABHD14B	0.0515089	0.0527919
	ABRACL	0.189296	0.241515
	ACAA1	0.27203	1.61614
	ACAA2	7.64386	5
	ACAD9	7.64386	5
	ACADM	-1.91582	2.10159
	ACAT1	-0.526085	2.12811
	ACAT2	-0.166576	0.208993
	ACBD3	0.162261	0.185536
	ACLY	0.156927	1.46229
	ACO1	-7.64386	5
	ACO2	0.455382	0.39182
	ACOT13	-7.64362	5
	ACOT7	0.121258	0.999739
	ACP1	0.779185	2.48521
	ACSL3	-0.806127	1.83698
	ACTC1	-0.0577155	0.97206
	ACTG1	-0.0466434	0.409739
	ACTL6A	0.60101	0.423104
	ACTN1	-0.438485	2.04546
	ACTN2	-7.64386	5
	ACTN4	-0.931287	3.60502
	ACTR1A	-0.25017	0.575298
	ACTR2	-0.159366	0.479118
	ACTR3	0.0187584	0.0403882
	ACYP1	0.591376	1.05088
	ADAR	1.04132	1.04431
	ADD1	0.0736057	0.123797
	ADH5	0.325932	0.498412
	ADI1	7.64386	5
	ADRM1	-0.233707	0.503922
	ADSL	-0.0480943	0.0805892
	ADSS2	-0.0201981	0.0940737
	AFG3L2	-0.108435	0.175207
	AGK	-0.604023	2.51331
	AGL	0.437083	0.477392
	AGPS	-2.05165	2.72452
	AHCY	0.16896	1.91846
	AHCYL1	0.138681	0.768782
	AHCYL2	0.427248	0.622212
	AHSA1	0.165156	0.905285
	AIFM1	0.197926	0.5116
	AIMP1	0.973033	0.997253
	AIMP2	-1.41548	1.88552
	AIP	-0.726715	1.90154
	AK1	0.490375	1.46788
	AK2	-0.223062	1.09453
	AK4	7.64386	5
	AK6	-7.64386	5
	AKAP12	7.64362	5
	AKR1A1	0.410971	0.732545
	AKR1B1	-0.267619	1.05005
	AKR7A2	-1.61331	2.58431
	ALB	-7.64386	5
	ALDH16A1	0.115477	0.288017
	ALDH18A1	-0.427812	2.47512
	ALDH1B1	-1.05519	1.66813
	ALDH2	-1.35899	3.69977
	ALDH3A2	0.00673259	0.013025
	ALDH7A1	-0.828364	4.49843
	ALDH9A1	7.64386	5
	ALDOA	0.215916	1.97719
	ALDOC	-0.188781	0.452917
	ALYREF	-0.30657	0.699556
	AMOT	1.17349	3.65508
	ANKRD61	-0.0336644	0.0237448
	ANP32A	0.173785	0.345669
	ANP32B	0.0933268	0.268715
	ANP32E	1.80087	1.72775
	ANXA11	-0.714988	0.762876
	ANXA2	0.279795	1.02815
	ANXA4	-0.0010018	0.00204825
	ANXA5	-0.112587	0.388502
	ANXA6	-0.836716	1.19799
	ANXA7	0.718142	1.61642
	AP1B1	0.266209	0.833118
	AP1G1	-0.665581	0.775152
	AP1M1	2.0717	4.37135
	AP2A2	-1.38858	2.70359
	AP2B1	-0.604023	1.08063
	AP2M1	-0.299674	1.38522
	AP2S1	8.22882	5
	AP3D1	0.958367	1.87698
	AP3S1	8.22882	5
	APEH	-0.113551	0.176965
	APEX1	-0.348899	1.95205
	API5	-0.120294	0.647856
	APMAP	0.965875	2.12133
	APOA1	-7.64386	5
	APRT	-0.461873	2.73292
	ARCN1	0.234753	0.523086
	ARF1	0.131858	0.779293
	ARF4	-0.553377	1.02748
	ARF5	0.0408723	0.086261
	ARF6	0.318754	1.0547
	ARHGDIA	-0.482047	2.79912
	ARIH1	7.64386	5
	ARL1	0.651402	2.73784
	ARL3	0.366479	1.73706
	ARL6IP5	0.278824	0.558567
	ARL8B	1.2836	2.07365
	ARMC1	-8.22882	5
	ARMT1	0.0698686	0.023976
	ARPC1A	-7.64386	5
	ARPC2	-7.64386	5
	ARPC3	-1.77601	3.29936
	ARPC4	-0.00673259	0.0263774
	ARPC5	0.114514	0.909839
	ASNS	-1.04752	3.83016
	ATAD3A	0.433148	1.39882
	ATG3	0.705881	2.39139
	ATG4B	0.219461	0.430712
	ATIC	0.105381	1.86717
	ATP1A1	0.447914	2.3166
	ATP1B3	0.226486	1.3545
	ATP2A2	-0.185883	0.881717
	ATP5F1A	-0.171401	1.31445
	ATP5F1B	0.0101006	0.0746046
	ATP5F1C	0.613679	0.641392
	ATP5F1D	0.156927	0.323617
	ATP5MC3	-7.64386	5
	ATP5MF	-0.00480899	0.0134209
	ATP5MK	0.0966806	0.376779
	ATP5PB	0.315222	0.530009
	ATP5PD	-0.465664	1.0102
	ATP5PO	0.787461	2.87383
	ATP6V1A	0.665581	3.39563
	ATP6V1B2	1.47299	4.20323
	ATP6V1C1	-7.64362	5
	ATP6V1E1	-7.64386	5
	ATP6V1G1	-2.57936	0.940951
	ATP6V1H	-0.102956	0.0516663
	ATPAF1	7.64386	5
	ATXN10	0.131354	1.02515
	BABAM2	-0.16703	0.192712
	BAG6	-0.454242	0.595914
	BANF1	-0.599607	0.470885
	BAX	-0.219193	0.939873
	BCAP31	0.366906	1.91091
	BCAT2	0.935917	1.46609
	BCCIP	-0.620512	3.71814
	BCLAF1	-0.247789	0.479152
	BID	-7.64386	5
	BLMH	-0.219713	1.84036
	BLVRA	0.0379995	0.0928339
	BLVRB	7.64386	5
	BOLA2; BOLA2B	-0.00432737	0.00313086
	BPNT1	-2.1345	2.69219
	BSG	0.25017	0.881342
	BTF3	-0.0914012	0.316355
	BTF3L4	-0.149211	0.340496
	BUB3	0.12993	0.898546
	BUD31	-7.64362	5
	BYSL	-1.43161	3.0191
	BZW1	0.47908	1.47563
	BZW2	-0.433148	1.05427
	C17orf75	7.64362	5
	C1QBP	-0.195093	0.802409
	C7orf50	-8.22882	5
	CA2	-1.35542	5.93616
	CA8	-0.975184	1.13917
	CAB39	0.669246	3.79264
	CACYBP	0.0567533	0.579261
	CAD	0.00480899	0.0288912
	CALD1	-1.86724	2.46088
	CALM1	-0.249727	1.14062
	CALR	-0.211009	1.44481
	CALU	-0.0735811	0.101794
	CAMK2D	-1.02576	0.475876
	CAND1	0.312737	1.64392
	CANX	-0.143884	1.77296
	CAP1	-0.250696	0.558965
	CAPN2	0.19591	0.156961
	CAPNS1	-0.637869	1.70974
	CAPRIN1	-0.144848	0.426634
	CAPZA1	0.401299	1.9126
	CAPZA2	0.295773	0.293592
	CAPZB	0.946594	3.10336
	CARM1	0.159821	0.236136
	CARS1	-0.490208	0.793148
	CAST	-8.22882	5
	CAT	0.724668	1.27603
	CBFB	7.64386	5
	CBR1	0.0389486	0.650094
	CBS	-0.193096	2.64699
	CBX3	0.296309	0.318422
	CCAR1	0.341094	0.788655
	CCAR2	-0.209523	1.38578
	CCDC124	0.175262	0.993108
	CCNB1	0.0192362	0.027694
	CCNK	0.0298168	0.0722261
	CCT2	0.507801	3.29824
	CCT3	0.165156	2.92453
	CCT4	0.219713	2.38903
	CCT5	0.307543	1.76898
	CCT6A	0.153069	0.897052
	CCT7	0.0918673	2.60483
	CCT8	0.159313	2.84042
	CDC123	-0.0144271	0.0216182
	CDC37	-0.338169	1.12343
	CDC5L	0.254046	0.513937
	CDC73	-0.0692627	0.165662
	CDK1	0.353351	1.67591
	CDK2	-0.323551	0.89541
	CDK4	1.27313	2.7668
	CDK5	0.490375	1.37649
	CDKN2A	-0.3425	0.746623
	CDV3	-0.323551	0.858781
	CERS2	-8.22882	5
	CETN2	0.485427	1.18894
	CFDP1	-0.429214	3.05177
	CFL1	-0.297281	1.51873
	CFL2	0.147283	0.359409
	CHCHD3	1.64751	2.5096
	CHD4	-0.544405	2.24838
	CHERP	0.633831	1.07562
	CHMP1A	7.64386	5
	CHMP4B	-0.155506	0.684057
	CHORDC1	-1.51527	3.84984
	CHTOP	0.371793	2.93965
	CIAPIN1	-7.64386	5
	CIRBP	1.28511	0.626306
	CKAP2	7.64386	5
	CKAP4	0.812741	0.98171
	CKAP5	-0.599002	0.840712
	CKB	0.0480943	0.309622
	CKMT1A; CKMT1B	0.163681	0.729816
	CLASP1	-0.0606021	0.0780816
	CLIC1	-0.307005	1.43339
	CLIC4	0.630804	0.925656
	CLINT1	-1.05774	1.73853
	CLNS1A	7.64386	5
	CLPB	-1.96124	4.43503
	CLPP	0.327448	0.946549
	CLTC	0.348899	3.2069
	CLUH	-7.64386	5
	CMPK1	-0.0472464	0.0946466
	CNDP2	-0.385619	0.478405
	CNN3	-1.17349	2.87725
	CNOT1	-8.22882	5
	CNP	7.64386	5
	CNPY2	0.57095	1.27045
	COA6	0.537617	1.76633
	COASY	-0.661456	0.788298
	COMMD9	0.0721498	0.0747418
	COMT	-7.64386	5
	COPA	0.0731122	0.416322
	COPB1	-0.227454	0.982059
	COPB2	-0.363547	1.52268
	COPE	-0.0538669	0.114333
	COPG1	0.121258	0.210848
	COPG2	-7.6441	5
	COPS2	0.349328	0.713162
	COPS3	0.301605	0.468833
	COPS4	-0.683857	1.78583
	COPS5	-0.925963	0.655876
	COPS6	7.64386	5
	COPS7A	-7.64386	5
	COPS7B	-0.530624	1.08755
	COPZ1	0.329939	1.90659
	COTL1	-0.40228	0.544623
	COX4I1	0.176681	0.651701
	COX5A	0.0981411	0.398374
	COX5B	-0.362143	1.2762
	COX7A2	0.831119	1.77016
	CPNE1	-0.0134653	0.0117515
	CPNE3	0.180995	0.849313
	CPOX	-0.305494	0.68767
	CPSF1	1.70044	2.67433
	CPSF2	7.64386	5
	CPSF3	1.72802	0.935775
	CPSF6	1.48073	3.87827
	CPSF7	-1.18799	0.309103
	CPT2	-0.295085	0.395829
	CREG1	7.64386	5
	CRK	-7.64386	5
	CRKL	-0.665581	2.96293
	CRTAP	-0.426106	0.303936
	CRYZ	-7.64386	5
	CS	-0.270529	1.37898
	CSDE1	-0.0625266	0.28187
	CSE1L	0.085625	0.535564
	CSK	-7.64386	5
	CSNK2A1	1.05664	3.00916
	CSNK2A2	-7.64386	5
	CSNK2B	0.150176	0.453698
	CSRP2	-0.0173125	0.0450908
	CSTB	0.00192359	0.00619863
	CSTF2	0.054357	0.0522813
	CSTF3	1.22354	1.46905
	CTNNA1	1.45452	1.61162
	CTNNB1	-7.64386	5
	CTNNBL1	-7.64362	5
	CTNND1	-8.22882	5
	CTPS1	0.509612	1.70018
	CTSD	0.0403981	0.201952
	CTTN	0.328532	1.07894
	CUL1	-0.0375122	0.0371527
	CUL3	8.22882	5
	CUL4B	0.114514	0.271337
	CUTA	0.463118	0.462714
	CWC27	-8.22882	5
	CYB5A	8.22882	5
	CYB5B	-0.922771	1.78826
	CYB5R3	1.6775	1.81298
	CYC1	0.261359	0.527342
	CYCS	0.299661	3.64033
	CYFIP1	-0.279795	0.24602
	CYP51A1	-0.0678078	0.0388433
	CYRIB	-1.09521	3.47884
	DAD1	-0.771649	1.79624
	DAP3	0.0403981	0.0579234
	DARS1	-0.136173	0.693941
	DARS2	-0.161751	0.300817
	DAZAP1	-1.26965	2.00503
	DBI	-0.161751	0.230129
	DBN1	-7.64386	5
	DBNL	-7.64386	5
	DCAF7	-0.786425	0.627384
	DCPS	-0.261888	0.478768
	DCTN1	0.378639	1.07813
	DCTN2	0.762023	1.39029
	DCTN5	1.17462	1.65984
	DCTPP1	-0.622129	2.63911
	DCUN1D5	-7.64362	5
	DCXR	0.02001	0.0169806
	DDB1	-0.428231	4.4339
	DDOST	0.140533	0.666851
	DDT	0.167541	0.636478
	DDX1	0.474965	3.11184
	DDX17	0.285621	2.98385
	DDX18	-8.22882	5
	DDX19B	0.425282	2.0586
	DDX21	0.137641	1.06152
	DDX39A	0.0615643	0.126722
	DDX39B	-0.175262	2.27361
	DDX3X	0.462703	3.38941
	DDX42	-8.22882	5
	DDX46	-1.36496	1.81153
	DDX47	-3.04621	2.044
	DDX5	0.346947	3.40357
	DDX6	-1.13862	2.4144
	DECR1	-7.6441	5
	DEK	-0.346401	1.20949
	DENR	-0.680808	2.38437
	DERL1	8.22882	5
	DFFA	-2.47627	2.79655
	DHCR24	-0.158348	0.155971
	DHCR7	-7.6441	5
	DHFR	0.451855	0.698714
	DHRS7	7.64386	5
	DHX15	-0.00913862	0.0585472
	DHX30	1.2906	3.5164
	DHX36	7.64362	5
	DHX40	8.22882	5
	DHX9	0.00192359	0.00645597
	DIABLO	-8.22882	5
	DIAPH1	0.930921	2.42527
	DIS3	-0.834251	3.11215
	DKC1	7.64386	5
	DLAT	-0.715461	0.956139
	DLD	0.145354	0.908151
	DLST	-1.56547	2.43912
	DNAJA1	-0.148247	0.244354
	DNAJA2	-0.117404	0.364429
	DNAJB1	0.431745	1.66758
	DNAJB11	-0.177646	0.30409
	DNAJC2	0.275912	0.365849
	DNAJC7	-1.38498	3.83993
	DNAJC8	-1.02823	0.966263
	DNAJC9	-0.027893	0.119831
	DNM1L	0.952282	1.25497
	DNM2	-0.267709	0.999246
	DNMT1	-7.64386	5
	DNPH1	0.200892	0.704818
	DOLPP1	8.22882	5
	DPCD	0.092364	0.112861
	DPM1	0.0298168	0.0179844
	DPP3	-7.64386	5
	DPYSL2	-0.815862	0.843301
	DR1	-8.22882	5
	DRAP1	0.0245305	0.0364605
	DRG1	0.913209	2.29782
	DRG2	0.221127	0.312253
	DSTN	0.516559	1.00219
	DUSP3	0.294484	0.778419
	DUT	2.00271	5.78042
	DYNC1H1	0.167086	2.78371
	DYNC1I2	-0.272561	0.479408
	DYNC1LI1	1.03149	1.5561
	DYNLL1	-0.755462	1.18411
	DYNLRB2	0.109698	0.161317
	DYNLT1	-0.298253	0.746736
	ECH1	5.22734	5.52592
	ECHS1	-1.11109	2.01036
	ECI1	-0.101993	0.12207
	ECI2	-0.211009	1.08514
	ECPAS	-7.64386	5
	EDC3	0.255984	0.345009
	EDC4	0.422754	0.842318
	EDF1	-1.27313	1.84198
	EEF1A1	0.17282	1.78187
	EEF1A2	-0.216811	0.384134
	EEF1B2	0.0779245	0.288541
	EEF1D	0.00192359	0.0129709
	EEF1E1	-0.639274	1.77612
	EEF1G	0.0245305	0.313884
	EEF2	0.608043	3.72185
	EFHD2	-0.239071	1.60817
	EFTUD2	-0.0678078	0.291478
	EHD1	-0.716483	1.15568
	EHMT2	-0.820691	0.804931
	EIF1	0.562551	2.53014
	EIF1AY	0.0504911	0.403295
	EIF2A	-7.64386	5
	EIF2AK2	0.335244	1.09311
	EIF2B1	0.774019	1.31862
	EIF2B4	0.366906	0.732659
	EIF2S1	1.14422	2.70328
	EIF2S2	0.372345	1.03239
	EIF2S3	0.0683003	0.661943
	EIF3A	-0.304522	1.44604
	EIF3B	-0.162716	1.13433
	EIF3C	-0.565952	4.24288
	EIF3D	-0.73594	2.37304
	EIF3E	0.0721498	0.517085
	EIF3F	0.279795	1.21299
	EIF3G	-0.181508	0.74142
	EIF3H	0.314789	1.6099
	EIF3I	-0.818608	3.07566
	EIF3J	-7.64362	5
	EIF3K	0.589573	2.71635
	EIF3L	-0.126076	0.654847
	EIF3M	-0.554968	2.68021
	EIF4A1	0.0192362	0.326684
	EIF4A2	-7.64386	5
	EIF4A3	-0.186335	0.881748
	EIF4B	-0.498375	0.867773
	EIF4E	-0.80405	1.22431
	EIF4EBP1	-0.889229	1.90851
	EIF4G1	0.300197	1.31138
	EIF4G2	-0.72774	2.13565
	EIF4H	0.155506	0.39663
	EIF5	-0.217259	0.51596
	EIF5A	-0.0360632	0.10175
	EIF5B	-0.0591686	0.124837
	EIF6	-1.31487	2.77522
	ELAC2	0.120756	0.264206
	ELAVL1	0.653819	2.45846
	ELOC	0.101528	0.186448
	ELP1	-7.64386	5
	EMC1	1.30933	1.41073
	EMC2	0.215844	0.281542
	EMC3	8.22882	5
	EMD	1.2941	2.79623
	EML4	-0.042796	0.0546684
	ENAH	-0.671667	0.615699
	ENO1	-0.00288539	0.0208815
	ENO2	-1.89701	3.07866
	ENOPH1	0.226486	0.272643
	ENSA	0.355733	1.06612
	EPB41L2	0.32301	0.201867
	EPHX1	0.658095	2.29278
	EPRS1	-0.0307787	0.193972
	EPS15L1	-3.76889	4.64562
	ERH	0.17475	0.401893
	ERLIN2	0.771573	2.19317
	ERO1A	-1.00216	3.54918
	ERP29	-0.167086	0.76714
	ESD	1.13226	2.97693
	ESYT1	0.24242	0.561182
	ETF1	0.562359	1.60174
	ETFA	0.0399238	0.0725598
	ETFB	-0.39878	2.102
	EWSR1	0.335788	2.82252
	EXOSC10	-7.64362	5
	EXOSC2	-0.775223	1.18092
	EXOSC7	1.17123	0.576245
	EXOSC8	-0.9838	0.883304
	EXOSC9	0.179577	1.017
	EYA3	-0.161083	0.111866
	EZR	0.23423	2.1049
	FABP5	-7.64386	5
	FADD	-0.635236	0.489781
	FAF2	7.64386	5
	FAH	0.137466	0.532644
	FAIM	8.22882	5
	FAM162A	7.64386	5
	FAM50A	0.85481	2.94552
	FAM98A	7.64362	5
	FAM98B	0.0500184	0.113185
	FANCI	-0.100929	0.120492
	FAR1	-8.22882	5
	FARSA	0.00384719	0.0218517
	FARSB	-0.0620558	0.218537
	FASN	-0.353232	2.79831
	FAU	0.109698	0.564527
	FDPS	0.519714	0.982456
	FEN1	-0.312842	2.44054
	FERMT2	0.868327	0.571905
	FH	-0.557962	2.1585
	FHL1	0.484025	1.7099
	FIP1L1	-0.00673259	0.00890587
	FIS1	0.0476212	0.0526289
	FKBP1A	0.466078	2.64694
	FKBP3	0.231848	1.31037
	FKBP4	0.215397	2.22032
	FKBP8	-0.526672	0.823304
	FLII	0.110698	1.30786
	FLNA	-0.588571	4.37338
	FLNB	0.199409	0.724947
	FLOT1	-7.64386	5
	FSCN1	-7.64386	5
	FTH1	-0.588369	1.51614
	FTO	-0.644324	0.773252
	FUBP1	0.26374	2.00124
	FUS	0.444391	1.95115
	G3BP1	-0.334269	2.30037
	G3BP2	0.0173125	0.0367124
	G6PD	-0.179637	1.99059
	GABARAPL2	0.245408	0.186642
	GALK1	2.54827	2.86656
	GANAB	-0.273971	2.7129
	GAP43	-0.956931	2.73505
	GAPDH	0.194577	1.31298
	GAPVD1	0.47554	1.14981
	GARS1	-1.01119	3.17132
	GART	-0.143426	0.95577
	GATAD2A	-0.171855	0.875121
	GATD3B	0.0355883	0.0331813
	GBF1	-0.420789	0.770148
	GCLM	-7.64386	5
	GCN1	0.477103	1.10129
	GCSH	-0.178158	0.232335
	GDI1	-0.189232	1.13048
	GDI2	-0.208557	0.905204
	GEMIN4	7.64386	5
	GEMIN6	-7.64386	5
	GET3	-0.117866	0.275407
	GET4	-0.4706	0.537533
	GFM1	0.195028	0.398227
	GFPT1	-0.076468	0.125043
	GGCT	0.208108	0.23037
	GGH	8.22882	5
	GIGYF2	-0.06601	0.0727188
	GINS1	-7.64386	5
	GIPC1	-8.22882	5
	GLA	0.232294	2.17588
	GLMN	0.246295	0.45331
	GLO1	0.350422	1.67594
	GLOD4	-0.0606021	0.179356
	GLRX3	-0.248758	0.639224
	GLS	-1.14163	2.06696
	GLUD1	-0.326906	1.14161
	GLUL	-7.64386	5
	GMFB	-1.01179	2.42768
	GMPPA	7.64386	5
	GMPPB	-7.64386	5
	GMPS	-0.351398	1.94724
	GNAI3	0.462703	1.32104
	GNB1	-0.115015	0.247387
	GNL3	-0.0832324	0.201745
	GNPDA1	-0.0312648	0.0178148
	GNPNAT1	0.303652	0.590712
	GOLPH3	7.64362	5
	GOLT1B	0.0298168	0.0780907
	GON7	-1.38979	2.88389
	GORASP2	0.484025	0.606126
	GOT1	-0.466651	1.70858
	GOT2	0.257481	1.29787
	GPI	0.252634	2.23461
	GPS1	0.211976	0.198641
	GRB2	-0.341094	1.04784
	GRHPR	0.158857	0.718093
	GRPEL1	-0.894512	3.03195
	GRWD1	-0.537434	0.963856
	GSPT1	0.527079	0.683713
	GSR	-1.41624	1.60349
	GSS	-0.132822	0.14353
	GSTK1	0.10103	0.171923
	GSTM2	-1.06578	2.34031
	GSTM3	-1.10775	1.69943
	GSTO1	1.12486	4.06366
	GSTP1	-0.289507	1.05356
	GTF2F1	-7.64386	5
	GTF2I	-0.0620558	0.184608
	GTF3C3	-7.64362	5
	GTPBP1	-0.504244	1.02233
	GTPBP4	-8.22882	5
	GYG1	-7.64362	5
	GYS1	0.752758	1.08525
	H1-10	-1.1727	2.03756
	H1-2	-0.296309	2.19182
	H2AC4; H2AC8	-0.57195	1.08632
	H2AZ1	-0.070225	0.242856
	H2BC12	0.0355883	0.0252459
	H4C1; H4C11; H4C12; H4C13; H4C14; H4C15; H4C16; H4C2; H4C3; H4C4; H4C5; H4C6; H4C8; H4C9	-0.486004	2.99427
	HACD3	-0.187364	1.8717
	HADH	-0.377235	1.68152
	HADHA	-0.683857	2.84816
	HADHB	-0.873417	2.16915
	HARS1	0.24242	0.690989
	HAT1	0.100067	0.393403
	HAX1	0.41644	1.942
	HBS1L	0.306139	0.258397
	HCCS	-7.6441	5
	HCFC1	-0.202825	0.693269
	HDAC1	0.796786	2.34898
	HDAC2	-0.215844	2.47561
	HDDC2	1.88808	1.86113
	HDGF	-0.439051	1.78093
	HDGFL2	-0.0740746	0.292158
	HDHD5	-1.34591	2.05547
	HDLBP	0.696072	1.85766
	HEATR3	-0.174809	0.219544
	HEBP2	-0.39584	0.333513
	HIBADH	8.22882	5
	HIBCH	0.191164	0.200019
	HIGD1A	-7.64386	5
	HIKESHI	-0.359211	2.15277
	HINT1	0.94516	2.6713
	HK1	0.328422	0.790104
	HLA-C	7.64386	5
	HM13	-0.0731122	0.311393
	HMBS	-1.77632	1.72461
	HMGB1	-0.255542	1.0381
	HMGB2	0.375279	0.800432
	HMGB3	-0.696072	2.74772
	HMGCS1	0.708698	1.63814
	HMGN5	-0.95586	3.66812
	HMOX2	1.35457	1.0876
	HNRNPA0	0.264357	0.170735
	HNRNPA1L3	0.305059	1.54184
	HNRNPA2B1	0.266209	0.80171
	HNRNPA3	0.680182	2.16879
	HNRNPAB	-0.539019	1.70756
	HNRNPC	-0.0139438	0.0359098
	HNRNPD	-0.154034	1.31277
	HNRNPDL	0.316735	1.25736
	HNRNPF	-0.331345	1.30955
	HNRNPH1	0.0418341	0.234707
	HNRNPH2	-0.13429	0.264996
	HNRNPH3	-7.64386	5
	HNRNPK	0.0793815	1.26209
	HNRNPL	-0.421351	1.45469
	HNRNPR	1.13303	4.32753
	HNRNPU	0.220681	1.51616
	HNRNPUL1	0.215325	0.280507
	HPRT1	0.252634	2.63057
	HSD17B10	0.588971	1.61502
	HSD17B11	7.64386	5
	HSD17B12	-0.535037	1.4711
	HSD17B4	0.0818019	0.318322
	HSP90AA1	0.186849	2.17448
	HSP90AA4P	0.369963	0.709592
	HSP90AB1	-0.099104	0.816445
	HSP90AB4P	0.174239	0.421328
	HSP90B1	-0.0120245	0.158383
	HSPA14	-0.536622	0.588747
	HSPA1B	-0.325499	2.33691
	HSPA4	-0.0885131	0.407119
	HSPA4L	0.472002	2.08932
	HSPA5	-0.255628	1.61424
	HSPA8	0.0461702	0.619258
	HSPA9	0.0317406	0.295966
	HSPB1	-1.9333	3.52781
	HSPBP1	-0.581958	1.89726
	HSPD1	0.0365502	0.165812
	HSPE1	0.0995689	1.2224
	HSPH1	-0.0711874	0.407412
	HTATSF1	0.211976	0.692547
	HUWE1	-0.141956	0.879634
	HYOU1	-0.194577	0.870708
	HYPK	0.00192359	0.00259871
	IAH1	7.6441	5
	IARS1	0.100532	0.339568
	IARS2	-1.50369	1.43612
	IDE	-7.64362	5
	IDH1	-0.817944	4.93429
	IDH2	-1.33999	3.80349
	IDH3A	-0.134749	0.460819
	IDH3B	-7.64386	5
	IFT25	-8.22882	5
	IFT27	-1.35304	2.19548
	IGF2BP1	-0.068793	0.699831
	ILF2	0.168051	2.0095
	ILF3	-0.301605	0.792743
	ILKAP	0.078887	0.103621
	ILVBL	-0.140533	0.166489
	IMMT	-0.0480943	0.119337
	IMPA1	-7.64386	5
	IMPDH2	0.06877	1.07877
	IPO11	-1.82865	1.35566
	IPO4	0.239071	0.28628
	IPO5	0.282175	2.38064
	IPO7	-0.615082	1.96163
	IPO8	-0.613468	0.820535
	IPO9	-0.647974	2.21779
	IQGAP1	-0.364524	1.69123
	IRS4	-1.17496	3.80457
	ISOC1	1.10185	3.60424
	ISYNA1	-1.11852	3.014
	ITGB1	-7.64386	5
	ITPA	7.64386	5
	JAGN1	0.847174	2.86909
	JMJD6	0.140992	0.373256
	JPT1	-0.3347	0.618211
	JPT2	0.00192359	0.00343009
	KARS1	0.468211	1.42793
	KCTD12	-0.744151	2.84138
	KHDRBS1	-0.185432	0.490933
	KHSRP	-0.25845	2.36831
	KIF11	-1.69345	2.06435
	KIF2A	-7.64386	5
	KIF5B	-0.471174	1.18068
	KIFBP	-7.64386	5
	KPNA2	-0.0182744	0.0534681
	KPNA6	-0.12176	0.356114
	KPNB1	-0.0504911	0.258511
	KRR1	7.64386	5
	KRT1	-7.64386	5
	KRT10	-7.6441	5
	KRT2	-7.6441	5
	KRT9	-7.6441	5
	KTN1	0.960855	1.36402
	KYAT3	8.22882	5
	LAMP1	-7.64386	5
	LAMP2	-1.67517	3.65854
	LAMTOR1	-7.64362	5
	LAMTOR3	-0.147283	0.179019
	LAMTOR5	0.328422	0.740633
	LANCL1	-7.6441	5
	LAP3	0.491776	1.94906
	LARP1	0.715848	2.0203
	LARP4	0.423316	0.524796
	LARS1	-0.0187522	0.0916852
	LBR	0.355304	1.83041
	LDB3	0.322577	1.30201
	LDHA	-0.243389	2.57801
	LDHB	0.121258	0.895368
	LETM1	-0.107272	0.305869
	LGMN	-7.6441	5
	LIG1	2.35712	1.91892
	LIMA1	-7.64386	5
	LMAN1	1.26501	2.64855
	LMNA	-0.0937926	0.422007
	LMNB1	-0.0529047	0.32503
	LMNB2	-0.860803	2.10834
	LONP1	-3.41285	3.98582
	LRPPRC	-0.117404	0.797828
	LRRC40	-0.519129	0.699583
	LRRC41	-0.409569	0.468234
	LRRC47	-1.52405	3.01062
	LRRC59	-0.821733	1.33073
	LSM12	-7.64386	5
	LSM2	0.205605	0.11703
	LSM3	-7.64386	5
	LSM4	0.310896	0.273631
	LSM8	-0.459172	0.546636
	LTA4H	0.384086	1.53685
	LTV1	-7.64362	5
	LUC7L	-0.0861207	0.107184
	LUC7L2	0.148754	0.260489
	LUC7L3	0.435115	0.519805
	LYAR	7.64386	5
	LYPLA1	-7.64386	5
	LYPLA2	-7.64386	5
	MAD2L1	-0.156927	1.33348
	MAGED2	-1.75516	4.20704
	MAGOHB	0.236611	1.28162
	MAGT1	-7.64386	5
	MAIP1	0.364952	1.44477
	MALSU1	-7.64386	5
	MAP2K2	-0.221201	0.223876
	MAP4	-0.20766	1.29654
	MAPK1	-3.01903	4.69829
	MAPK14	-7.64362	5
	MAPK3	0.374727	0.51034
	MAPRE1	0.177193	0.937915
	MAPRE2	0.432164	1.52134
	MARCKS	-0.932353	2.76157
	MARCKSL1	-0.573352	2.02899
	MARS1	-0.171855	0.962759
	MAT2A	-0.266649	1.92149
	MAT2B	0.365502	3.62173
	MATR3	0.19651	1.58088
	MBD3	0.420369	0.639372
	MCM2	-0.248758	0.96346
	MCM3	-0.219787	2.09509
	MCM4	0.158348	1.08947
	MCM5	-0.236166	3.27551
	MCM6	0.122723	1.0251
	MCM7	0.0201981	0.113782
	MCMBP	7.64386	5
	MCTS1	-0.290915	1.26953
	MDH1	-0.0519426	0.314609
	MDH2	0.169982	1.33923
	MDN1	-7.64386	5
	ME2	0.180029	0.670176
	MEA1	-7.64386	5
	METAP2	0.689961	0.553449
	MGST3	1.05335	1.92683
	MIF	-0.155963	0.907739
	MLEC	7.64386	5
	MOB1B	-0.183438	0.22971
	MOB4	-7.64362	5
	MOGS	-0.585964	1.17144
	MORF4L2	0.419352	0.507657
	MPC2	-7.64362	5
	MPI	1.24537	0.666046
	MPST	-0.893772	0.921061
	MRI1	-0.235198	0.187306
	MRPL12	-1.27081	2.4107
	MRPL13	-7.64386	5
	MRPL17	-7.64386	5
	MRPL24	0.0986061	0.139148
	MRPL4	-0.0240455	0.0189349
	MRPL40	-0.206623	0.426519
	MRPL41	7.64386	5
	MRPL46	2.01659	1.30724
	MRPL49	0.238547	0.317216
	MRPL50	7.64362	5
	MRPS22	-0.14779	0.18976
	MRPS23	-7.64362	5
	MRPS26	0.766413	0.923665
	MRPS27	7.64386	5
	MRPS31	0.204759	0.324083
	MRPS34	-0.624144	1.41488
	MRPS35	-0.787461	2.2793
	MRTO4	1.02992	1.23572
	MSH2	-1.21404	1.41665
	MSH6	-2.99946	6.34888
	MSN	-0.203275	1.76112
	MTA1	0.477929	0.376198
	MTA2	-1.34744	3.02028
	MTAP	-0.088017	0.153533
	MT-ATP6	0.655843	1.83044
	MTCH2	0.238103	0.510364
	MT-CO2	-0.0346263	0.114658
	MTDH	1.35389	1.40322
	MTHFD1	0.405644	2.17334
	MTHFD1L	-0.228422	0.650114
	MTHFD2	-1.11296	2.30094
	MT-ND2	0.279262	0.422121
	MTPN	0.0683003	0.272408
	MTREX	-0.115015	0.29564
	MTX2	-7.64386	5
	MYBBP1A	-1.07092	5.47483
	MYDGF	0.245408	0.512072
	MYG1	0.0355883	0.0181361
	MYH10	-0.39486	1.77577
	MYH9	-0.738376	2.29098
	MYL12B	-0.173332	0.728827
	MYL6	0.0163507	0.0548158
	MYO6	-7.64386	5
	NAA10	0.199409	1.30659
	NAA15	0.915332	3.16998
	NAA25	0.823151	1.02918
	NAA50	0.078887	0.230167
	NACA	-0.0336644	0.104533
	NAE1	-0.0197139	0.093985
	NAF1	0.060131	0.0248276
	NAMPT	0.426265	0.773379
	NANS	0.492933	2.06879
	NAP1L1	-0.216811	0.690995
	NAP1L4	-0.345972	1.18271
	NAPA	0.068793	0.116818
	NARS1	-3.32882	5.95851
	NASP	-0.357686	1.25493
	NAT10	7.64386	5
	NAXE	0.0875504	0.220717
	NCAPD2	-0.411953	1.2567
	NCAPG	-0.585564	1.25861
	NCAPH	0.574383	0.59684
	NCBP1	-0.117404	0.366868
	NCDN	-7.64362	5
	NCL	-0.186335	1.92355
	NCLN	1.71518	3.11389
	NDRG1	-7.64386	5
	NDUFA10	0.298789	1.32064
	NDUFA11	0.0500184	0.138166
	NDUFA12	-0.852412	1.26467
	NDUFA13	0.0750371	0.142429
	NDUFA5	0.150633	0.217674
	NDUFA8	-0.184277	0.31327
	NDUFA9	-1.12333	2.09429
	NDUFAF2	-0.0827372	0.0922998
	NDUFAF4	0.479656	0.65465
	NDUFB10	-7.64386	5
	NDUFB3	-1.11518	2.27955
	NDUFB6	0.088017	0.164707
	NDUFB8	-7.64386	5
	NDUFB9	-8.22882	5
	NDUFS1	-0.0211599	0.0333117
	NDUFS2	0.387023	0.506284
	NDUFS3	0.054829	0.264284
	NDUFS7	-7.64386	5
	NDUFS8	0.149669	0.93466
	NDUFV1	-0.136218	0.442221
	NDUFV2	0.195544	0.942019
	NELFA	7.64386	5
	NELFB	0.141039	0.410519
	NFS1	0.381149	0.728506
	NHERF1	-1.12298	2.86956
	NIF3L1	0.809245	0.759653
	NIPSNAP1	-0.0428102	0.0230153
	NME1	-0.183438	3.55679
	NME2	0.191228	0.756511
	NME2P1	7.64386	5
	NMT1	2.26216	6.18218
	NOB1	0.0533769	0.0917624
	NOC2L	-7.64362	5
	NOC3L	0.86531	1.83889
	NOLC1	-0.400741	0.982954
	NONO	0.473564	2.4659
	NOP2	7.6441	5
	NOSIP	7.64386	5
	NOTCH1	7.64386	5
	NPEPPS	-0.0312544	0.0802862
	NPLOC4	0.169017	0.388972
	NPM1	0.00625273	0.0380031
	NPM3	-1.68117	3.86868
	NQO2	-8.22882	5
	NSDHL	-0.120294	0.166339
	NSF	1.00722	1.45838
	NSFL1C	0.574352	1.40967
	NSUN2	-0.562955	0.966344
	NT5C2	-0.30895	0.871384
	NT5DC1	-0.108734	0.149771
	NT5DC2	-0.385065	0.730239
	NTPCR	0.219266	0.55364
	NUCB2	-0.394303	0.560627
	NUCKS1	-7.64362	5
	NUDC	0.146318	0.412808
	NUDT1	-0.0125034	0.0267532
	NUDT16	-8.22882	5
	NUDT21	-0.178611	0.624848
	NUDT5	-0.92633	1.74615
	NUMA1	3.19143	3.76704
	NUP107	-5.07988	4.47896
	NUP133	-1.55561	2.52825
	NUP153	-0.223583	0.388752
	NUP155	-1.90742	2.83304
	NUP160	-0.413495	0.824445
	NUP205	0.478505	1.42568
	NUP210	7.64386	5
	NUP214	7.64362	5
	NUP37	-7.6441	5
	NUP43	0.0353869	0.0582243
	NUP50	8.22882	5
	NUP54	-7.64386	5
	NUP58	7.6441	5
	NUP62	0.766146	0.632432
	NUP85	-0.962103	1.22507
	NUP93	0.556964	0.88763
	NUTF2	0.202308	0.664012
	NXF1	-8.22882	5
	OAT	-0.0851579	0.499712
	OCIAD1	2.16224	3.80279
	OGDH	-1.06652	3.62325
	OLA1	0.64393	1.65024
	ORC2	7.6441	5
	ORC4	7.64386	5
	OSBP	-7.64386	5
	OTUB1	0.290478	0.789976
	OXSR1	-1.09122	1.8218
	P3H1	0.602015	2.04391
	P4HA1	-0.918886	1.99703
	PA2G4	0.0437724	0.520309
	PABPC1	0.191679	1.53673
	PABPC4	0.425282	1.73238
	PABPN1	-0.373323	1.6379
	PAFAH1B1	0.599607	3.04532
	PAFAH1B2	-1.49314	1.92055
	PAFAH1B3	-0.373323	0.524171
	PAICS	0.0813069	1.02928
	PAPOLA	0.232739	0.455578
	PAPSS1	-7.64386	5
	PARK7	-0.0461702	0.159294
	PARP1	0.242945	2.55951
	PAWR	8.22882	5
	PBDC1	-0.259948	0.322925
	PBK	-0.263932	1.02081
	PCBD1	0.218746	0.888028
	PCBP1	0.273971	0.789292
	PCBP2	0.0413601	0.12169
	PCDH11X	0.0866654	0.0520502
	PCK2	-7.64386	5
	PCMT1	-0.850616	1.83844
	PCNA	-0.312842	1.95878
	PCNP	-0.83701	1.91263
	PDAP1	-0.255984	0.884065
	PDCD10	0.0841671	0.403844
	PDCD4	-7.6441	5
	PDCD5	-0.336219	0.695414
	PDCD6	0.0976434	0.268729
	PDCD6IP	0.807827	2.68429
	PDE12	0.593831	1.51223
	PDHA1	0.0841671	0.465306
	PDHB	0.786425	4.84046
	PDIA3	0.0365502	0.384364
	PDIA4	0.237134	2.90802
	PDIA6	0.245851	1.01919
	PDLIM1	-0.114514	0.351781
	PDS5A	-7.64386	5
	PDXK	0.211009	0.180298
	PEBP1	-0.0298168	0.0546694
	PELO	-7.64386	5
	PELP1	-0.341094	1.84272
	PEPD	-0.324525	0.550347
	PEX19	1.27662	0.44771
	PFAS	-0.244357	1.0815
	PFDN2	0.857281	1.13328
	PFDN4	7.64386	5
	PFKL	-0.363547	0.365147
	PFKM	0.131858	0.136362
	PFKP	-1.22239	1.15188
	PFN1	-0.111124	0.45668
	PFN2	-0.00240409	0.0079777
	PGAM1	-0.641688	3.05804
	PGAM5	0.704228	2.49018
	PGD	-0.642304	4.7367
	PGK1	0.0533947	0.711276
	PGLS	-0.911086	1.64621
	PGM1	-0.490375	1.30994
	PGM2	-1.69447	2.33985
	PGM3	0.296309	0.340721
	PGRMC1	-1.10629	2.72606
	PGRMC2	0.464677	1.98889
	PHAX	7.64386	5
	PHB1	-0.939819	3.21822
	PHB2	0.102956	0.595554
	PHC2	0.580956	1.59024
	PHGDH	-0.317709	2.96246
	PHKB	-0.665973	1.60836
	PHPT1	-7.64386	5
	PICALM	-7.64386	5
	PIN4	-0.481471	1.86107
	PITPNB	1.00108	2.13749
	PITRM1	-0.393219	0.955271
	PKM	-0.215844	1.84924
	PKN2	-7.64386	5
	PLCG1	1.98801	3.06917
	PLIN3	-1.01952	2.07052
	PLPBP	0.45087	1.2288
	PLS3	-0.521524	3.006
	PMVK	1.26501	1.89333
	PNN	0.838431	1.58955
	PNO1	-7.64386	5
	PNP	-0.009618	0.0427706
	POGLUT3	0.165101	0.259821
	POLA1	-7.64386	5
	POLA2	-8.22882	5
	POLD1	-0.376854	0.161845
	POLDIP2	-8.22882	5
	POLDIP3	0.821733	0.902632
	POLE3	0.106808	0.204626
	POLR1C	-0.0731122	0.128727
	POLR2E	1.44871	2.58182
	POLR2H	-2.63093	2.85542
	POLR2J	8.22882	5
	POR	-7.64386	5
	PPA1	0.122683	1.13677
	PPA2	0.936618	2.41434
	PPAT	-0.916394	3.00583
	PPIA	0.136677	0.839314
	PPIB	0.189296	3.50075
	PPIE	-7.64386	5
	PPIF	-7.64362	5
	PPIH	-7.64386	5
	PPIL1	-0.36257	1.39102
	PPIL4	-8.22882	5
	PPM1G	-0.037025	0.0935559
	PPME1	-0.514748	0.760442
	PPP1CA	-1.49281	3.35986
	PPP1CB	0.366479	1.26785
	PPP1CC	0.481471	2.90414
	PPP1R7	0.175262	0.185645
	PPP1R8	-0.957639	2.72624
	PPP2CB	0.0894758	1.42761
	PPP2R1A	-0.312842	1.56028
	PPP2R1B	-7.64386	5
	PPP2R2A	0.00577079	0.0145982
	PPP3CA	-0.201791	0.29838
	PPP4C	-0.368434	0.300755
	PPP4R3A	0.182534	0.131203
	PPP5C	0.275473	0.341995
	PPP6R3	-0.0158725	0.0122192
	PPT1	7.64386	5
	PRAF2	7.64386	5
	PRCC	-7.64386	5
	PRDX1	-0.0894758	0.681962
	PRDX2	0.340664	4.153
	PRDX3	-0.0139438	0.0485143
	PRDX4	-0.339574	2.42825
	PRDX5	-0.526672	2.03155
	PRDX6	-0.316735	2.48542
	PREP	-0.653426	0.845347
	PRIM1	0.00192359	0.00436957
	PRIM2	7.64386	5
	PRKAA1	8.22882	5
	PRKACA	0.0745434	0.0845933
	PRKAR1A	0.27127	0.310686
	PRKAR2A	0.594988	3.18229
	PRKCSH	-0.0904385	0.613209
	PRKDC	-0.182021	2.78333
	PRMT1	-0.329828	1.06322
	PRMT3	-7.64386	5
	PRMT5	-0.293393	1.16396
	PRPF19	-3.3792	4.47735
	PRPF3	-7.64386	5
	PRPF31	0.0649214	0.156963
	PRPF4	0.490673	0.638202
	PRPF40A	-1.81479	2.76494
	PRPF8	-0.434131	2.12647
	PRPS1	0.0428102	0.143251
	PRPSAP2	-0.934485	0.705783
	PRRC1	-1.60266	0.576782
	PRRC2C	-7.64386	5
	PRXL2A	-0.424443	1.41903
	PSAT1	-0.169017	1.86417
	PSMA1	-0.128463	1.85178
	PSMA2	0.0153889	0.047687
	PSMA3	0.944091	2.68794
	PSMA4	0.703596	3.33807
	PSMA5	0.0904385	0.512984
	PSMA6	0.278824	0.864392
	PSMA7	0.0360753	0.143753
	PSMB1	-0.0423221	0.118736
	PSMB2	0.111124	0.400157
	PSMB3	0.106344	0.267171
	PSMB4	-0.490786	2.14897
	PSMB5	0.636245	2.23211
	PSMB6	0.321603	2.02082
	PSMB7	0.242502	0.51536
	PSMC1	0.421351	1.44473
	PSMC2	-0.329396	1.65523
	PSMC3	0.275473	1.39413
	PSMC4	0.20469	0.748626
	PSMC5	-0.0615643	0.533083
	PSMC6	-0.565952	2.88853
	PSMD1	-0.330371	2.38791
	PSMD10	0.687926	1.88277
	PSMD11	-0.242945	0.557652
	PSMD12	-0.770922	2.43013
	PSMD13	-0.241008	3.08694
	PSMD14	-1.26733	3.26624
	PSMD2	-0.649379	2.13745
	PSMD3	-0.545401	3.22176
	PSMD4	-0.625763	0.989997
	PSMD6	-0.0336644	0.139898
	PSMD7	-0.982722	3.64932
	PSMD8	-0.566548	1.41242
	PSMD9	-7.64386	5
	PSME1	-0.0240455	0.0633128
	PSME2	-0.403124	1.6903
	PSME3	-0.195028	1.68475
	PSME3IP1	0.681207	0.597829
	PSMF1	-0.216364	0.882908
	PSMG1	0.371367	0.801763
	PSPC1	-1.07533	1.6763
	PTBP1	0.0163507	0.105412
	PTCD3	-0.422754	0.855946
	PTGES3	0.310896	1.53968
	PTMA	0.389113	2.24754
	PTPA	0.652414	0.844191
	PTPN1	-0.110661	0.170581
	PTPN11	-0.135713	0.270287
	PUF60	-0.307977	1.81055
	PUM1	-0.692387	0.926683
	PUS1	2.20706	1.94268
	PYCR1	-7.6441	5
	PYCR2	-0.101993	0.342296
	PYGB	7.64362	5
	PYGL	0.388002	2.51811
	QARS1	0.0389486	0.201532
	QNG1	7.64386	5
	QRICH1	0.959075	1.18292
	RAB10	0.431181	3.24034
	RAB11B	0.280233	1.98525
	RAB14	1.0559	4.3325
	RAB1A	0.211976	0.250132
	RAB1B	0.220681	1.37107
	RAB21	1.46327	1.49923
	RAB2A	-0.534042	2.50173
	RAB5B	-7.64386	5
	RAB5C	-0.0298168	0.269927
	RAB7A	0.212495	1.74816
	RAC2	0.430197	1.66128
	RACK1	-0.0129865	0.0761992
	RAD21	-0.727101	0.667536
	RAD23B	0.380171	0.725897
	RALA	0.197476	0.561283
	RAN	0.126536	2.17999
	RANBP1	-0.0432841	0.149558
	RANBP2	-1.34591	1.97846
	RANBP3	-0.27441	1.48916
	RANGAP1	0.452841	2.01555
	RAP1B	0.472989	1.96117
	RARS1	0.185883	1.29799
	RAVER1	-0.122221	0.0981891
	RBBP4	0.681824	2.87521
	RBBP5	0.307439	0.679411
	RBBP7	0.480482	2.87988
	RBM12	7.64386	5
	RBM14	-0.841942	4.33196
	RBM17	-7.64362	5
	RBM25	0.854135	1.903
	RBM26	-0.0456968	0.0531832
	RBM27	7.64386	5
	RBM3	8.22882	5
	RBM39	0.149211	0.416793
	RBM4	-0.518136	1.12083
	RBM8A	-0.462703	2.59058
	RBMX	0.533454	1.13025
	RBX1	-0.184466	0.797971
	RCC1	0.434131	1.15027
	RCC2	0.257481	2.16287
	RCN1	0.276443	1.56117
	RCN2	1.10851	1.57747
	RCOR3	-7.64386	5
	RDH11	1.15173	2.85253
	RDX	-2.48214	1.96604
	RECQL	-0.222169	0.78773
	RER1	-0.183952	0.416079
	REXO2	-7.64386	5
	RFC1	-7.64386	5
	RFC2	-0.0139438	0.02416
	RFC3	7.64386	5
	RFC4	0.203275	0.74984
	RFC5	-0.911086	1.47686
	RHEB	0.238627	0.98466
	RHOA	-5.54309	6.17023
	RIDA	-0.778151	1.3762
	RIF1	-0.496316	1.12838
	RING1	-7.64386	5
	RNASEH2A	-7.64386	5
	RNF123	-7.64362	5
	RNF20	3.40673	4.53302
	RNH1	-0.924202	2.84381
	RNPEP	-0.596596	3.70205
	RNPS1	-0.314789	1.20741
	RO60	0.0827372	0.177806
	RPA1	0.567354	2.20887
	RPA2	-0.930222	2.0779
	RPA3	0.149211	0.428123
	RPAP3	1.05774	1.2141
	RPL10	0.176681	1.06411
	RPL10A	0.343591	1.3421
	RPL11	0.209523	0.464274
	RPL12	-0.251223	1.55486
	RPL13	0.40999	1.83376
	RPL13A	0.486828	2.77564
	RPL14	-0.156927	0.683209
	RPL15	0.227454	0.412156
	RPL17	0.0485672	0.54269
	RPL18	0.408587	1.18502
	RPL18A	0.0933268	0.0968519
	RPL19	0.0581869	0.174217
	RPL21	-0.00769439	0.0135195
	RPL22	1.29995	4.02372
	RPL22L1	-7.64386	5
	RPL23	0.97949	0.783414
	RPL23A	0.178611	0.809949
	RPL24	0.30117	1.11611
	RPL26	0.805749	3.18126
	RPL27	0.11594	1.14844
	RPL27A	0.140075	0.591318
	RPL28	0.709719	0.631294
	RPL29	-0.343045	2.22229
	RPL3	0.234675	2.52115
	RPL30	1.14422	2.22428
	RPL31	0.424719	2.61221
	RPL34	0.0981084	0.461293
	RPL35	0.261359	2.20173
	RPL35A	0.424862	1.92863
	RPL36	0.169982	1.49987
	RPL37A	0.288535	1.04281
	RPL38	0.543594	2.17906
	RPL4	-0.180089	3.04241
	RPL5	0.327448	2.2538
	RPL6	0.193611	2.19232
	RPL7	0.226486	2.13565
	RPL7A	0.0904385	1.01885
	RPL8	0.121258	0.241556
	RPL9; RPL9P7; RPL9P8; RPL9P9	0.359639	2.4674
	RPLP0	-0.177646	0.720694
	RPLP2	-0.0755057	0.513211
	RPN1	0.0346263	0.602084
	RPN2	0.0822422	0.27997
	RPP30	0.147879	0.131922
	RPP40	-7.64386	5
	RPRD1A	-0.169471	0.300312
	RPRD1B	-1.29761	3.09481
	RPS10	0.241452	0.778766
	RPS11	0.0755057	0.570271
	RPS12	0.343475	2.69703
	RPS13	0.135713	1.06702
	RPS14	-0.0918673	0.428355
	RPS15	-0.159821	0.663388
	RPS15A	0.161242	0.527766
	RPS16	0.0153889	0.0864578
	RPS17	-0.45087	0.613379
	RPS18	0.65545	5.06885
	RPS19	0.199925	3.07423
	RPS2	-0.137641	1.62307
	RPS20	0.057244	0.142461
	RPS21	0.143426	1.76689
	RPS23	-0.0346263	0.092045
	RPS24	0.441438	1.70524
	RPS25	-0.498297	2.62906
	RPS26	0.118367	0.974549
	RPS27	-0.0731122	0.387387
	RPS27A	0.165156	1.61713
	RPS28	0.231326	0.874218
	RPS29	-0.0140127	0.00800768
	RPS3	0.220681	2.0944
	RPS3A	0.216811	3.40471
	RPS4X	0.220681	1.24385
	RPS5	-1.56994	4.22294
	RPS6	0.0250073	0.136539
	RPS6KA1	-8.22882	5
	RPS7	0.000480979	0.00225766
	RPS8	-0.0428102	0.128053
	RPS9	0.258979	2.11484
	RPSA	0.211528	1.09501
	RRBP1	0.0194137	0.0375843
	RRM1	-1.47546	3.768
	RRM2	0.139064	0.300846
	RRP12	7.64386	5
	RRP1B	0.175262	0.886721
	RSL1D1	2.01624	3.37243
	RSU1	-8.22882	5
	RTCB	0.109698	0.872421
	RTN3	0.0201981	0.0530614
	RTN4	-0.448482	2.18164
	RTRAF	1.2121	2.25623
	RUVBL1	-0.9838	3.70757
	RUVBL2	-0.13429	1.50663
	RWDD1	-8.22882	5
	SAAL1	-7.64386	5
	SACM1L	1.18776	1.12167
	SAE1	0.225594	0.294657
	SAMHD1	0.090935	0.174727
	SAMM50	-7.64386	5
	SAR1A	0.47908	1.30835
	SARNP	0.0211599	0.133288
	SARS1	-0.819649	2.26964
	SART1	-8.22882	5
	SBDS	7.64386	5
	SCAF8	-7.6441	5
	SCAMP3	7.64386	5
	SCAMP4	7.64386	5
	SCP2	0.232817	0.93105
	SCPEP1	-3.06774	1.63117
	SCRN1	0.617095	0.500519
	SDHA	-0.0591686	0.147289
	SDHB	-0.736709	2.11314
	SEC11A	0.358542	2.15844
	SEC13	0.373749	0.778386
	SEC22B	-0.274941	0.570939
	SEC23A	0.491365	1.52497
	SEC23IP	-7.6441	5
	SEC24A	-8.22882	5
	SEC24C	0.107308	0.126317
	SEC31A	0.469772	1.31319
	SEC61A1	7.64386	5
	SEC63	-0.339689	0.789909
	SEH1L	0.536033	0.220293
	SENP3	-7.64386	5
	SEPHS1	-7.64386	5
	SEPTIN11	0.382128	1.60825
	SEPTIN2	1.61331	3.87428
	SEPTIN7	-0.262241	1.14167
	SEPTIN9	-7.6441	5
	SERBP1	0.207141	0.50469
	SERPINB6	1.56324	1.7904
	SERPINH1	-0.413074	1.2776
	SET	-0.182021	0.911702
	SF1	-0.732223	1.70456
	SF3A1	-0.201859	1.08369
	SF3A2	-7.64362	5
	SF3A3	0.521116	1.04626
	SF3B1	-1.12521	4.97957
	SF3B2	-0.423736	1.7201
	SF3B3	0.471014	3.28314
	SF3B4	1.30112	2.07651
	SF3B6	0.436517	0.838456
	SFPQ	0.204759	2.3533
	SFXN1	0.462703	1.91908
	SGTA	1.02641	2.35027
	SH3BGRL	0.251665	1.0532
	SH3GL1	0.155963	0.652498
	SH3GLB1	-7.64386	5
	SHMT2	-0.256953	1.12879
	SIN3A	-1.46403	4.81207
	SKIC8	0.118367	0.213654
	SKP1	-0.114514	0.59139
	SLC16A1	0.484025	1.08434
	SLC1A5	-0.606431	2.0816
	SLC25A1	0.141497	0.460389
	SLC25A11	-0.271059	1.19041
	SLC25A13	-0.251223	0.707764
	SLC25A24	2.5816	1.85191
	SLC25A3	0.20469	1.62886
	SLC25A4	7.64386	5
	SLC25A5	0.436099	3.41113
	SLC25A6	0.809622	4.96446
	SLC38A2	-0.857958	1.63036
	SLC3A2	-0.396397	1.65883
	SLC7A1	-7.64386	5
	SLC7A5	-1.18594	2.28377
	SLIRP	0.197542	0.16275
	SMAP	0.0841671	0.462411
	SMARCA4	0.210042	0.190801
	SMARCC1	-7.64386	5
	SMARCD2	-7.64386	5
	SMC1A	0.233262	0.293571
	SMC2	0.0355883	0.103903
	SMC3	-1.55562	3.55874
	SMC4	0.268589	0.236512
	SMN1; SMN2	-2.01182	1.37758
	SMNDC1	-7.6441	5
	SMU1	-0.40326	0.835203
	SNAP29	0.137136	0.444804
	SND1	-0.41644	2.76224
	SNRNP200	-0.611059	3.4697
	SNRNP40	-0.61307	0.516264
	SNRNP70	-7.64386	5
	SNRPA	-7.6441	5
	SNRPA1	0.251665	1.16766
	SNRPB	0.0211599	0.172814
	SNRPB2	0.0139485	0.0236007
	SNRPC	7.64386	5
	SNRPD1	0.125112	0.34755
	SNRPD3	0.15449	0.298793
	SNRPE	0.257481	0.548994
	SNRPF	-0.0861207	0.237299
	SNRPGP15	0.133326	0.164844
	SNU13	-0.131398	0.342398
	SNX1	7.64386	5
	SNX2	0.179577	0.638441
	SNX3	-0.12176	0.499109
	SNX5	1.12521	2.74277
	SOAT1	-8.22882	5
	SOD1	0.0610934	0.354559
	SOD2	0.915332	3.98564
	SORD	-0.753404	4.14709
	SPAG9	-7.64386	5
	SPC24	-7.64386	5
	SPCS2	0.576952	1.5618
	SPCS3	0.587568	1.71591
	SPR	0.533047	0.421935
	SPTAN1	-0.325067	1.00023
	SPTBN1	0.195544	0.176845
	SPTLC2	0.244883	0.295995
	SRI	0.0649214	0.361215
	SRM	0.439469	1.39864
	SRP14	0.00432881	0.0118925
	SRP54	0.300197	1.33972
	SRP68	-0.900489	1.93178
	SRP72	0.154998	0.285214
	SRP9	-1.22778	3.23364
	SRPK1	-0.342017	0.701589
	SRPRB	0.628175	2.26085
	SRRM2	0.248315	2.16597
	SRRT	0.078887	0.309097
	SRSF1	0.214877	1.40335
	SRSF11	0.955153	0.775163
	SRSF2	0.0375122	0.164013
	SRSF3	-0.0360632	0.0678082
	SRSF4	0.0581869	0.122002
	SRSF5	0.519129	1.90466
	SRSF6	-0.274941	1.26873
	SRSF7	-0.0933268	0.249274
	SSB	-0.0341511	0.121574
	SSBP1	0.466651	2.76111
	SSR1	-1.65208	3.41723
	SSR3	-0.033189	0.0352223
	SSR4	0.364952	1.5687
	ST13	0.311869	2.67133
	STAG2	-0.455382	0.265477
	STAT1	0.652346	0.372759
	STAU1	0.647357	0.67072
	STIP1	-0.459743	2.23718
	STK26	0.322145	0.653348
	STMN1	0.127039	1.34195
	STOML2	-0.218746	2.51544
	STRAP	0.444959	1.99744
	STT3A	-0.079355	0.205722
	STT3B	1.04788	1.46979
	STUB1	1.32698	1.24523
	STX12	1.71084	1.25563
	SUB1	-0.216811	1.78925
	SUCLA2	-7.64386	5
	SUGT1	-0.627167	1.37635
	SUMF2	-1.72864	3.58563
	SUMO1P1	7.64386	5
	SUMO3	-0.0298168	0.123985
	SURF4	0.729403	2.0924
	SYAP1	0.147283	0.335816
	SYMPK	-0.753839	0.401573
	SYNCRIP	0.374853	1.78837
	TAGLN2	-0.180542	1.07231
	TALDO1	-0.532052	1.67799
	TARDBP	-0.660286	2.63818
	TARS1	0.0500184	0.782438
	TARS2	7.64386	5
	TBC1D15	-0.138451	0.377117
	TBCA	0.495876	0.432499
	TBCB	2.00903	5.19998
	TBCD	-8.22882	5
	TBCE	0.831494	0.74543
	TBRG4	-7.64386	5
	TCAF1	-7.64386	5
	TCEA1	0.135254	0.31737
	TCOF1	-0.134749	0.529435
	TCP1	0.366906	3.03695
	TECR	-7.64386	5
	TEX10	-7.64386	5
	TFAM	0.646963	0.996915
	TFG	-0.179637	0.120126
	TFRC	-1.44382	3.64265
	THOC2	0.191228	0.528447
	THOC3	0.289507	0.959291
	THOP1	-2.06765	3.16637
	THRAP3	-0.481471	0.835489
	TIAL1	-1.44594	2.04013
	TIGAR	-0.914964	1.87374
	TIMM13	-8.22882	5
	TIMM23	0.200825	0.585972
	TIMM44	0.209005	0.858018
	TIMM50	-0.0476212	0.200725
	TIMMDC1	0.097145	0.473063
	TIPRL	-0.523689	1.08432
	TK1	-0.288535	0.447495
	TKFC	-7.6441	5
	TKT	-0.218226	1.67045
	TLE3	0.189057	0.302792
	TLN1	-0.0428102	0.215054
	TMCO1	-7.64386	5
	TMED10	0.192645	0.263658
	TMED4	-7.6441	5
	TMED5	0.223583	0.248235
	TMED9	0.0962153	0.121166
	TMEM109	-0.325499	2.40703
	TMEM205	-7.64386	5
	TMEM38B	0.487406	0.438721
	TMEM70	-0.305059	0.313206
	TMPO	0.0264546	0.0603855
	TMPO	-8.22882	5
	TMSB10	-0.361593	1.25972
	TMX1	1.08194	2.95364
	TNPO1	0.867106	2.11351
	TNPO2	-7.64386	5
	TNPO3	-0.0129822	0.0149136
	TOLLIP	-8.22882	5
	TOM1	-8.22882	5
	TOMM22	-0.916026	1.87096
	TOMM34	1.7189	4.00371
	TOMM40	0.166576	0.583283
	TOMM70	0.371793	0.312069
	TOP1	-7.64386	5
	TOR1AIP2	0.177193	0.178227
	TPD52L2	0.0890092	0.151182
	TPI1	0.171912	1.67726
	TPM3	0.609048	2.3031
	TPM4	0.596995	2.11552
	TPR	-1.68016	2.12667
	TPT1	-0.109234	0.819208
	TRAM1	7.64386	5
	TRAP1	-0.0899421	0.486343
	TRAPPC3	0.396682	1.037
	TRAPPC4	-0.307752	1.07344
	TRIM25	-7.64362	5
	TRIM28	0.200375	1.94651
	TRIP13	0.469613	0.961455
	TRIR	-7.64386	5
	TRMT10C	-1.07668	0.512475
	TRMT112	7.64386	5
	TRMT6	-8.22882	5
	TSFM	-1.22847	3.03747
	TSN	0.87094	3.6563
	TSNAX	-0.878993	1.24446
	TSPAN6	-0.878682	2.61975
	TSPYL1	8.22882	5
	TSR1	0.274941	0.299883
	TSR2	7.64362	5
	TST	-7.64386	5
	TTC1	-7.64362	5
	TTC4	-0.800348	0.345997
	TTLL12	2.04551	3.43817
	TUBA1A	0.0327025	0.328524
	TUBA1C	0.168506	0.259108
	TUBAL3	0.197992	0.380007
	TUBB	0.105346	0.228594
	TUBB2A	-2.58917	2.42041
	TUBB2B	0.042796	0.174574
	TUBB4A	-0.244883	0.621549
	TUBB4B	0.111124	0.39016
	TUBB6	-0.182021	0.607886
	TUBG1	-1.01575	1.28373
	TUFM	-0.457355	2.21706
	TWF1	-0.159821	0.614424
	TWF2	-7.64386	5
	TXLNA	1.1015	2.74994
	TXN	0.027893	0.244506
	TXNDC12	8.22882	5
	TXNDC5	0.0110589	0.0202004
	TXNL1	0.311435	0.280707
	TXNRD1	7.64386	5
	TYMS	1.49281	0.413667
	U2AF1	0.0942896	0.167136
	U2AF2	-0.232294	1.01936
	U2SURP	0.0870961	0.096948
	UAP1	2.4704	3.37376
	UBA1	0.0817746	0.818049
	UBA2	0.293393	1.22177
	UBA3	7.64362	5
	UBA6	2	1.96497
	UBAP2L	0.212943	0.704244
	UBE2A	-7.64386	5
	UBE2K	-0.123185	0.81575
	UBE2L3	-1.30195	4.10771
	UBE2M	0.0139485	0.366617
	UBE2N	0.101993	0.854947
	UBE2O	-7.64386	5
	UBE2S	0.847847	1.91618
	UBE2T	0.14439	0.426729
	UBE2V1	1.35457	3.02182
	UBE2V2	0.184918	0.491386
	UBQLN1	-0.528074	1.40099
	UBQLN2	-8.22882	5
	UBTF	8.22882	5
	UBXN1	-7.64386	5
	UCHL1	0.405644	3.06177
	UCHL3	-0.225519	1.00674
	UCHL5	0.273	1.63647
	UCK2	1.05445	3.36056
	UFD1	8.22882	5
	UMPS	0.110198	0.321203
	UNC45A	0.121258	0.125289
	UPF1	0.0634888	0.411029
	UQCRB	-1.31168	2.89329
	UQCRC1	0.251665	0.709113
	UQCRC2	0.114514	0.551696
	UQCRFS1	-0.170947	0.261985
	USO1	0.0317406	0.380338
	USP10	4.20728	1.51038
	USP39	0.66528	0.45259
	USP5	0.149669	1.06631
	USP7	-0.885692	2.12531
	USP9X	-0.832163	2.59094
	VAC14	7.64386	5
	VAMP3	0.131521	0.0805702
	VAMP7	-0.246377	0.694243
	VAPB	-1.38171	3.49158
	VARS1	-0.940185	3.31565
	VAT1	-0.840147	1.23275
	VBP1	0.592982	1.00559
	VCL	0.161751	0.582879
	VCP	-0.126536	3.64073
	VDAC1	-0.0153889	0.0340772
	VDAC2	0.124148	0.257622
	VDAC3	0.140533	0.266815
	VIM	-0.153069	1.19359
	VKORC1L1	0.691997	1.96531
	VMP1	-7.64386	5
	VPS26A	0.806127	1.66245
	VPS29	-0.281737	0.612836
	VPS35	-0.544996	1.63867
	VTA1	1.30615	3.09003
	VWA3B	0.464677	0.964995
	WARS1	0.187364	1.39391
	WASHC4	-0.0538669	0.0545689
	WBP2	0.223137	0.610771
	WDHD1	-8.22882	5
	WDR1	-7.64386	5
	WDR12	-1.42763	2.00222
	WDR18	0.371793	0.449909
	WDR77	0.236166	0.454948
	WDR82	-8.22882	5
	XPNPEP1	-0.57395	1.9785
	XPO1	0.311435	2.0512
	XPO5	-0.338169	1.31706
	XPO7	7.64386	5
	XPOT	-0.55656	1.21422
	XRCC5	-0.429214	2.48813
	XRCC6	0.0442609	0.961351
	XRN2	-0.343045	1.01322
	YARS1	-0.458341	3.05275
	YARS2	0.516559	0.787799
	YBX1	0.155455	0.930727
	YBX3	-1.11964	4.04808
	YTHDF2	0.357258	1.91248
	YTHDF3	7.64386	5
	YWHAB	-0.168506	0.882515
	YWHAE	-0.15449	1.13138
	YWHAG	0.0851295	0.192014
	YWHAH	0.236166	0.342353
	YWHAQ	0.126076	0.810145
	YWHAZ	0.0615643	0.279378
	ZBTB8OS	-7.64386	5
	ZC3H15	-0.159821	0.266348
	ZC3H4	0.0750371	0.0588074
	ZC3HAV1	7.64386	5
	ZMPSTE24	-0.37681	2.5729
	ZNF207	7.64386	5
	ZNF326	-0.0832324	0.0585017
	ZPR1	-7.64386	5
	ZRANB2	-7.64386	5
	ZW10	0.541822	0.918247
	ZYX	-0.39584	0.335935

## Sheet: Table S4
Table S4. Predicted slippery sequence(s) and MFE value(s) of the 164 overlapping genes.
GeneName	CCDSID	number of SlipperySequence	slip1	stable1	mfe1	slip2	stable2	mfe2	slip3	stable3	mfe3	slip4	stable4	mfe4	slip5	stable5	mfe5	slip6	stable6	mfe6	slip7	stable7	mfe7	slip8	stable8	mfe8	slip9	stable9	mfe9	slip10	stable10	mfe10	slip11	stable11	mfe11	slip12	stable12	mfe12	slip13	stable13	mfe13	slip14	stable14	mfe14	slip15	stable15	mfe15	slip16	stable16
ABCE1	CCDS34071.1|Hs110|chr4	2	GGGAAAA	TTATGCATAGAGGTTACACCCCAGAGCAAAATAGCATGGATTTCCGAAACTCTTTGTATTGGTTGTGGTATCTGTATTAAGAAATGCCCCTTTGGCGCCT	-21.2	TTTAAAA	ATTTTAGCAGGAAAACAAAAGCCAAACCTTGGAAAGTACGATGATCCTCCTGACTGGCAGGAGATTTTGACTTATTTCCGTGGATCTGAATTACAAAATT	-18.1	NA	NA	NA	NA	NA	NA	NA	NA	NA	NA	NA	NA	NA	NA	NA	NA	NA	NA	NA	NA	NA	NA	NA	NA	NA	NA	NA	NA	NA	NA	NA	NA	NA	NA	NA	NA	NA	NA	NA	NA	NA
ACADM	CCDS668.1|Hs110|chr1	1	TTTTTTA	TTGGCACGTTCTGATCCAGATCCTAAAGCTCCTGCTAATAAAGCCTTTACTGGATTCATTGTGGAAGCAGATACCCCAGGAATTCAGATTGGGAGAAAGG	-19.9	NA	NA	NA	NA	NA	NA	NA	NA	NA	NA	NA	NA	NA	NA	NA	NA	NA	NA	NA	NA	NA	NA	NA	NA	NA	NA	NA	NA	NA	NA	NA	NA	NA	NA	NA	NA	NA	NA	NA	NA	NA	NA	NA	NA
ACADM	CCDS44165.1|Hs110|chr1	1	TTTTTTA	TTGGCACGTTCTGATCCAGATCCTAAAGCTCCTGCTAATAAAGCCTTTACTGGATTCATTGTGGAAGCAGATACCCCAGGAATTCAGATTGGGAGAAAGG	-19.9	NA	NA	NA	NA	NA	NA	NA	NA	NA	NA	NA	NA	NA	NA	NA	NA	NA	NA	NA	NA	NA	NA	NA	NA	NA	NA	NA	NA	NA	NA	NA	NA	NA	NA	NA	NA	NA	NA	NA	NA	NA	NA	NA	NA
ACADM	CCDS72807.1|Hs110|chr1	1	TTTTTTA	TTGGCACGTTCTGATCCAGATCCTAAAGCTCCTGCTAATAAAGCCTTTACTGGATTCATTGTGGAAGCAGATACCCCAGGAATTCAGATTGGGAGAAAGG	-19.9	NA	NA	NA	NA	NA	NA	NA	NA	NA	NA	NA	NA	NA	NA	NA	NA	NA	NA	NA	NA	NA	NA	NA	NA	NA	NA	NA	NA	NA	NA	NA	NA	NA	NA	NA	NA	NA	NA	NA	NA	NA	NA	NA	NA
ACAT1	CCDS8339.1|Hs110|chr11	1	TTTTTTA	GGCAGCCTTTCCTTGCTGCCAGCCACTAAGCTTGGTTCCATTGCAATTCAGGGAGCCATTGAAAAGGCAGGGATTCCAAAAGAAGAAGTGAAAGAAGCAT	-26.6	NA	NA	NA	NA	NA	NA	NA	NA	NA	NA	NA	NA	NA	NA	NA	NA	NA	NA	NA	NA	NA	NA	NA	NA	NA	NA	NA	NA	NA	NA	NA	NA	NA	NA	NA	NA	NA	NA	NA	NA	NA	NA	NA	NA
ACAT1	CCDS91579.1|Hs110|chr11	1	TTTTTTA	GGCAGCCTTTCCTTGCTGCCAGCCACTAAGCTTGGTTCCATTGCAATTCAGGGAGCCATTGAAAAGGCAGGGATTCCAAAAGAAGAAGTGAAAGAAGCAT	-26.6	NA	NA	NA	NA	NA	NA	NA	NA	NA	NA	NA	NA	NA	NA	NA	NA	NA	NA	NA	NA	NA	NA	NA	NA	NA	NA	NA	NA	NA	NA	NA	NA	NA	NA	NA	NA	NA	NA	NA	NA	NA	NA	NA	NA
ACTN2	CCDS1613.1|Hs110|chr1	1	GGGAAAA	ATGCGGTTCCACAAAATTGCTAATGTCAACAAAGCTTTGGATTACATAGCCAGCAAAGGGGTGAAACTGGTGTCCATTGGCGCTGAAGAAATTGTTGATG	-20.7	NA	NA	NA	NA	NA	NA	NA	NA	NA	NA	NA	NA	NA	NA	NA	NA	NA	NA	NA	NA	NA	NA	NA	NA	NA	NA	NA	NA	NA	NA	NA	NA	NA	NA	NA	NA	NA	NA	NA	NA	NA	NA	NA	NA
ACTN2	CCDS60455.1|Hs110|chr1	1	GGGAAAA	ATGCGGTTCCACAAAATTGCTAATGTCAACAAAGCTTTGGATTACATAGCCAGCAAAGGGGTGAAACTGGTGTCCATTGGCGCTGAAGAAATTGTTGATG	-20.7	NA	NA	NA	NA	NA	NA	NA	NA	NA	NA	NA	NA	NA	NA	NA	NA	NA	NA	NA	NA	NA	NA	NA	NA	NA	NA	NA	NA	NA	NA	NA	NA	NA	NA	NA	NA	NA	NA	NA	NA	NA	NA	NA	NA
AGK	CCDS5865.1|Hs110|chr7	1	AAAAAAT	GCTGCCCCGATTTTACATTTATCTGGCATGGATGTGACTATTGTTAAGACAGATTATGAGGGACAAGCCAAGAAACTCCTGGAACTGATGGAAAACACGG	-14	NA	NA	NA	NA	NA	NA	NA	NA	NA	NA	NA	NA	NA	NA	NA	NA	NA	NA	NA	NA	NA	NA	NA	NA	NA	NA	NA	NA	NA	NA	NA	NA	NA	NA	NA	NA	NA	NA	NA	NA	NA	NA	NA	NA
AGK	CCDS94220.1|Hs110|chr7	1	AAAAAAT	GCTGCCCCGATTTTACATTTATCTGGCATGGATGTGACTATTGTTAAGACAGATTATGAGGGACAAGCCAAGAAACTCCTGGAACTGATGGAAAACACGG	-14	NA	NA	NA	NA	NA	NA	NA	NA	NA	NA	NA	NA	NA	NA	NA	NA	NA	NA	NA	NA	NA	NA	NA	NA	NA	NA	NA	NA	NA	NA	NA	NA	NA	NA	NA	NA	NA	NA	NA	NA	NA	NA	NA	NA
AGPS	CCDS2275.1|Hs110|chr2	2	GGGTTTA	CCAACATTTAAAGAATGGATCCAAAATACCCTTGGAGTAAATGTGGAGCATAAAACTACCTCTAAAGCATCCTTAAATCCTAGTGATACACCTCCTTCTG	-11	CCCAAAT	CAGCTAAGTGTAGCCACATTACTGTTTGAGGGGGATCGTGAGAAGGTTCTTCAACATGAAAAACAAGTGTATGATATTGCTGCAAAATTTGGTGGGTTGG	-20.6	NA	NA	NA	NA	NA	NA	NA	NA	NA	NA	NA	NA	NA	NA	NA	NA	NA	NA	NA	NA	NA	NA	NA	NA	NA	NA	NA	NA	NA	NA	NA	NA	NA	NA	NA	NA	NA	NA	NA	NA	NA
AIMP2	CCDS5344.1|Hs110|chr7	1	TTTAAAA	CGTCTGTATGAGTTGAAAGCTGCAGTTGATGGCCTCTCCAAGATGATTCAAACACCAGATGCAGACTTGGATGTAACCAACATAATCCAAGCGGATGAGC	-21.5	NA	NA	NA	NA	NA	NA	NA	NA	NA	NA	NA	NA	NA	NA	NA	NA	NA	NA	NA	NA	NA	NA	NA	NA	NA	NA	NA	NA	NA	NA	NA	NA	NA	NA	NA	NA	NA	NA	NA	NA	NA	NA	NA	NA
ALB	CCDS3555.1|Hs110|chr4	2	AAATTTC	AAAGCCTTGGTGTTGATTGCCTTTGCTCAGTATCTTCAGCAGTGTCCATTTGAAGATCATGTAAAATTAGTGAATGAAGTAACTGAATTTGCAAAAACAT	-17.9	CCCAAAC	CTCCCCCGATTGGTGAGACCAGAGGTTGATGTGATGTGCACTGCTTTTCATGACAATGAAGAGACATTTTTGAAAAAATACTTATATGAAATTGCCAGAA	-15.4	NA	NA	NA	NA	NA	NA	NA	NA	NA	NA	NA	NA	NA	NA	NA	NA	NA	NA	NA	NA	NA	NA	NA	NA	NA	NA	NA	NA	NA	NA	NA	NA	NA	NA	NA	NA	NA	NA	NA	NA	NA
ALDH7A1	CCDS4137.2|Hs110|chr5	1	GGGAAAA	CAGGTGGGCCTGATGGTGCAGGAGAGGTTTGGGAGAAGTCTGTTGGAACTTGGAGGAAACAATGCCATTATTGCCTTTGAAGATGCAGACCTCAGCTTAG	-23.2	NA	NA	NA	NA	NA	NA	NA	NA	NA	NA	NA	NA	NA	NA	NA	NA	NA	NA	NA	NA	NA	NA	NA	NA	NA	NA	NA	NA	NA	NA	NA	NA	NA	NA	NA	NA	NA	NA	NA	NA	NA	NA	NA	NA
ALDH7A1	CCDS56380.2|Hs110|chr5	1	GGGAAAA	CAGGTGGGCCTGATGGTGCAGGAGAGGTTTGGGAGAAGTCTGTTGGAACTTGGAGGAAACAATGCCATTATTGCCTTTGAAGATGCAGACCTCAGCTTAG	-23.2	NA	NA	NA	NA	NA	NA	NA	NA	NA	NA	NA	NA	NA	NA	NA	NA	NA	NA	NA	NA	NA	NA	NA	NA	NA	NA	NA	NA	NA	NA	NA	NA	NA	NA	NA	NA	NA	NA	NA	NA	NA	NA	NA	NA
ASNS	CCDS5652.1|Hs110|chr7	1	TTTAAAA	GTGGAGCCTTTTCTTCCTGGACACTATGAAGTTTTGGATTTAAAGCCAAATGGCAAAGTTGCATCCGTGGAAATGGTTAAATATCATCACTGTCGGGATG	-18.4	NA	NA	NA	NA	NA	NA	NA	NA	NA	NA	NA	NA	NA	NA	NA	NA	NA	NA	NA	NA	NA	NA	NA	NA	NA	NA	NA	NA	NA	NA	NA	NA	NA	NA	NA	NA	NA	NA	NA	NA	NA	NA	NA	NA
ASNS	CCDS55131.1|Hs110|chr7	1	TTTAAAA	GTGGAGCCTTTTCTTCCTGGACACTATGAAGTTTTGGATTTAAAGCCAAATGGCAAAGTTGCATCCGTGGAAATGGTTAAATATCATCACTGTCGGGATG	-18.4	NA	NA	NA	NA	NA	NA	NA	NA	NA	NA	NA	NA	NA	NA	NA	NA	NA	NA	NA	NA	NA	NA	NA	NA	NA	NA	NA	NA	NA	NA	NA	NA	NA	NA	NA	NA	NA	NA	NA	NA	NA	NA	NA	NA
ASNS	CCDS55132.1|Hs110|chr7	1	TTTAAAA	GTGGAGCCTTTTCTTCCTGGACACTATGAAGTTTTGGATTTAAAGCCAAATGGCAAAGTTGCATCCGTGGAAATGGTTAAATATCATCACTGTCGGGATG	-18.4	NA	NA	NA	NA	NA	NA	NA	NA	NA	NA	NA	NA	NA	NA	NA	NA	NA	NA	NA	NA	NA	NA	NA	NA	NA	NA	NA	NA	NA	NA	NA	NA	NA	NA	NA	NA	NA	NA	NA	NA	NA	NA	NA	NA
ASNSD1	CCDS2300.1|Hs110|chr2	3	TTTAAAA	GAGGACTTACTATATAATCTTAAACAGCGGGGACCCAATAGTAGTAAACAATTGTTAAAGTCTGATGTTAACTACCAGTGTTTATTTTCTGCTCACGTCC	-14.1	TTTTTTT	GGTCGCCGTAGCTTGCTTTGGCATTTTAGTAATTTGGGCAAGAGTTTCTGCCTCTCTTCAGTTGGCACCCAAACATCTGGATTGGCAAATCAGTGGCAAG	-25.8	TTTAAAT	ATGATGTTGCCACAAGCTGCATTGGAGACTCATTGCAGTAATATTTCCAATGTGCCACCTACAAGAGAGATACTTCAAGTCTTTCTTACTGATGTACACA	-21.5	NA	NA	NA	NA	NA	NA	NA	NA	NA	NA	NA	NA	NA	NA	NA	NA	NA	NA	NA	NA	NA	NA	NA	NA	NA	NA	NA	NA	NA	NA	NA	NA	NA	NA	NA	NA	NA	NA
BCCIP	CCDS7649.1|Hs110|chr10	5	TTTAAAT	TTAACTGAAAGAAAGGGTACCCAGTGTGTTGAACAAATTCAAGAGTTGGTTCTACGCTTCTGTGAGAAGAACTGTGAAAAGAGCATGGTTGAACAGCTGG	-20.5	AAATTTA	ACTGAAAGAAAGGGTACCCAGTGTGTTGAACAAATTCAAGAGTTGGTTCTACGCTTCTGTGAGAAGAACTGTGAAAAGAGCATGGTTGAACAGCTGGACA	-21.7	TTTAAAT	GACACCACCAAGCCTGTGGGCCTTCTCCTAAGTGAAAGATTCATTAATGTCCCTCCACAGATCGCTCTGCCCATGTACCAGCAGCTTCAGAAAGAACTGG	-17.2	AAAAAAC	AATTCCAAAAAGAAACCTAGCAACAAAAAGAAAGCTGCGTTAATGTTTGCAAATGCAGAGGAAGAATTTTTCTATGAGGAGCAGGGAAAACCTGAGGTGC	-16.7	GGGAAAA	CCTGAGGTGCTTGGAGGTCCAGACACAAGAAGAGGATTGGAACCAGTTCCGATACAGCACAATGGTGGTTCACGGGGGCAAGTGACAGCCCTGGTTTCTC	-27.8	NA	NA	NA	NA	NA	NA	NA	NA	NA	NA	NA	NA	NA	NA	NA	NA	NA	NA	NA	NA	NA	NA	NA	NA	NA	NA	NA	NA	NA	NA	NA	NA
BCCIP	CCDS7650.1|Hs110|chr10	4	TTTAAAT	TTAACTGAAAGAAAGGGTACCCAGTGTGTTGAACAAATTCAAGAGTTGGTTCTACGCTTCTGTGAGAAGAACTGTGAAAAGAGCATGGTTGAACAGCTGG	-20.5	AAATTTA	ACTGAAAGAAAGGGTACCCAGTGTGTTGAACAAATTCAAGAGTTGGTTCTACGCTTCTGTGAGAAGAACTGTGAAAAGAGCATGGTTGAACAGCTGGACA	-21.7	TTTAAAT	GACACCACCAAGCCTGTGGGCCTTCTCCTAAGTGAAAGATTCATTAATGTCCCTCCACAGATCGCTCTGCCCATGTACCAGCAGCTTCAGAAAGAACTGG	-17.2	AAAAAAC	AATTCCAAAAAGAAACCTAGCAACAAAAAGAAAGCTGCGTTAATGTTTGCAAATGCAGAGGAAGAATTTTTCTATGAGGAGCAGGGAAAACCTGAGGTGC	-16.7	NA	NA	NA	NA	NA	NA	NA	NA	NA	NA	NA	NA	NA	NA	NA	NA	NA	NA	NA	NA	NA	NA	NA	NA	NA	NA	NA	NA	NA	NA	NA	NA	NA	NA	NA
BCCIP	CCDS7651.1|Hs110|chr10	4	TTTAAAT	TTAACTGAAAGAAAGGGTACCCAGTGTGTTGAACAAATTCAAGAGTTGGTTCTACGCTTCTGTGAGAAGAACTGTGAAAAGAGCATGGTTGAACAGCTGG	-20.5	AAATTTA	ACTGAAAGAAAGGGTACCCAGTGTGTTGAACAAATTCAAGAGTTGGTTCTACGCTTCTGTGAGAAGAACTGTGAAAAGAGCATGGTTGAACAGCTGGACA	-21.7	TTTAAAT	GACACCACCAAGCCTGTGGGCCTTCTCCTAAGTGAAAGATTCATTAATGTCCCTCCACAGATCGCTCTGCCCATGTACCAGCAGCTTCAGAAAGAACTGG	-17.2	AAAAAAC	AATTCCAAAAAGAAACCTAGCAACAAAAAGAAAGCTGCGTTAATGTTTGCAAATGCAGAGGAAGAATTTTTCTATGAGAAGGCAATTCTCAAGTTCAACT	-15.9	NA	NA	NA	NA	NA	NA	NA	NA	NA	NA	NA	NA	NA	NA	NA	NA	NA	NA	NA	NA	NA	NA	NA	NA	NA	NA	NA	NA	NA	NA	NA	NA	NA	NA	NA
CALD1	CCDS5835.1|Hs110|chr7	1	AAAAAAT	GGGCAGATCAGTTCAGAAGAGCCTAAACAAGAGGAGGAGAGGGAACAAGGTTCAGATGAGATTTCCCATCATGAAAAGATGGAAGAGGAAGACAAGGAAA	-16.2	NA	NA	NA	NA	NA	NA	NA	NA	NA	NA	NA	NA	NA	NA	NA	NA	NA	NA	NA	NA	NA	NA	NA	NA	NA	NA	NA	NA	NA	NA	NA	NA	NA	NA	NA	NA	NA	NA	NA	NA	NA	NA	NA	NA
CAPNS1	CCDS12489.1|Hs110|chr19	1	GGGAAAT	GTGCTTGGAGGCCTGATCAGCGGGGCCGGGGGCGGCGGCGGCGGCGGCGGCGGCGGCGGCGGTGGTGGAGGCGGCGGTGGCGGTGGAACGGCCATGCGCA	-48	NA	NA	NA	NA	NA	NA	NA	NA	NA	NA	NA	NA	NA	NA	NA	NA	NA	NA	NA	NA	NA	NA	NA	NA	NA	NA	NA	NA	NA	NA	NA	NA	NA	NA	NA	NA	NA	NA	NA	NA	NA	NA	NA	NA
CAST	CCDS4082.1|Hs110|chr5	1	TTTAAAA	GCTCAGTCAGCAGGGACAGTCAGAAGTGCTGCTCCACCCCAAGAGAAGAAAAGAAAGGTGGAGAAGGATACAATGAGTGATCAAGCACTCGAGGCTCTGT	-25.2	NA	NA	NA	NA	NA	NA	NA	NA	NA	NA	NA	NA	NA	NA	NA	NA	NA	NA	NA	NA	NA	NA	NA	NA	NA	NA	NA	NA	NA	NA	NA	NA	NA	NA	NA	NA	NA	NA	NA	NA	NA	NA	NA	NA
CAST	CCDS43344.1|Hs110|chr5	1	TTTAAAA	GCTCAGTCAGCAGGGACAGTCAGAAGTGCTGCTCCACCCCAAGAGAAGAAAAGAAAGGTGGAGAAGGATACAATGAGTGATCAAGCACTCGAGGCTCTGT	-25.2	NA	NA	NA	NA	NA	NA	NA	NA	NA	NA	NA	NA	NA	NA	NA	NA	NA	NA	NA	NA	NA	NA	NA	NA	NA	NA	NA	NA	NA	NA	NA	NA	NA	NA	NA	NA	NA	NA	NA	NA	NA	NA	NA	NA
CAST	CCDS54882.1|Hs110|chr5	1	TTTAAAA	GCTCAGTCAGCAGGGACAGTCAGAAGTGCTGCTCCACCCCAAGAGAAGAAAAGAAAGGTGGAGAAGGATACAATGAGTGATCAAGCACTCGAGGCTCTGT	-25.2	NA	NA	NA	NA	NA	NA	NA	NA	NA	NA	NA	NA	NA	NA	NA	NA	NA	NA	NA	NA	NA	NA	NA	NA	NA	NA	NA	NA	NA	NA	NA	NA	NA	NA	NA	NA	NA	NA	NA	NA	NA	NA	NA	NA
CAST	CCDS54883.1|Hs110|chr5	1	TTTAAAA	GCTCAGTCAGCAGGGACAGTCAGAAGTGCTGCTCCACCCCAAGAGAAGAAAAGAAAGGTGGAGAAGGATACAATGAGTGATCAAGCACTCGAGGCTCTGT	-25.2	NA	NA	NA	NA	NA	NA	NA	NA	NA	NA	NA	NA	NA	NA	NA	NA	NA	NA	NA	NA	NA	NA	NA	NA	NA	NA	NA	NA	NA	NA	NA	NA	NA	NA	NA	NA	NA	NA	NA	NA	NA	NA	NA	NA
CAST	CCDS75279.1|Hs110|chr5	1	TTTAAAA	GCTCAGTCAGCAGGGACAGTCAGAAGTGCTGCTCCACCCCAAGAGAAGAAAAGAAAGGTGGAGAAGGATACAATGAGTGATCAAGCACTCGAGGCTCTGT	-25.2	NA	NA	NA	NA	NA	NA	NA	NA	NA	NA	NA	NA	NA	NA	NA	NA	NA	NA	NA	NA	NA	NA	NA	NA	NA	NA	NA	NA	NA	NA	NA	NA	NA	NA	NA	NA	NA	NA	NA	NA	NA	NA	NA	NA
CAST	CCDS83017.1|Hs110|chr5	1	TTTAAAA	GCTCAGTCAGCAGGGACAGTCAGAAGTGCTGCTCCACCCCAAGAGAAGAAAAGAAAGGTGGAGAAGGATACAATGAGTGATCAAGCACTCGAGGCTCTGT	-25.2	NA	NA	NA	NA	NA	NA	NA	NA	NA	NA	NA	NA	NA	NA	NA	NA	NA	NA	NA	NA	NA	NA	NA	NA	NA	NA	NA	NA	NA	NA	NA	NA	NA	NA	NA	NA	NA	NA	NA	NA	NA	NA	NA	NA
CAST	CCDS93749.1|Hs110|chr5	1	TTTAAAA	GCTCAGTCAGCAGGGACAGTCAGAAGTGCTGCTCCACCCCAAGAGAAGAAAAGAAAGGTGGAGAAGGATACAATGAGTGATCAAGCACTCGAGGCTCTGT	-25.2	NA	NA	NA	NA	NA	NA	NA	NA	NA	NA	NA	NA	NA	NA	NA	NA	NA	NA	NA	NA	NA	NA	NA	NA	NA	NA	NA	NA	NA	NA	NA	NA	NA	NA	NA	NA	NA	NA	NA	NA	NA	NA	NA	NA
CAST	CCDS93750.1|Hs110|chr5	1	TTTAAAA	GCTCAGTCAGCAGGGACAGTCAGAAGTGCTGCTCCACCCCAAGAGAAGAAAAGAAAGGTGGAGAAGGATACAATGAGTGATCAAGCACTCGAGGCTCTGT	-25.2	NA	NA	NA	NA	NA	NA	NA	NA	NA	NA	NA	NA	NA	NA	NA	NA	NA	NA	NA	NA	NA	NA	NA	NA	NA	NA	NA	NA	NA	NA	NA	NA	NA	NA	NA	NA	NA	NA	NA	NA	NA	NA	NA	NA
CHD4	CCDS8552.1|Hs110|chr12	3	AAAAAAA	CTGCATGACATGCTGGGGCCGCACATGTTGCGGCGGCTCAAAGCCGATGTGTTCAAGAACATGCCCTCCAAGACAGAACTAATTGTGCGTGTGGAGCTGA	-30.5	AAATTTT	GAAGCACTCAATGCCCGAGGTGGTGGCAACCAGGTGTCTCTGCTGAATGTGGTGATGGATCTTAAGAAGTGCTGCAACCATCCATACCTCTTCCCTGTGG	-20.9	CCCAAAA	ACTCCTACACCCTCCACTCCAGGGGACACGCAGCCCAACACTCCTGCACCTGTCCCACCTGCTGAAGATGGGATAAAAATAGAGGAAAATAGCCTCAAAG	-24.9	NA	NA	NA	NA	NA	NA	NA	NA	NA	NA	NA	NA	NA	NA	NA	NA	NA	NA	NA	NA	NA	NA	NA	NA	NA	NA	NA	NA	NA	NA	NA	NA	NA	NA	NA	NA	NA	NA
CHD4	CCDS76510.1|Hs110|chr12	3	AAAAAAA	CTGCATGACATGCTGGGGCCGCACATGTTGCGGCGGCTCAAAGCCGATGTGTTCAAGAACATGCCCTCCAAGACAGAACTAATTGTGCGTGTGGAGCTGA	-30.5	AAATTTT	GAAGCACTCAATGCCCGAGGTGGTGGCAACCAGGTGTCTCTGCTGAATGTGGTGATGGATCTTAAGAAGTGCTGCAACCATCCATACCTCTTCCCTGTGG	-20.9	CCCAAAA	ACTCCTACACCCTCCACTCCAGGGGACACGCAGCCCAACACTCCTGCACCTGTCCCACCTGCTGAAGATGGGATAAAAATAGAGGAAAATAGCCTCAAAG	-24.9	NA	NA	NA	NA	NA	NA	NA	NA	NA	NA	NA	NA	NA	NA	NA	NA	NA	NA	NA	NA	NA	NA	NA	NA	NA	NA	NA	NA	NA	NA	NA	NA	NA	NA	NA	NA	NA	NA
CHD4	CCDS86267.1|Hs110|chr12	3	AAAAAAA	CTGCATGACATGCTGGGGCCGCACATGTTGCGGCGGCTCAAAGCCGATGTGTTCAAGAACATGCCCTCCAAGACAGAACTAATTGTGCGTGTGGAGCTGA	-30.5	AAATTTT	GAAGCACTCAATGCCCGAGGTGGTGGCAACCAGGTGTCTCTGCTGAATGTGGTGATGGATCTTAAGAAGTGCTGCAACCATCCATACCTCTTCCCTGTGG	-20.9	CCCAAAA	ACTCCTACACCCTCCACTCCAGGGGACACGCAGCCCAACACTCCTGCACCTGTCCCACCTGCTGAAGATGGGATAAAAATAGAGGAAAATAGCCTCAAAG	-24.9	NA	NA	NA	NA	NA	NA	NA	NA	NA	NA	NA	NA	NA	NA	NA	NA	NA	NA	NA	NA	NA	NA	NA	NA	NA	NA	NA	NA	NA	NA	NA	NA	NA	NA	NA	NA	NA	NA
CLUH	CCDS92220.1|Hs110|chr17	1	CCCAAAC	CCCGTGGCCCACCTGCCCGCCGACGAGCTGGTCTCCAAGAAGCGGAATAAGAGGAGGAAAAACCGGCCCCCGGGGGCTGCAGATAACACAGCCTGGGCTG	-32.3	NA	NA	NA	NA	NA	NA	NA	NA	NA	NA	NA	NA	NA	NA	NA	NA	NA	NA	NA	NA	NA	NA	NA	NA	NA	NA	NA	NA	NA	NA	NA	NA	NA	NA	NA	NA	NA	NA	NA	NA	NA	NA	NA	NA
CLUH	CCDS92221.1|Hs110|chr17	1	CCCAAAC	CCCGTGGCCCACCTGCCCGCCGACGAGCTGGTCTCCAAGAAGCGGAATAAGAGGAGGAAAAACCGGCCCCCGGGGGCTGCAGATAACACAGCCTGGGCTG	-32.3	NA	NA	NA	NA	NA	NA	NA	NA	NA	NA	NA	NA	NA	NA	NA	NA	NA	NA	NA	NA	NA	NA	NA	NA	NA	NA	NA	NA	NA	NA	NA	NA	NA	NA	NA	NA	NA	NA	NA	NA	NA	NA	NA	NA
CNOT1	CCDS10799.1|Hs110|chr16	8	AAATTTT	ATCTCGACGCTGTCCTATGCCATTGATAATCCATTGCACTATCAGAAGAGTTTAAAGCCTGCACCCCACTTATTTGCCCAGCTGAGTAAAGTGCTCAAAT	-12.8	TTTTTTA	AAGAGACGGTGTCCTTCTATTTTGGGCGGACTTGCCCCAGAAAAAGACCAGCCCAAAAGTGCTCAACTTCCTCCAGAAACTTTGGCGACAATGTTGGCCT	-23.4	GGGTTTT	CCTCCAAATTTGGGTTCTGCATTCAGTACCCCTCAGTCACCAGCAAAAGCATTTCCACCCCTTTCAACCCCCAATCAGACCACTGCATTCAGTGGTATTG	-17.8	CCCTTTT	GTACAGAGGAAACTGGGCACCTCTGGACTGAATCAGCCTACATTCCAGCAGAGTAAGATGAAACCTTCGGACTTGTCTCAGGTGTGGCCAGAGGCAAACC	-25.6	TTTTTTT	CCCCAGTATCCTGATAAAGAGTTACATATAACAGCCTGCCTATTTGGTGGTATAATTGAGAAAGGACTGGTCACTTACATGGCACTAGGTCTGGCTCTAC	-20	AAAAAAC	AGTTTTGCCTCAGCCCTTCGTACTGCTTCCCCACAACAAAGAGAAATGATGGATCAGGCAGCTGCTCAATTAGCTCAGGACAATTGTGAGTTGGCTTGCT	-20.6	CCCAAAC	TTTATGATGCATTCTGGGATCTCTCAAGCCTCAGAGTATGATGACCCTCCAGGCCTGAGGGAGAAGGCAGAGTATCTTCTGAGGGAATGGGTGAATCTCT	-29.6	CCCAAAT	AGCCACACTCACTACTTCAGTTGCACCATGCTGTACCTTTTTGCAGAGGCCAATACGGAAGCCATCCAAGAACAGATCACAAGAGTTCTCTTGGAACGGT	-18.6	NA	NA	NA	NA	NA	NA	NA	NA	NA	NA	NA	NA	NA	NA	NA	NA	NA	NA	NA	NA	NA	NA	NA
CNOT1	CCDS45501.1|Hs110|chr16	7	AAATTTT	ATCTCGACGCTGTCCTATGCCATTGATAATCCATTGCACTATCAGAAGAGTTTAAAGCCTGCACCCCACTTATTTGCCCAGCTGAGTAAAGTGCTCAAAT	-12.8	TTTTTTA	AAGAGACGGTGTCCTTCTATTTTGGGCGGACTTGCCCCAGAAAAAGACCAGCCCAAAAGTGCTCAACTTCCTCCAGAAACTTTGGCGACAATGTTGGCCT	-23.4	GGGTTTT	CCTCCAAATTTGGGTTCTGCATTCAGTACCCCTCAGTCACCAGCAAAAGCATTTCCACCCCTTTCAACCCCCAATCAGACCACTGCATTCAGTGGTATTG	-17.8	CCCTTTT	GTACAGAGGAAACTGGGCACCTCTGGACTGAATCAGCCTACATTCCAGCAGAGTAAGATGAAACCTTCGGACTTGTCTCAGGTGTGGCCAGAGGCAAACC	-25.6	TTTTTTT	CCCCAGTATCCTGATAAAGAGTTACATATAACAGCCTGCCTATTTGGTGGTATAATTGAGAAAGGACTGGTCACTTACATGGCACTAGGTCTGGCTCTAC	-20	AAAAAAC	AGTTTTGCCTCAGCCCTTCGTGTAAGTTGGCTATTTCCTTGGTATAGGTACAAAACGTATTACTGCTTGTCTGTAATAATTTTTTTCTTTGTCTATATAT	-11.9	TTTTTTC	TTTGTCTATATATGGCACTGGGCGTTACCACTTATTCTTAATAATCACCATATTTGTTTGATGTCTTCCATCATTTTAGATTGTAATTCTGTGAGGCAAA	-13.3	NA	NA	NA	NA	NA	NA	NA	NA	NA	NA	NA	NA	NA	NA	NA	NA	NA	NA	NA	NA	NA	NA	NA	NA	NA	NA
CNOT1	CCDS58468.1|Hs110|chr16	8	AAATTTT	ATCTCGACGCTGTCCTATGCCATTGATAATCCATTGCACTATCAGAAGAGTTTAAAGCCTGCACCCCACTTATTTGCCCAGCTGAGTAAAGTGCTCAAAT	-12.8	TTTTTTA	AAGAGACGGTGTCCTTCTATTTTGGGCGGACTTGCCCCAGAAAAAGACCAGCCCAAAAGTGCTCAACTTCCTCCAGAAACTTTGGCGACAATGTTGGCCT	-23.4	GGGTTTT	CCTCCAAATTTGGGTTCTGCATTCAGTACCCCTCAGTCACCAGCAAAAGCATTTCCACCCCTTTCAACCCCCAATCAGACCACTGCATTCAGTGGTATTG	-17.8	CCCTTTT	GTACAGAGGAAACTGGGCACCTCTGGACTGAATCAGCCTACATTCCAGCAGACGGACTTGTCTCAGGTGTGGCCAGAGGCAAACCAGCACTTTAGTAAAG	-28.4	TTTTTTT	CCCCAGTATCCTGATAAAGAGTTACATATAACAGCCTGCCTATTTGGTGGTATAATTGAGAAAGGACTGGTCACTTACATGGCACTAGGTCTGGCTCTAC	-20	AAAAAAC	AGTTTTGCCTCAGCCCTTCGTACTGCTTCCCCACAACAAAGAGAAATGATGGATCAGGCAGCTGCTCAATTAGCTCAGGACAATTGTGAGTTGGCTTGCT	-20.6	CCCAAAC	TTTATGATGCATTCTGGGATCTCTCAAGCCTCAGAGTATGATGACCCTCCAGGCCTGAGGGAGAAGGCAGAGTATCTTCTGAGGGAATGGGTGAATCTCT	-29.6	CCCAAAT	AGCCACACTCACTACTTCAGTTGCACCATGCTGTACCTTTTTGCAGAGGCCAATACGGAAGCCATCCAAGAACAGATCACAAGAGTTCTCTTGGAACGGT	-18.6	NA	NA	NA	NA	NA	NA	NA	NA	NA	NA	NA	NA	NA	NA	NA	NA	NA	NA	NA	NA	NA	NA	NA
COPB2	CCDS3108.1|Hs110|chr3	2	AAAAAAA	TCATTTAAACCAGATTTTGGAGCAGAAAGTATCTACGGCGGCTTCTTATTGGGAGTCAGATCTGTAAATGGCTTAGCCTTCTATGACTGGGACAATACAG	-21.5	GGGAAAA	GACTTTCAGCCCTCAAGATCTACAGCTCAACAGGAACTTGATGGGAAACCTGCTTCTCCTACTCCGGTTATTGTGGCCTCCCACACAGCCAACAAAGAAG	-20.8	NA	NA	NA	NA	NA	NA	NA	NA	NA	NA	NA	NA	NA	NA	NA	NA	NA	NA	NA	NA	NA	NA	NA	NA	NA	NA	NA	NA	NA	NA	NA	NA	NA	NA	NA	NA	NA	NA	NA	NA	NA
COPB2	CCDS93395.1|Hs110|chr3	2	AAAAAAA	TCATTTAAACCAGATTTTGGAGCAGAAAGTATCTACGGCGGCTTCTTATTGGGAGTCAGATCTGTAAATGGCTTAGCCTTCTATGACTGGGACAATACAG	-21.5	GGGAAAA	GACTTTCAGCCCTCAAGATCTACAGCTCAACAGGAACTTGATGGGAAACCTGCTTCTCCTACTCCGGTTATTGTGGCCTCCCACACAGCCAACAAAGAAG	-20.8	NA	NA	NA	NA	NA	NA	NA	NA	NA	NA	NA	NA	NA	NA	NA	NA	NA	NA	NA	NA	NA	NA	NA	NA	NA	NA	NA	NA	NA	NA	NA	NA	NA	NA	NA	NA	NA	NA	NA	NA	NA
CSNK2A2	CCDS10794.1|Hs110|chr16	1	GGGAAAA	TATAGTGAAGTATTTGAGGCCATTAATATCACCAACAATGAGAGAGTGGTTGTAAAAATCCTGAAGCCAGTGAAGAAAAAGAAGATAAAACGAGAGGTTA	-10.5	NA	NA	NA	NA	NA	NA	NA	NA	NA	NA	NA	NA	NA	NA	NA	NA	NA	NA	NA	NA	NA	NA	NA	NA	NA	NA	NA	NA	NA	NA	NA	NA	NA	NA	NA	NA	NA	NA	NA	NA	NA	NA	NA	NA
CTNND1	CCDS44604.1|Hs110|chr11	1	AAAAAAC	TGTGATGGTGTGCCTGCCCTTGTGCGATTGCTTCGAAAGGCTCGTGATATGGACCTTACTGAAGTTATTACCGGAACCCTGTGGAATCTTTCATCCCATG	-16.7	NA	NA	NA	NA	NA	NA	NA	NA	NA	NA	NA	NA	NA	NA	NA	NA	NA	NA	NA	NA	NA	NA	NA	NA	NA	NA	NA	NA	NA	NA	NA	NA	NA	NA	NA	NA	NA	NA	NA	NA	NA	NA	NA	NA
CTNND1	CCDS44605.1|Hs110|chr11	1	AAAAAAC	TGTGATGGTGTGCCTGCCCTTGTGCGATTGCTTCGAAAGGCTCGTGATATGGACCTTACTGAAGTTATTACCGGAACCCTGTGGAATCTTTCATCCCATG	-16.7	NA	NA	NA	NA	NA	NA	NA	NA	NA	NA	NA	NA	NA	NA	NA	NA	NA	NA	NA	NA	NA	NA	NA	NA	NA	NA	NA	NA	NA	NA	NA	NA	NA	NA	NA	NA	NA	NA	NA	NA	NA	NA	NA	NA
CTNND1	CCDS44606.1|Hs110|chr11	1	AAAAAAC	TGTGATGGTGTGCCTGCCCTTGTGCGATTGCTTCGAAAGGCTCGTGATATGGACCTTACTGAAGTTATTACCGGAACCCTGTGGAATCTTTCATCCCATG	-16.7	NA	NA	NA	NA	NA	NA	NA	NA	NA	NA	NA	NA	NA	NA	NA	NA	NA	NA	NA	NA	NA	NA	NA	NA	NA	NA	NA	NA	NA	NA	NA	NA	NA	NA	NA	NA	NA	NA	NA	NA	NA	NA	NA	NA
CTNND1	CCDS44607.1|Hs110|chr11	1	AAAAAAC	TGTGATGGTGTGCCTGCCCTTGTGCGATTGCTTCGAAAGGCTCGTGATATGGACCTTACTGAAGTTATTACCGGAACCCTGTGGAATCTTTCATCCCATG	-16.7	NA	NA	NA	NA	NA	NA	NA	NA	NA	NA	NA	NA	NA	NA	NA	NA	NA	NA	NA	NA	NA	NA	NA	NA	NA	NA	NA	NA	NA	NA	NA	NA	NA	NA	NA	NA	NA	NA	NA	NA	NA	NA	NA	NA
CTNND1	CCDS44608.1|Hs110|chr11	1	AAAAAAC	TGTGATGGTGTGCCTGCCCTTGTGCGATTGCTTCGAAAGGCTCGTGATATGGACCTTACTGAAGTTATTACCGGAACCCTGTGGAATCTTTCATCCCATG	-16.7	NA	NA	NA	NA	NA	NA	NA	NA	NA	NA	NA	NA	NA	NA	NA	NA	NA	NA	NA	NA	NA	NA	NA	NA	NA	NA	NA	NA	NA	NA	NA	NA	NA	NA	NA	NA	NA	NA	NA	NA	NA	NA	NA	NA
CTNND1	CCDS44609.1|Hs110|chr11	1	AAAAAAC	TGTGATGGTGTGCCTGCCCTTGTGCGATTGCTTCGAAAGGCTCGTGATATGGACCTTACTGAAGTTATTACCGGAACCCTGTGGAATCTTTCATCCCATG	-16.7	NA	NA	NA	NA	NA	NA	NA	NA	NA	NA	NA	NA	NA	NA	NA	NA	NA	NA	NA	NA	NA	NA	NA	NA	NA	NA	NA	NA	NA	NA	NA	NA	NA	NA	NA	NA	NA	NA	NA	NA	NA	NA	NA	NA
CTNND1	CCDS53632.1|Hs110|chr11	1	AAAAAAC	TGTGATGGTGTGCCTGCCCTTGTGCGATTGCTTCGAAAGGCTCGTGATATGGACCTTACTGAAGTTATTACCGGAACCCTGTGGAATCTTTCATCCCATG	-16.7	NA	NA	NA	NA	NA	NA	NA	NA	NA	NA	NA	NA	NA	NA	NA	NA	NA	NA	NA	NA	NA	NA	NA	NA	NA	NA	NA	NA	NA	NA	NA	NA	NA	NA	NA	NA	NA	NA	NA	NA	NA	NA	NA	NA
CTNND1	CCDS53633.1|Hs110|chr11	1	AAAAAAC	TGTGATGGTGTGCCTGCCCTTGTGCGATTGCTTCGAAAGGCTCGTGATATGGACCTTACTGAAGTTATTACCGGAACCCTGTGGAATCTTTCATCCCATG	-16.7	NA	NA	NA	NA	NA	NA	NA	NA	NA	NA	NA	NA	NA	NA	NA	NA	NA	NA	NA	NA	NA	NA	NA	NA	NA	NA	NA	NA	NA	NA	NA	NA	NA	NA	NA	NA	NA	NA	NA	NA	NA	NA	NA	NA
CTNND1	CCDS53634.1|Hs110|chr11	1	AAAAAAC	TGTGATGGTGTGCCTGCCCTTGTGCGATTGCTTCGAAAGGCTCGTGATATGGACCTTACTGAAGTTATTACCGGAACCCTGTGGAATCTTTCATCCCATG	-16.7	NA	NA	NA	NA	NA	NA	NA	NA	NA	NA	NA	NA	NA	NA	NA	NA	NA	NA	NA	NA	NA	NA	NA	NA	NA	NA	NA	NA	NA	NA	NA	NA	NA	NA	NA	NA	NA	NA	NA	NA	NA	NA	NA	NA
CTNND1	CCDS55763.1|Hs110|chr11	1	AAAAAAC	TGTGATGGTGTGCCTGCCCTTGTGCGATTGCTTCGAAAGGCTCGTGATATGGACCTTACTGAAGTTATTACCGGAACCCTGTGGAATCTTTCATCCCATG	-16.7	NA	NA	NA	NA	NA	NA	NA	NA	NA	NA	NA	NA	NA	NA	NA	NA	NA	NA	NA	NA	NA	NA	NA	NA	NA	NA	NA	NA	NA	NA	NA	NA	NA	NA	NA	NA	NA	NA	NA	NA	NA	NA	NA	NA
CTNND1	CCDS55764.1|Hs110|chr11	1	AAAAAAC	TGTGATGGTGTGCCTGCCCTTGTGCGATTGCTTCGAAAGGCTCGTGATATGGACCTTACTGAAGTTATTACCGGAACCCTGTGGAATCTTTCATCCCATG	-16.7	NA	NA	NA	NA	NA	NA	NA	NA	NA	NA	NA	NA	NA	NA	NA	NA	NA	NA	NA	NA	NA	NA	NA	NA	NA	NA	NA	NA	NA	NA	NA	NA	NA	NA	NA	NA	NA	NA	NA	NA	NA	NA	NA	NA
CTNND1	CCDS55765.1|Hs110|chr11	1	AAAAAAC	TGTGATGGTGTGCCTGCCCTTGTGCGATTGCTTCGAAAGGCTCGTGATATGGACCTTACTGAAGTTATTACCGGAACCCTGTGGAATCTTTCATCCCATG	-16.7	NA	NA	NA	NA	NA	NA	NA	NA	NA	NA	NA	NA	NA	NA	NA	NA	NA	NA	NA	NA	NA	NA	NA	NA	NA	NA	NA	NA	NA	NA	NA	NA	NA	NA	NA	NA	NA	NA	NA	NA	NA	NA	NA	NA
CTNND1	CCDS55766.1|Hs110|chr11	1	AAAAAAC	TGTGATGGTGTGCCTGCCCTTGTGCGATTGCTTCGAAAGGCTCGTGATATGGACCTTACTGAAGTTATTACCGGAACCCTGTGGAATCTTTCATCCCATG	-16.7	NA	NA	NA	NA	NA	NA	NA	NA	NA	NA	NA	NA	NA	NA	NA	NA	NA	NA	NA	NA	NA	NA	NA	NA	NA	NA	NA	NA	NA	NA	NA	NA	NA	NA	NA	NA	NA	NA	NA	NA	NA	NA	NA	NA
CTNND1	CCDS55767.1|Hs110|chr11	1	AAAAAAC	TGTGATGGTGTGCCTGCCCTTGTGCGATTGCTTCGAAAGGCTCGTGATATGGACCTTACTGAAGTTATTACCGGAACCCTGTGGAATCTTTCATCCCATG	-16.7	NA	NA	NA	NA	NA	NA	NA	NA	NA	NA	NA	NA	NA	NA	NA	NA	NA	NA	NA	NA	NA	NA	NA	NA	NA	NA	NA	NA	NA	NA	NA	NA	NA	NA	NA	NA	NA	NA	NA	NA	NA	NA	NA	NA
CTNND1	CCDS73290.1|Hs110|chr11	1	AAAAAAC	TGTGATGGTGTGCCTGCCCTTGTGCGATTGCTTCGAAAGGCTCGTGATATGGACCTTACTGAAGTTATTACCGGAACCCTGTGGAATCTTTCATCCCATG	-16.7	NA	NA	NA	NA	NA	NA	NA	NA	NA	NA	NA	NA	NA	NA	NA	NA	NA	NA	NA	NA	NA	NA	NA	NA	NA	NA	NA	NA	NA	NA	NA	NA	NA	NA	NA	NA	NA	NA	NA	NA	NA	NA	NA	NA
CYB5B	CCDS10880.2|Hs110|chr16	1	AAAAAAT	GATACATGCAAAAGTTGCTGGGCATATTGGATTTTACCCATCATAGGCGCTGTTCTCTTAGGTTTCCTGTACCGCTACTACACATCGGAAAGCAAATCCT	-13.8	NA	NA	NA	NA	NA	NA	NA	NA	NA	NA	NA	NA	NA	NA	NA	NA	NA	NA	NA	NA	NA	NA	NA	NA	NA	NA	NA	NA	NA	NA	NA	NA	NA	NA	NA	NA	NA	NA	NA	NA	NA	NA	NA	NA
CYRIB	CCDS6361.1|Hs110|chr8	3	AAATTTT	TTCCTTGATTTTGAAAATGCCCAGCCTACAGAGTCTGAGAAGGAAATTTATAATCAGGTGAATGTAGTATTAAAAGATGCAGAAGGCATCTTGGAGGACT	-21.2	TTTTTTC	CTTGATTTTGAAAATGCCCAGCCTACAGAGTCTGAGAAGGAAATTTATAATCAGGTGAATGTAGTATTAAAAGATGCAGAAGGCATCTTGGAGGACTTGC	-19.2	AAATTTA	CCAATAGAAAATACCACAGATTGTTTAAGCACAATGGCTAGTGTATGCAGAGTCATGCTGGAAACACCGGAATACAGAAGCAGATTTACAAATGAAGAGA	-11.4	NA	NA	NA	NA	NA	NA	NA	NA	NA	NA	NA	NA	NA	NA	NA	NA	NA	NA	NA	NA	NA	NA	NA	NA	NA	NA	NA	NA	NA	NA	NA	NA	NA	NA	NA	NA	NA	NA
CYRIB	CCDS83327.1|Hs110|chr8	1	AAATTTA	CCAATAGAAAATACCACAGATTGTTTAAGCACAATGGCTAGTGTATGCAGAGTCATGCTGGAAACACCGGAATACAGAAGCAGATTTACAAATGAAGAGA	-11.4	NA	NA	NA	NA	NA	NA	NA	NA	NA	NA	NA	NA	NA	NA	NA	NA	NA	NA	NA	NA	NA	NA	NA	NA	NA	NA	NA	NA	NA	NA	NA	NA	NA	NA	NA	NA	NA	NA	NA	NA	NA	NA	NA	NA
CYRIB	CCDS94340.1|Hs110|chr8	2	TTTTTTC	TTGGACTTTGAAAATGCCCAGCCTACAGAGTCTGAGAAGGAAATTTATAATCAGGTGAATGTAGTATTAAAAGATGCAGAAGGCATCTTGGAGGACTTGC	-20	AAATTTA	CCAATAGAAAATACCACAGATTGTTTAAGCACAATGGCTAGTGTATGCAGAGTCATGCTGGAAACACCGGAATACAGAAGCAGATTTACAAATGAAGAGA	-11.4	NA	NA	NA	NA	NA	NA	NA	NA	NA	NA	NA	NA	NA	NA	NA	NA	NA	NA	NA	NA	NA	NA	NA	NA	NA	NA	NA	NA	NA	NA	NA	NA	NA	NA	NA	NA	NA	NA	NA	NA	NA
DAZAP1	CCDS12065.1|Hs110|chr19	1	CCCAAAC	TGTGTGGGGACGGTGCTGGCCAGCAGACCGCACACGCTAGATGGCCGAAACATCGACCCCAAGCCATGCACACCCCGGGGGATGCAGCCGGAGAGAACAC	-32.6	NA	NA	NA	NA	NA	NA	NA	NA	NA	NA	NA	NA	NA	NA	NA	NA	NA	NA	NA	NA	NA	NA	NA	NA	NA	NA	NA	NA	NA	NA	NA	NA	NA	NA	NA	NA	NA	NA	NA	NA	NA	NA	NA	NA
DAZAP1	CCDS12066.1|Hs110|chr19	1	CCCAAAC	TGTGTGGGGACGGTGCTGGCCAGCAGACCGCACACGCTAGATGGCCGAAACATCGACCCCAAGCCATGCACACCCCGGGGGATGCAGCCGGAGAGAACAC	-32.6	NA	NA	NA	NA	NA	NA	NA	NA	NA	NA	NA	NA	NA	NA	NA	NA	NA	NA	NA	NA	NA	NA	NA	NA	NA	NA	NA	NA	NA	NA	NA	NA	NA	NA	NA	NA	NA	NA	NA	NA	NA	NA	NA	NA
DAZAP1	CCDS86684.1|Hs110|chr19	1	CCCAAAC	TGTGTGGGGACGGTGCTGGCCAGCAGACCGCACACGCTAGATGGCCGAAACATCGACCCCAAGCCATGCACACCCCGGGGGATGCAGCCGGAGAGAACAC	-32.6	NA	NA	NA	NA	NA	NA	NA	NA	NA	NA	NA	NA	NA	NA	NA	NA	NA	NA	NA	NA	NA	NA	NA	NA	NA	NA	NA	NA	NA	NA	NA	NA	NA	NA	NA	NA	NA	NA	NA	NA	NA	NA	NA	NA
DAZAP1	CCDS86685.1|Hs110|chr19	1	CCCAAAC	TGTGTGGGGACGGTGCTGGCCAGCAGACCGCACACGCTAGATGGCCGAAACATCGACCCCAAGCCATGCACACCCCGGGGGATGCAGCCGGAGAGAACAC	-32.6	NA	NA	NA	NA	NA	NA	NA	NA	NA	NA	NA	NA	NA	NA	NA	NA	NA	NA	NA	NA	NA	NA	NA	NA	NA	NA	NA	NA	NA	NA	NA	NA	NA	NA	NA	NA	NA	NA	NA	NA	NA	NA	NA	NA
DBN1	CCDS87354.1|Hs110|chr5	2	CCCTTTC	ATAAAGGCATCGGACAGTGGGCCTTCCTCCTCCTCCTCTTCCTCCTCCTCCCCTCCACGGACTCCCTTTCCCTATATCACCTGCCACCGCACCCCAAACC	-10.7	CCCAAAC	CTCTCTTCCTCCCTCCCATGCAGCCACCTGGACAGCCACCGGAGGATGGCGCCCACTCCCATCCCCACGCGGAGCCCGTCTGACTCCAGCACCGCCTCCA	-22.4	NA	NA	NA	NA	NA	NA	NA	NA	NA	NA	NA	NA	NA	NA	NA	NA	NA	NA	NA	NA	NA	NA	NA	NA	NA	NA	NA	NA	NA	NA	NA	NA	NA	NA	NA	NA	NA	NA	NA	NA	NA
DDB1	CCDS31576.1|Hs110|chr11	1	GGGTTTC	GTGGATGATCAGCAGACTTTCTTCTGTGGCAACGTGGCTCATCAGCAGCTTATCCAGATCACTTCAGCATCGGTGAGGTTGGTCTCTCAAGAACCCAAAG	-22.1	NA	NA	NA	NA	NA	NA	NA	NA	NA	NA	NA	NA	NA	NA	NA	NA	NA	NA	NA	NA	NA	NA	NA	NA	NA	NA	NA	NA	NA	NA	NA	NA	NA	NA	NA	NA	NA	NA	NA	NA	NA	NA	NA	NA
DDX46	CCDS34240.1|Hs110|chr5	4	GGGAAAT	GAAATGGAGGGTGAGGAGTTAGATCCATTAGATGCTTACATGGAAGAAGTGAAAGAGGAAGTAAAAAAATTTAACATGAGAAGTGTAAAAGGTGGTGGGG	-11.7	AAAAAAA	TTTAACATGAGAAGTGTAAAAGGTGGTGGGGGAAATGAAAAGAAGTCTGGGCCAACGGTCACAAAAGTTGTCACTGTTGTGACAACCAAAAAAGCAGTTG	-18.9	GGGAAAT	GAAAAGAAGTCTGGGCCAACGGTCACAAAAGTTGTCACTGTTGTGACAACCAAAAAAGCAGTTGTGGATTCTGATAAGAAGAAAGGTGAGCTGATGGAGA	-22.1	GGGTTTT	GAACCCCAGGTCATGCGCATCGTGGATAATGTTCGTCCTGATCGACAGACGGTTATGTTTTCAGCTACTTTCCCCAGAGCTATGGAGGCTTTGGCTCGCA	-24	NA	NA	NA	NA	NA	NA	NA	NA	NA	NA	NA	NA	NA	NA	NA	NA	NA	NA	NA	NA	NA	NA	NA	NA	NA	NA	NA	NA	NA	NA	NA	NA	NA	NA	NA
DDX46	CCDS75306.1|Hs110|chr5	4	GGGAAAT	GAAATGGAGGGTGAGGAGTTAGATCCATTAGATGCTTACATGGAAGAAGTGAAAGAGGAAGTAAAAAAATTTAACATGAGAAGTGTAAAAGGTGGTGGGG	-11.7	AAAAAAA	TTTAACATGAGAAGTGTAAAAGGTGGTGGGGGAAATGAAAAGAAGTCTGGGCCAACGGTCACAAAAGTTGTCACTGTTGTGACAACCAAAAAAGCAGTTG	-18.9	GGGAAAT	GAAAAGAAGTCTGGGCCAACGGTCACAAAAGTTGTCACTGTTGTGACAACCAAAAAAGCAGTTGTGGATTCTGATAAGAAGAAAGGTGAGCTGATGGAGA	-22.1	GGGTTTT	GAACCCCAGGTCATGCGCATCGTGGATAATGTTCGTCCTGATCGACAGACGGTTATGTTTTCAGCTACTTTCCCCAGAGCTATGGAGGCTTTGGCTCGCA	-24	NA	NA	NA	NA	NA	NA	NA	NA	NA	NA	NA	NA	NA	NA	NA	NA	NA	NA	NA	NA	NA	NA	NA	NA	NA	NA	NA	NA	NA	NA	NA	NA	NA	NA	NA
DDX6	CCDS44751.1|Hs110|chr11	2	TTTAAAA	CTCCCTCCAAAGGATCTAAGAATCAAAACTTCGGATGTGACCTCCACAAAAGGAAATGAGTTTGAAGATTACTGTTTGAAACGGGAGTTACTGATGGGAA	-17.8	AAAAAAT	GGAACAGGCAAGAGCGGTGCCTACCTCATTCCCTTACTTGAACGGCTAGACCTGAAGAAGGACAATATACAAGCAATGGTGATTGTTCCCACTAGAGAAC	-16.2	NA	NA	NA	NA	NA	NA	NA	NA	NA	NA	NA	NA	NA	NA	NA	NA	NA	NA	NA	NA	NA	NA	NA	NA	NA	NA	NA	NA	NA	NA	NA	NA	NA	NA	NA	NA	NA	NA	NA	NA	NA
DIS3	CCDS9447.1|Hs110|chr13	4	TTTAAAC	AGAGCTGTTCACGAAGATATTGTGGCTGTGGAGCTTCTCCCCAAGAGTCAGTGGGTAGCACCATCTTCTGTGGTTTTACATGATGAAGGTCAAAATGAAG	-22.3	AAATTTA	GGTGATGTTGGAGAGAAAGAGACTGAAACAGAAGTTTTGTTACTTGAACACGATGTTCCCCATCAGCCTTTTTCACAGGCTGTTCTTAGTTTTCTGCCAA	-21	AAAAAAA	ATTCATGAGGAATTTTCTGAACATGCTCTGCTTCGAAAACATCCTGCTCCACCTCCATCAAATTATGAAATTCTTGTTAAGGCAGCCAGGTCAAGGAATT	-11.9	AAATTTC	CGGCACAAAATGGCTCAATATGCCCAACGTGCATCAGTGGCTTTTCATACCCAGTTATTCTTCAAAAGCAAAGGAATAGTAAGTGAAGAAGCCTATATTT	-21	NA	NA	NA	NA	NA	NA	NA	NA	NA	NA	NA	NA	NA	NA	NA	NA	NA	NA	NA	NA	NA	NA	NA	NA	NA	NA	NA	NA	NA	NA	NA	NA	NA	NA	NA
DIS3	CCDS45057.1|Hs110|chr13	4	TTTAAAC	AGAGCTGTTCACGAAGATATTGTGGCTGTGGAGCTTCTCCCCAAGAGTCAGTGGGTAGCACCATCTTCTGTGGTTTTACATGATGAAGGTCAAAATGAAG	-22.3	AAATTTA	GGTGATGTTGGAGAGAAAGAGACTGAAACAGAAGTTTTGTTACTTGAACACGATGTTCCCCATCAGCCTTTTTCACAGGCTGTTCTTAGTTTTCTGCCAA	-21	AAAAAAA	ATTCATGAGGAATTTTCTGAACATGCTCTGCTTCGAAAACATCCTGCTCCACCTCCATCAAATTATGAAATTCTTGTTAAGGCAGCCAGGTCAAGGAATT	-11.9	AAATTTC	CGGCACAAAATGGCTCAATATGCCCAACGTGCATCAGTGGCTTTTCATACCCAGTTATTCTTCAAAAGCAAAGGAATAGTAAGTGAAGAAGCCTATATTT	-21	NA	NA	NA	NA	NA	NA	NA	NA	NA	NA	NA	NA	NA	NA	NA	NA	NA	NA	NA	NA	NA	NA	NA	NA	NA	NA	NA	NA	NA	NA	NA	NA	NA	NA	NA
DIS3	CCDS81772.1|Hs110|chr13	4	TTTAAAC	AGAGCTGTTCACGAAGATATTGTGGCTGTGGAGCTTCTCCCCAAGAGTCAGTGGGTAGCACCATCTTCTGTGGTTTTACATGATGAAGGTCAAAATGAAG	-22.3	AAATTTA	GGTGATGTTGGAGAGAAAGAGACTGAAACAGAAGTTTTGTTACTTGAACACGATGTTCCCCATCAGCCTTTTTCACAGGCTGTTCTTAGTTTTCTGCCAA	-21	AAAAAAA	ATTCATGAGGAATTTTCTGAACATGCTCTGCTTCGAAAACATCCTGCTCCACCTCCATCAAATTATGAAATTCTTGTTAAGGCAGCCAGGTCAAGGAATT	-11.9	AAATTTC	CGGCACAAAATGGCTCAATATGCCCAACGTGCATCAGTGGCTTTTCATACCCAGTTATTCTTCAAAAGCAAAGGAATAGTAAGTGAAGAAGCCTATATTT	-21	NA	NA	NA	NA	NA	NA	NA	NA	NA	NA	NA	NA	NA	NA	NA	NA	NA	NA	NA	NA	NA	NA	NA	NA	NA	NA	NA	NA	NA	NA	NA	NA	NA	NA	NA
DLST	CCDS9833.1|Hs110|chr14	2	GGGAAAA	GTCGAAGGAGGCACTCCACTTTTCACACTCAGGAAAACTGGTGCTGCTCCTGCTAAGGCCAAGCCGGCTGAAGCTCCTGCTGCTGCAGCCCCAAAAGCAG	-31.2	CCCAAAA	GCAGAACCTACAGCAGCGGCAGTTCCTCCCCCTGCAGCACCCATACCCACTCAGATGCCACCGGTGCCCTCGCCCTCACAGCCTCCTTCTGGCAAACCTG	-17.7	NA	NA	NA	NA	NA	NA	NA	NA	NA	NA	NA	NA	NA	NA	NA	NA	NA	NA	NA	NA	NA	NA	NA	NA	NA	NA	NA	NA	NA	NA	NA	NA	NA	NA	NA	NA	NA	NA	NA	NA	NA
DNAJC7	CCDS45677.1|Hs110|chr17	1	AAAAAAT	GCGCAGCTGGAACTGAAGAAGAGTAAGAGGAAAGATTACTACAAGATTCTAGGAGTGGACAAGAATGCCTCTGAGGACGAGATCAAGAAAGCTTATCGGA	-13.9	NA	NA	NA	NA	NA	NA	NA	NA	NA	NA	NA	NA	NA	NA	NA	NA	NA	NA	NA	NA	NA	NA	NA	NA	NA	NA	NA	NA	NA	NA	NA	NA	NA	NA	NA	NA	NA	NA	NA	NA	NA	NA	NA	NA
DNAJC7	CCDS45678.1|Hs110|chr17	1	AAAAAAT	GCGCAGCTGGAACTGAAGAAGAGTAAGAGGAAAGATTACTACAAGATTCTAGGAGTGGACAAGAATGCCTCTGAGGACGAGATCAAGAAAGCTTATCGGA	-13.9	NA	NA	NA	NA	NA	NA	NA	NA	NA	NA	NA	NA	NA	NA	NA	NA	NA	NA	NA	NA	NA	NA	NA	NA	NA	NA	NA	NA	NA	NA	NA	NA	NA	NA	NA	NA	NA	NA	NA	NA	NA	NA	NA	NA
DNMT1	CCDS12228.1|Hs110|chr19	2	TTTAAAT	AAAGATTTGTCCTTGGAGAACGGTGCTCATGCTTACAACCGGGAAGTGAATGGACGTCTAGAAAACGGGAACCAAGCAAGAAGTGAAGCCCGTAGAGTGG	-19.7	GGGAAAA	GGGAAGGGCAAGCCCAAGTCCCAAGCCTGTGAGCCGAGCGAGCCAGAGATAGAGATCAAGCTGCCCAAGCTGCGGACCCTGGATGTGTTTTCTGGCTGCG	-31.6	NA	NA	NA	NA	NA	NA	NA	NA	NA	NA	NA	NA	NA	NA	NA	NA	NA	NA	NA	NA	NA	NA	NA	NA	NA	NA	NA	NA	NA	NA	NA	NA	NA	NA	NA	NA	NA	NA	NA	NA	NA
DNMT1	CCDS45958.1|Hs110|chr19	2	TTTAAAT	AAAGATTTGTCCTTGGAGAACGGTGCTCATGCTTACAACCGGGAAGTGAATGGACGTCTAGAAAACGGGAACCAAGCAAGAAGTGAAGCCCGTAGAGTGG	-19.7	GGGAAAA	GGGAAGGGCAAGCCCAAGTCCCAAGCCTGTGAGCCGAGCGAGCCAGAGATAGAGATCAAGCTGCCCAAGCTGCGGACCCTGGATGTGTTTTCTGGCTGCG	-31.6	NA	NA	NA	NA	NA	NA	NA	NA	NA	NA	NA	NA	NA	NA	NA	NA	NA	NA	NA	NA	NA	NA	NA	NA	NA	NA	NA	NA	NA	NA	NA	NA	NA	NA	NA	NA	NA	NA	NA	NA	NA
DPP3	CCDS8141.1|Hs110|chr11	1	CCCTTTC	CAGGTGACCCGGGGGGACTACGCGCCCATCCTCCAGAAGGTGGTGGAGCAGCTGGAGAAAGCCAAGGCCTATGCAGCCAACAGCCACCAGGGGCAGATGC	-30.9	NA	NA	NA	NA	NA	NA	NA	NA	NA	NA	NA	NA	NA	NA	NA	NA	NA	NA	NA	NA	NA	NA	NA	NA	NA	NA	NA	NA	NA	NA	NA	NA	NA	NA	NA	NA	NA	NA	NA	NA	NA	NA	NA	NA
DPP3	CCDS58147.1|Hs110|chr11	1	CCCTTTC	CAGGTGACCCGGGGGGACTACGCGCCCATCCTCCAGAAGGTGGTGGAGCAGCTGGAGAAAGCCAAGGCCTATGCAGCCAACAGCCACCAGGGGCAGATGC	-30.9	NA	NA	NA	NA	NA	NA	NA	NA	NA	NA	NA	NA	NA	NA	NA	NA	NA	NA	NA	NA	NA	NA	NA	NA	NA	NA	NA	NA	NA	NA	NA	NA	NA	NA	NA	NA	NA	NA	NA	NA	NA	NA	NA	NA
ECPAS	CCDS87673.1|Hs110|chr9	2	AAATTTT	ACTATAATTTATGTTAAAATGGGCTATCCTCGCCTACCAGTGGAAAAACAATGTGAACTGGCCCCTACGCTTCTTACTGCCATGGAAGGGAAGCCTCAGC	-19.5	TTTAAAT	AAACATATCATCAGCCCCAACCCACACGTGAGGCAAGCAGCCTGCATCTGGCTCCTTTCCCTTGTCAGGAAGCTAAGTACCCACAAAGAAGTGAAGTCTC	-16.4	NA	NA	NA	NA	NA	NA	NA	NA	NA	NA	NA	NA	NA	NA	NA	NA	NA	NA	NA	NA	NA	NA	NA	NA	NA	NA	NA	NA	NA	NA	NA	NA	NA	NA	NA	NA	NA	NA	NA	NA	NA
ECPAS	CCDS94456.1|Hs110|chr9	2	AAATTTT	ACTATAATTTATGTTAAAATGGGCTATCCTCGCCTACCAGTGGAAAAACAATGTGAACTGGCCCCTACGCTTCTTACTGCCATGGAAGGGAAGCCTCAGC	-19.5	TTTAAAT	AAACATATCATCAGCCCCAACCCACACGTGAGGCAAGCAGCCTGCATCTGGCTCCTTTCCCTTGTCAGGAAGCTAAGTACCCACAAAGAAGTGAAGTCTC	-16.4	NA	NA	NA	NA	NA	NA	NA	NA	NA	NA	NA	NA	NA	NA	NA	NA	NA	NA	NA	NA	NA	NA	NA	NA	NA	NA	NA	NA	NA	NA	NA	NA	NA	NA	NA	NA	NA	NA	NA	NA	NA
EIF2A	CCDS46935.1|Hs110|chr3	1	AAAAAAT	GGCCCCATTTATGATGTAGTTTGGAATTCTAGTTCTACTGAGTTTTGTGCTGTATATGGTTTTATGCCTGCCAAAGCGACAATTTTCAACTTGAAATGTG	-17.6	NA	NA	NA	NA	NA	NA	NA	NA	NA	NA	NA	NA	NA	NA	NA	NA	NA	NA	NA	NA	NA	NA	NA	NA	NA	NA	NA	NA	NA	NA	NA	NA	NA	NA	NA	NA	NA	NA	NA	NA	NA	NA	NA	NA
EIF2A	CCDS82859.1|Hs110|chr3	1	AAAAAAT	GGCCCCATTTATGATGTAGTTTGGAATTCTAGTTCTACTGAGTTTTGTGCTGTATATGGTTTTATGCCTGCCAAAGCGACAATTTTCAACTTGAAATGTG	-17.6	NA	NA	NA	NA	NA	NA	NA	NA	NA	NA	NA	NA	NA	NA	NA	NA	NA	NA	NA	NA	NA	NA	NA	NA	NA	NA	NA	NA	NA	NA	NA	NA	NA	NA	NA	NA	NA	NA	NA	NA	NA	NA	NA	NA
EIF2A	CCDS82860.1|Hs110|chr3	1	AAAAAAT	GGCCCCATTTATGATGTAGTTTGGAATTCTAGTTCTACTGAGTTTTGTGCTGTATATGGTTTTATGCCTGCCAAAGCGACAATTTTCAACTTGAAATGTG	-17.6	NA	NA	NA	NA	NA	NA	NA	NA	NA	NA	NA	NA	NA	NA	NA	NA	NA	NA	NA	NA	NA	NA	NA	NA	NA	NA	NA	NA	NA	NA	NA	NA	NA	NA	NA	NA	NA	NA	NA	NA	NA	NA	NA	NA
EIF2A	CCDS82861.1|Hs110|chr3	1	AAAAAAT	GGCCCCATTTATGATGTAGTTTGGAATTCTAGTTCTACTGAGTTTTGTGCTGTATATGGTTTTATGCCTGCCAAAGCGACAATTTTCAACTTGAAATGTG	-17.6	NA	NA	NA	NA	NA	NA	NA	NA	NA	NA	NA	NA	NA	NA	NA	NA	NA	NA	NA	NA	NA	NA	NA	NA	NA	NA	NA	NA	NA	NA	NA	NA	NA	NA	NA	NA	NA	NA	NA	NA	NA	NA	NA	NA
EIF3A	CCDS7608.1|Hs110|chr10	1	GGGAAAC	TGGCGTCATGCGGATGATGACAGACCACCTAGACGAGGACTGGATGAGGACAGAGGAAGCTGGCGAACAGCTGATGAGGACAGAGGACCAAGACGTGGGA	-20.6	NA	NA	NA	NA	NA	NA	NA	NA	NA	NA	NA	NA	NA	NA	NA	NA	NA	NA	NA	NA	NA	NA	NA	NA	NA	NA	NA	NA	NA	NA	NA	NA	NA	NA	NA	NA	NA	NA	NA	NA	NA	NA	NA	NA
EIF3C	CCDS10638.1|Hs110|chr16	1	GGGAAAA	GCATATGGGAAGGCCAAAAGCATTGTGGACAAAGAAGGTGTCCCCCGGTTCTATATCCGCATCCTGGCTGACCTAGAGGACTATCTTAATGAGCTTTGGG	-22.3	NA	NA	NA	NA	NA	NA	NA	NA	NA	NA	NA	NA	NA	NA	NA	NA	NA	NA	NA	NA	NA	NA	NA	NA	NA	NA	NA	NA	NA	NA	NA	NA	NA	NA	NA	NA	NA	NA	NA	NA	NA	NA	NA	NA
EIF3C	CCDS66993.1|Hs110|chr16	1	GGGAAAA	GCATATGGGAAGGCCAAAAGCATTGTGGACAAAGAAGGTGTCCCCCGGTTCTATATCCGCATCCTGGCTGACCTAGAGGACTATCTTAATGAGATGAACA	-23	NA	NA	NA	NA	NA	NA	NA	NA	NA	NA	NA	NA	NA	NA	NA	NA	NA	NA	NA	NA	NA	NA	NA	NA	NA	NA	NA	NA	NA	NA	NA	NA	NA	NA	NA	NA	NA	NA	NA	NA	NA	NA	NA	NA
EIF3D	CCDS13930.1|Hs110|chr22	1	CCCAAAC	CCGTTTGTGGAGGACGACATGGATAAGAATGAAATCGCCTCTGTTGCGTACCGTTACCGCAGGTGGAAGCTTGGAGATGATATTGACCTTATTGTCCGTT	-22.6	NA	NA	NA	NA	NA	NA	NA	NA	NA	NA	NA	NA	NA	NA	NA	NA	NA	NA	NA	NA	NA	NA	NA	NA	NA	NA	NA	NA	NA	NA	NA	NA	NA	NA	NA	NA	NA	NA	NA	NA	NA	NA	NA	NA
EIF3J	CCDS10111.1|Hs110|chr15	1	AAAAAAA	GAGGAAGCAGAAGTAAAACCAGAGGTAAAAATTTCAGAAAAGAAAAAAATAGCAGAGAAGATAAAAGAGAAAGAACGGCAACAGAAGAAAAGGCAAGAAG	-2.8	NA	NA	NA	NA	NA	NA	NA	NA	NA	NA	NA	NA	NA	NA	NA	NA	NA	NA	NA	NA	NA	NA	NA	NA	NA	NA	NA	NA	NA	NA	NA	NA	NA	NA	NA	NA	NA	NA	NA	NA	NA	NA	NA	NA
EIF3J	CCDS61612.1|Hs110|chr15	1	AAAAAAA	GAGGAAGCAGAAGTAAAACCAGAGGTAAAAATTTCAGAAAAGAAAAAAATAGCAGAGAAGATAAAAGAGAAAGAACGGCAACAGAAGAAAAGGCAAGAAG	-2.8	NA	NA	NA	NA	NA	NA	NA	NA	NA	NA	NA	NA	NA	NA	NA	NA	NA	NA	NA	NA	NA	NA	NA	NA	NA	NA	NA	NA	NA	NA	NA	NA	NA	NA	NA	NA	NA	NA	NA	NA	NA	NA	NA	NA
EIF3M	CCDS7880.1|Hs110|chr11	1	TTTAAAA	CCAGTCAAGTTTTTGGAAGGCGAGCTTATTCATGATCTTTTAACCATTTTTGTGAGTGCTAAATTGGCATCATATGTCAAGTTTTATCAGAATAATAAAG	-15.9	NA	NA	NA	NA	NA	NA	NA	NA	NA	NA	NA	NA	NA	NA	NA	NA	NA	NA	NA	NA	NA	NA	NA	NA	NA	NA	NA	NA	NA	NA	NA	NA	NA	NA	NA	NA	NA	NA	NA	NA	NA	NA	NA	NA
EIF3M	CCDS76392.1|Hs110|chr11	1	TTTAAAA	CCAGTCAAGTTTTTGGAAGGCGAGCTTATTCATGATCTTTTAACCATTTTTGTGAGTGCTAAATTGGCATCATATGTCAAGTTTTATCAGAATAATAAAG	-15.9	NA	NA	NA	NA	NA	NA	NA	NA	NA	NA	NA	NA	NA	NA	NA	NA	NA	NA	NA	NA	NA	NA	NA	NA	NA	NA	NA	NA	NA	NA	NA	NA	NA	NA	NA	NA	NA	NA	NA	NA	NA	NA	NA	NA
EIF4G2	CCDS31428.1|Hs110|chr11	2	GGGAAAC	ATCAAATTCATTGGAGAGCTTGGCAAGCTTGATCTTATTCACGAATCTATCCTTCATAAGTGCATCAAAACACTTTTGGAAAAGAAGAAGAGAGTCCAAC	-14.6	CCCAAAA	GGCATGTTACTTCGCTTTTTTGTGCACTTCTATGACATGGAAATTATTGAAGAAGAAGCTTTCTTGGCTTGGAAAGAAGATATAACCCAAGAGTTTCCGG	-17.1	NA	NA	NA	NA	NA	NA	NA	NA	NA	NA	NA	NA	NA	NA	NA	NA	NA	NA	NA	NA	NA	NA	NA	NA	NA	NA	NA	NA	NA	NA	NA	NA	NA	NA	NA	NA	NA	NA	NA	NA	NA
EIF4G2	CCDS41618.1|Hs110|chr11	2	GGGAAAC	ATCAAATTCATTGGAGAGCTTGGCAAGCTTGATCTTATTCACGAATCTATCCTTCATAAGTGCATCAAAACACTTTTGGAAAAGAAGAAGAGAGTCCAAC	-14.6	CCCAAAA	GGCATGTTACTTCGCTTTTTTGTGCACTTCTATGACATGGAAATTATTGAAGAAGAAGCTTTCTTGGCTTGGAAAGAAGATATAACCCAAGAGTTTCCGG	-17.1	NA	NA	NA	NA	NA	NA	NA	NA	NA	NA	NA	NA	NA	NA	NA	NA	NA	NA	NA	NA	NA	NA	NA	NA	NA	NA	NA	NA	NA	NA	NA	NA	NA	NA	NA	NA	NA	NA	NA	NA	NA
ELP1	CCDS6773.1|Hs110|chr9	1	GGGAAAC	TTAGAAGTTGTTCATCATCGAGCCCTGGTTTTAGCTCAGATTCGGAAGTGGTTGGACAAACTTATGTTTAAAGAGGCATTTGAATGCATGAGAAAGCTGA	-19.8	NA	NA	NA	NA	NA	NA	NA	NA	NA	NA	NA	NA	NA	NA	NA	NA	NA	NA	NA	NA	NA	NA	NA	NA	NA	NA	NA	NA	NA	NA	NA	NA	NA	NA	NA	NA	NA	NA	NA	NA	NA	NA	NA	NA
ELP1	CCDS83394.1|Hs110|chr9	1	GGGAAAC	TTAGAAGTTGTTCATCATCGAGCCCTGGTTTTAGCTCAGATTCGGAAGTGGTTGGACAAACTTATGTTTAAAGAGGCATTTGAATGCATGAGAAAGCTGA	-19.8	NA	NA	NA	NA	NA	NA	NA	NA	NA	NA	NA	NA	NA	NA	NA	NA	NA	NA	NA	NA	NA	NA	NA	NA	NA	NA	NA	NA	NA	NA	NA	NA	NA	NA	NA	NA	NA	NA	NA	NA	NA	NA	NA	NA
ELP1	CCDS94451.1|Hs110|chr9	1	GGGAAAC	TTAGAAGTTGTTCATCATCGAGCCCTGGTTTTAGCTCAGATTCGGAAGTGGTTGGACAAACTTATGTTTAAAGAGGCATTTGAATGCATGAGAAAGCTGA	-19.8	NA	NA	NA	NA	NA	NA	NA	NA	NA	NA	NA	NA	NA	NA	NA	NA	NA	NA	NA	NA	NA	NA	NA	NA	NA	NA	NA	NA	NA	NA	NA	NA	NA	NA	NA	NA	NA	NA	NA	NA	NA	NA	NA	NA
ENO2	CCDS8570.1|Hs110|chr12	1	CCCAAAA	CGTATTGAGCGGGCAGTGGAAGAAAAGGCCTGCAACTGTCTGCTGCTCAAGGTCAACCAGATCGGCTCGGTCACTGAAGCCATCCAAGCGTGCAAGCTGG	-29.9	NA	NA	NA	NA	NA	NA	NA	NA	NA	NA	NA	NA	NA	NA	NA	NA	NA	NA	NA	NA	NA	NA	NA	NA	NA	NA	NA	NA	NA	NA	NA	NA	NA	NA	NA	NA	NA	NA	NA	NA	NA	NA	NA	NA
EPS15L1	CCDS32944.1|Hs110|chr19	3	GGGTTTC	TATGTTGCACTGAGACTGGTGGCCTGTGCACAGAGTGGCCATGAAGTTACCTTGAGCAATCTGAATTTGAGCATGCCACCGCCTAAATTTCACGACACCA	-24	CCCTTTC	AAAGAAAGTGACCCATTCCGTGGCTCTGCCACTGACGACTTCTTCAAGAAACAGACAAAGAATGACCCATTTACCTCGGATCCATTCACGAAAAACCCTT	-14.1	CCCTTTC	ACCTCCTCCTTGGGAGGGGCAGGATTCTCAGATGACCCCTTTAAAAGTAAACAGGACACTCCTGCTCTGCCTCCGAAGAAACCTGCTCCTCCACGGCCTA	-30	NA	NA	NA	NA	NA	NA	NA	NA	NA	NA	NA	NA	NA	NA	NA	NA	NA	NA	NA	NA	NA	NA	NA	NA	NA	NA	NA	NA	NA	NA	NA	NA	NA	NA	NA	NA	NA	NA
EPS15L1	CCDS58653.1|Hs110|chr19	2	GGGTTTC	TATGTTGCACTGAGACTGGTGGCCTGTGCACAGAGTGGCCATGAAGTTACCTTGAGCAATCTGAATTTGAGCATGCCACCGCCTAAATTTCACGACACCA	-24	CCCTTTC	AAAGAAAGTGACCCATTCCGTGGCTCTGCCACTGACGACTTCTTCAAGAAACAGACAAAGAATGACCCATTTACCTCGGATCCATTCACGAAAAACCCTT	-14.1	NA	NA	NA	NA	NA	NA	NA	NA	NA	NA	NA	NA	NA	NA	NA	NA	NA	NA	NA	NA	NA	NA	NA	NA	NA	NA	NA	NA	NA	NA	NA	NA	NA	NA	NA	NA	NA	NA	NA	NA	NA
EPS15L1	CCDS58654.1|Hs110|chr19	3	GGGTTTC	TATGTTGCACTGAGACTGGTGGCCTGTGCACAGAGTGGCCATGAAGTTACCTTGAGCAATCTGAATTTGAGCATGCCACCGCCTAAATTTCACGACACCA	-24	CCCTTTC	AAAGAAAGTGACCCATTCCGTGGCTCTGCCACTGACGACTTCTTCAAGAAACAGACAAAGAATGACCCATTTACCTCGGATCCATTCACGAAAAACCCTT	-14.1	CCCTTTC	ACCTCCTCCTTGGGAGGGGCAGGATTCTCAGATGACCCCTTTAAAAGTAAACAGGACACTCCTGCTCTGCCTCCGAAGAAACCTGCTCCTCCACGGCCTA	-30	NA	NA	NA	NA	NA	NA	NA	NA	NA	NA	NA	NA	NA	NA	NA	NA	NA	NA	NA	NA	NA	NA	NA	NA	NA	NA	NA	NA	NA	NA	NA	NA	NA	NA	NA	NA	NA	NA
EPS15L1	CCDS59363.1|Hs110|chr19	1	GGGTTTC	TATGTTGCACTGAGACTGGTGGCCTGTGCACAGAGTGGCCATGAAGTTACCTTGAGCAATCTGAATTTGAGCATGCCACCGCCTAAATTTCACGACACCA	-24	NA	NA	NA	NA	NA	NA	NA	NA	NA	NA	NA	NA	NA	NA	NA	NA	NA	NA	NA	NA	NA	NA	NA	NA	NA	NA	NA	NA	NA	NA	NA	NA	NA	NA	NA	NA	NA	NA	NA	NA	NA	NA	NA	NA
ERLEC1	CCDS1848.1|Hs110|chr2	2	CCCTTTC	CGAGTCAACTGGCCCGGCACCGAGTTCTCTCTGCCCACAACTGGAGTTTTATATAAAGAAGATAATTATGTCATCATGACAACTGCACATAAAGAAAAAT	-13.8	GGGAAAT	GGTACACCTTGTAGTTTGAAACAGAACCGGCCCAGATCAAGTACTGTGATGTACATATGTCATCCTGAATCTAAGCATGAAATTCTTTCAGTAGCTGAAG	-13.4	NA	NA	NA	NA	NA	NA	NA	NA	NA	NA	NA	NA	NA	NA	NA	NA	NA	NA	NA	NA	NA	NA	NA	NA	NA	NA	NA	NA	NA	NA	NA	NA	NA	NA	NA	NA	NA	NA	NA	NA	NA
ERLEC1	CCDS46283.1|Hs110|chr2	2	CCCTTTC	CGAGTCAACTGGCCCGGCACCGAGTTCTCTCTGCCCACAACTGGAGTTTTATATAAAGAAGATAATTATGTCATCATGACAACTGCACATAAAGAAAAAT	-13.8	GGGAAAT	GGTACACCTTGTAGTTTGAAACAGAACCGGCCCAGATCAAGTACTGTGATGTACATATGTCATCCTGAATCTAAGCATGAAATTCTTTCAGTAGCTGAAG	-13.4	NA	NA	NA	NA	NA	NA	NA	NA	NA	NA	NA	NA	NA	NA	NA	NA	NA	NA	NA	NA	NA	NA	NA	NA	NA	NA	NA	NA	NA	NA	NA	NA	NA	NA	NA	NA	NA	NA	NA	NA	NA
ERLEC1	CCDS46284.1|Hs110|chr2	2	CCCTTTC	CGAGTCAACTGGCCCGGCACCGAGTTCTCTCTGCCCACAACTGGAGTTTTATATAAAGAAGATAATTATGTCATCATGACAACTGCACATAAAGAAAAAT	-13.8	GGGAAAT	GGTACACCTTGTAGTTTGAAACAGAACCGGCCCAGATCAAGTACTGTGATGTACATATGTCATCCTGAATCTAAGCATGAAATTCTTTCAGTAGCTGAAG	-13.4	NA	NA	NA	NA	NA	NA	NA	NA	NA	NA	NA	NA	NA	NA	NA	NA	NA	NA	NA	NA	NA	NA	NA	NA	NA	NA	NA	NA	NA	NA	NA	NA	NA	NA	NA	NA	NA	NA	NA	NA	NA
ERO1A	CCDS9709.1|Hs110|chr14	1	TTTAAAT	CCTTTGGCTTCTGGTCAAGGGACAAGTGAAGAGAACACTTTTTACAGTTGGCTAGAAGGTCTCTGTGTAGAAAAAAGAGCATTCTACAGACTTATATCTG	-26.2	NA	NA	NA	NA	NA	NA	NA	NA	NA	NA	NA	NA	NA	NA	NA	NA	NA	NA	NA	NA	NA	NA	NA	NA	NA	NA	NA	NA	NA	NA	NA	NA	NA	NA	NA	NA	NA	NA	NA	NA	NA	NA	NA	NA
ETFB	CCDS33085.1|Hs110|chr19	1	CCCTTTC	CAGGCTGTCGTTGTCCTCATCCAGCCTGGGAGAGGGTTGGCGCTGAGGCCCCCACCTTCTTGCCTGTTTCCTCCTGACCCCACCCCTTCCCCTCCTGCTG	-28.2	NA	NA	NA	NA	NA	NA	NA	NA	NA	NA	NA	NA	NA	NA	NA	NA	NA	NA	NA	NA	NA	NA	NA	NA	NA	NA	NA	NA	NA	NA	NA	NA	NA	NA	NA	NA	NA	NA	NA	NA	NA	NA	NA	NA
EXOSC10	CCDS126.1|Hs110|chr1	1	AAAAAAT	ATCATCCGACCTCAGCTCAAGTTTCGAGAGAAGATTGACAATTCCAACACACCATTTCTTCCTAAAATCTTCATCAAACCCAATGCTCAGAAACCTCTCC	-11.3	NA	NA	NA	NA	NA	NA	NA	NA	NA	NA	NA	NA	NA	NA	NA	NA	NA	NA	NA	NA	NA	NA	NA	NA	NA	NA	NA	NA	NA	NA	NA	NA	NA	NA	NA	NA	NA	NA	NA	NA	NA	NA	NA	NA
EXOSC10	CCDS30584.1|Hs110|chr1	1	AAAAAAT	ATCATCCGACCTCAGCTCAAGTTTCGAGAGAAGATTGACAATTCCAACACACCATTTCTTCCTAAAATCTTCATCAAACCCAATGCTCAGAAACCTCTCC	-11.3	NA	NA	NA	NA	NA	NA	NA	NA	NA	NA	NA	NA	NA	NA	NA	NA	NA	NA	NA	NA	NA	NA	NA	NA	NA	NA	NA	NA	NA	NA	NA	NA	NA	NA	NA	NA	NA	NA	NA	NA	NA	NA	NA	NA
FAR1	CCDS7813.1|Hs110|chr11	1	AAATTTA	AGAGATGCTGTTCAGTTAAATGTGATTGCAACGCGACAGCTTATTCTCCTTGCACAACAAATGAAGAATCTGGAAGTGTTCATGCATGTATCAACAGCAT	-21.1	NA	NA	NA	NA	NA	NA	NA	NA	NA	NA	NA	NA	NA	NA	NA	NA	NA	NA	NA	NA	NA	NA	NA	NA	NA	NA	NA	NA	NA	NA	NA	NA	NA	NA	NA	NA	NA	NA	NA	NA	NA	NA	NA	NA
FH	CCDS1617.1|Hs110|chr1	1	TTTAAAT	ACTAGAATTGGCTTTGCAGAAAAGGTTGCTGCAAAAGTGGCTGCACTTACAGGCTTGCCTTTTGTCACTGCTCCGAATAAATTTGAAGCTCTGGCTGCTC	-24.8	NA	NA	NA	NA	NA	NA	NA	NA	NA	NA	NA	NA	NA	NA	NA	NA	NA	NA	NA	NA	NA	NA	NA	NA	NA	NA	NA	NA	NA	NA	NA	NA	NA	NA	NA	NA	NA	NA	NA	NA	NA	NA	NA	NA
FLNA	CCDS44021.1|Hs110|chrX	1	CCCTTTC	TCAGTGGCAGTATCTCCAAGCCTGGACCTCAGCAAGATCAAGGTGTCTGGCCTGGGAGAGAAGGTGGACGTTGGCAAAGACCAGGAGTTCACAGTCAAAT	-27.4	NA	NA	NA	NA	NA	NA	NA	NA	NA	NA	NA	NA	NA	NA	NA	NA	NA	NA	NA	NA	NA	NA	NA	NA	NA	NA	NA	NA	NA	NA	NA	NA	NA	NA	NA	NA	NA	NA	NA	NA	NA	NA	NA	NA
FLNA	CCDS48194.1|Hs110|chrX	1	CCCTTTC	TCAGTGGCAGTATCTCCAAGCCTGGACCTCAGCAAGATCAAGGTGTCTGGCCTGGGAGAGAAGGTGGACGTTGGCAAAGACCAGGAGTTCACAGTCAAAT	-27.4	NA	NA	NA	NA	NA	NA	NA	NA	NA	NA	NA	NA	NA	NA	NA	NA	NA	NA	NA	NA	NA	NA	NA	NA	NA	NA	NA	NA	NA	NA	NA	NA	NA	NA	NA	NA	NA	NA	NA	NA	NA	NA	NA	NA
GANAB	CCDS8026.1|Hs110|chr11	1	TTTTTTA	GGGGTCTGCCTGGGGATTACCCTTGCTGTGGATAGAAGCAACTTTAAGACCTGTGAAGAGAGTTCTTTCTGCAAGCGACAGAGAAGCATACGGCCAGGCC	-28.7	NA	NA	NA	NA	NA	NA	NA	NA	NA	NA	NA	NA	NA	NA	NA	NA	NA	NA	NA	NA	NA	NA	NA	NA	NA	NA	NA	NA	NA	NA	NA	NA	NA	NA	NA	NA	NA	NA	NA	NA	NA	NA	NA	NA
GANAB	CCDS41656.1|Hs110|chr11	1	TTTTTTA	GGGGTCTGCCTGGGGATTACCCTTGCTGTGGATAGAAGCAACTTTAAGACCTGTGAAGAGAGTTCTTTCTGCAAGCGACAGAGAAGCATACGGCCAGGCC	-28.7	NA	NA	NA	NA	NA	NA	NA	NA	NA	NA	NA	NA	NA	NA	NA	NA	NA	NA	NA	NA	NA	NA	NA	NA	NA	NA	NA	NA	NA	NA	NA	NA	NA	NA	NA	NA	NA	NA	NA	NA	NA	NA	NA	NA
GARS1	CCDS43564.1|Hs110|chr7	1	AAAAAAT	GGAGAATGTTTTCGTGCTGACCATCTATTAAAAGCTCATTTACAGAAATTGATGTCTGATAAGAAGTGTTCTGTCGAAAAGAAATCAGAAATGGAAAGTG	-12.7	NA	NA	NA	NA	NA	NA	NA	NA	NA	NA	NA	NA	NA	NA	NA	NA	NA	NA	NA	NA	NA	NA	NA	NA	NA	NA	NA	NA	NA	NA	NA	NA	NA	NA	NA	NA	NA	NA	NA	NA	NA	NA	NA	NA
GLS	CCDS2308.1|Hs110|chr2	3	AAATTTT	GCAATAGGATATTACTTAAAAGAAAAGAAGTGTTTTCCAGAAGGCACAGACATGGTTGGTATATTAGACTTCTACTTCCAGCTGTGCTCCATTGAAGTGA	-19.8	AAAAAAA	CTTGATCCTCGAAGAGAAGGTGGTGATCAAAGGGTAAAGTCAGTGATAAATCTTTTGTTTGCTGCATATACTGGAGATGTGTCTGCACTTCGAAGATTTG	-23.3	CCCTTTC	CCCAAGGACAGGTGGAATAACACTCCCATGGATGAAGCACTGCACTTTGGACACCATGATGTATTTAAAATTCTCCAAGAATACCAAGTCCAGTACACAC	-17	NA	NA	NA	NA	NA	NA	NA	NA	NA	NA	NA	NA	NA	NA	NA	NA	NA	NA	NA	NA	NA	NA	NA	NA	NA	NA	NA	NA	NA	NA	NA	NA	NA	NA	NA	NA	NA	NA
GLS	CCDS58744.1|Hs110|chr2	2	AAATTTT	GCAATAGGATATTACTTAAAAGAAAAGAAGTGTTTTCCAGAAGGCACAGACATGGTTGGTATATTAGACTTCTACTTCCAGCTGTGCTCCATTGAAGTGA	-19.8	AAAAAAA	CTTGATCCTCGAAGAGAAGGTGGTGATCAAAGGCATTCCTTTGGACCATTGGACTATGAAAGTCTCCAACAAGAACTTGCTTTAAAAGAGACAGTATGGA	-19.4	NA	NA	NA	NA	NA	NA	NA	NA	NA	NA	NA	NA	NA	NA	NA	NA	NA	NA	NA	NA	NA	NA	NA	NA	NA	NA	NA	NA	NA	NA	NA	NA	NA	NA	NA	NA	NA	NA	NA	NA	NA
GMPS	CCDS46941.1|Hs110|chr3	1	GGGAAAA	GTAATAGAACCTCTGAAAGATTTTCATAAAGATGAAGTGAGAATTTTGGGCAGAGAACTTGGACTTCCAGAAGAGTTAGTTTCCAGGCATCCATTTCCAG	-19.4	NA	NA	NA	NA	NA	NA	NA	NA	NA	NA	NA	NA	NA	NA	NA	NA	NA	NA	NA	NA	NA	NA	NA	NA	NA	NA	NA	NA	NA	NA	NA	NA	NA	NA	NA	NA	NA	NA	NA	NA	NA	NA	NA	NA
GON7	CCDS41981.1|Hs110|chr14	1	CCCTTTC	CAGGGCCTGTTGTCTGGCGTGGCCCAGATGAAGGACATGGTAACGGAATTATTCGACCCTCTGGTACAGGGGGAAGTGCAGCACCGGGTGGCGGCGGCTC	-32.4	NA	NA	NA	NA	NA	NA	NA	NA	NA	NA	NA	NA	NA	NA	NA	NA	NA	NA	NA	NA	NA	NA	NA	NA	NA	NA	NA	NA	NA	NA	NA	NA	NA	NA	NA	NA	NA	NA	NA	NA	NA	NA	NA	NA
GSTM2	CCDS808.1|Hs110|chr1	1	CCCAAAC	CTGAAGGACTTCATCTCCCGATTTGAGGGCTTGGAGAAGATCTCTGCCTACATGAAGTCCAGCCGCTTCCTCCCAAGACCTGTGTTCACAAAGATGGCTG	-25.2	NA	NA	NA	NA	NA	NA	NA	NA	NA	NA	NA	NA	NA	NA	NA	NA	NA	NA	NA	NA	NA	NA	NA	NA	NA	NA	NA	NA	NA	NA	NA	NA	NA	NA	NA	NA	NA	NA	NA	NA	NA	NA	NA	NA
GSTM3	CCDS812.1|Hs110|chr1	1	CCCAAAC	CTGAAGGCTTTCATGTGCCGTTTTGAGGCTTTGGAGAAAATCGCTGCCTACTTACAGTCTGATCAGTTCTGCAAGATGCCCATCAACAACAAGATGGCCC	-25	NA	NA	NA	NA	NA	NA	NA	NA	NA	NA	NA	NA	NA	NA	NA	NA	NA	NA	NA	NA	NA	NA	NA	NA	NA	NA	NA	NA	NA	NA	NA	NA	NA	NA	NA	NA	NA	NA	NA	NA	NA	NA	NA	NA
GTF3C3	CCDS2316.1|Hs110|chr2	4	TTTAAAT	CCCAGTGACACAGAAGAATGGGTTAGACTGGCAGAAATGTCTCTGGAACAAGACAATATTAAGCAGGCTATTTTTTGCTATACAAAAGCTCTTAAATATG	-15.8	TTTAAAC	CTTTTGTCTCCATCTGATGGCGAACGTTTTATGCAGCTGGCTAGAGATATGGCAAAGAGTTACTATGAAGCCAATGATGTTACTTCTGCTATTAACATAA	-17.6	AAAAAAA	ACTTCAGAAGAAGGCACCTCAGAAGAGAATAAAGCTCCTGAGAATGTTACCTGCACTATACCTGATGGCGTGCCAATAGATATCACAGTGAAGTTGATGG	-19.3	AAATTTC	AGAAAGGCATACAACTATATCAGGATAATGGTAATGGAAAATGTCAATAAACCCCAGCTCTGGAACATTTTCAATCAAGTTACCATGCACTCCCAAGATG	-15.2	NA	NA	NA	NA	NA	NA	NA	NA	NA	NA	NA	NA	NA	NA	NA	NA	NA	NA	NA	NA	NA	NA	NA	NA	NA	NA	NA	NA	NA	NA	NA	NA	NA	NA	NA
GTF3C3	CCDS56153.1|Hs110|chr2	3	TTTAAAT	CCCAGTGACACAGAAGAATGGGTTAGACTGGCAGAAATGTCTCTGGAACAAGACAATATTAAGCAGGCTATTTTTTGCTATACAAAAGCTCTTAAATATG	-15.8	TTTAAAC	CTTTTGTCTCCATCTGATGGCGAACGTTTTATGCAGCTGGCTAGAGATATGGCAAAGAGTTACTATGAAGCCAATGATGTTACTTCTGCTATTAACATAA	-17.6	AAAAAAA	ACTTCAGAAGAAGGCACCTCAGAAGAGAATAAAGCTCCTGAGAATGTTACCTGCACTATACCTGATGGCGTGCCAATAGATATCACAGTGAAGTTGATGG	-19.3	NA	NA	NA	NA	NA	NA	NA	NA	NA	NA	NA	NA	NA	NA	NA	NA	NA	NA	NA	NA	NA	NA	NA	NA	NA	NA	NA	NA	NA	NA	NA	NA	NA	NA	NA	NA	NA	NA
HADH	CCDS54790.1|Hs110|chr4	1	TTTAAAA	GGTGACGCATCCAAAGAAGACATTGACACTGCTATGAAATTAGGAGCCGGTTACCCCATGGGCCCATTTGAGCTTCTAGATTATGTCGGACTGGATACTA	-19	NA	NA	NA	NA	NA	NA	NA	NA	NA	NA	NA	NA	NA	NA	NA	NA	NA	NA	NA	NA	NA	NA	NA	NA	NA	NA	NA	NA	NA	NA	NA	NA	NA	NA	NA	NA	NA	NA	NA	NA	NA	NA	NA	NA
HADHB	CCDS1722.1|Hs110|chr2	1	AAATTTT	AAAGCCATGGATTCTGATTGGTTTGCAGAAAACTACATGGGTAGAAAAACCAAGGTTGGATTGCCTCCTTTGGAGAAGTTTAATAACTGGGGTGGATCTC	-23.4	NA	NA	NA	NA	NA	NA	NA	NA	NA	NA	NA	NA	NA	NA	NA	NA	NA	NA	NA	NA	NA	NA	NA	NA	NA	NA	NA	NA	NA	NA	NA	NA	NA	NA	NA	NA	NA	NA	NA	NA	NA	NA	NA	NA
HADHB	CCDS62871.1|Hs110|chr2	1	AAATTTT	AAAGCCATGGATTCTGATTGGTTTGCAGAAAACTACATGGGTAGAAAAACCAAGGTTGGATTGCCTCCTTTGGAGAAGTTTAATAACTGGGGTGGATCTC	-23.4	NA	NA	NA	NA	NA	NA	NA	NA	NA	NA	NA	NA	NA	NA	NA	NA	NA	NA	NA	NA	NA	NA	NA	NA	NA	NA	NA	NA	NA	NA	NA	NA	NA	NA	NA	NA	NA	NA	NA	NA	NA	NA	NA	NA
HADHB	CCDS62872.1|Hs110|chr2	1	AAATTTT	AAAGCCATGGATTCTGATTGGTTTGCAGAAAACTACATGGGTAGAAAAACCAAGGTTGGATTGCCTCCTTTGGAGAAGTTTAATAACTGGGGTGGATCTC	-23.4	NA	NA	NA	NA	NA	NA	NA	NA	NA	NA	NA	NA	NA	NA	NA	NA	NA	NA	NA	NA	NA	NA	NA	NA	NA	NA	NA	NA	NA	NA	NA	NA	NA	NA	NA	NA	NA	NA	NA	NA	NA	NA	NA	NA
HDGF	CCDS1156.1|Hs110|chr1	1	TTTTTTC	GGGACCCACGAGACGGCATTCCTGGGCCCCAAAGACCTCTTCCCTTACGAGGAATCCAAGGAGAAGTTTGGCAAGCCCAACAAGAGGAAAGGGTTCAGCG	-30	NA	NA	NA	NA	NA	NA	NA	NA	NA	NA	NA	NA	NA	NA	NA	NA	NA	NA	NA	NA	NA	NA	NA	NA	NA	NA	NA	NA	NA	NA	NA	NA	NA	NA	NA	NA	NA	NA	NA	NA	NA	NA	NA	NA
HDGF	CCDS44247.1|Hs110|chr1	1	TTTTTTC	GGGACCCACGAGACGGCATTCCTGGGCCCCAAAGACCTCTTCCCTTACGAGGAATCCAAGGAGAAGTTTGGCAAGCCCAACAAGAGGAAAGGGTTCAGCG	-30	NA	NA	NA	NA	NA	NA	NA	NA	NA	NA	NA	NA	NA	NA	NA	NA	NA	NA	NA	NA	NA	NA	NA	NA	NA	NA	NA	NA	NA	NA	NA	NA	NA	NA	NA	NA	NA	NA	NA	NA	NA	NA	NA	NA
HDGF	CCDS44248.1|Hs110|chr1	1	TTTTTTC	GGGACCCACGAGACGGCATTCCTGGGCCCCAAAGACCTCTTCCCTTACGAGGAATCCAAGGAGAAGTTTGGCAAGCCCAACAAGAGGAAAGGGTTCAGCG	-30	NA	NA	NA	NA	NA	NA	NA	NA	NA	NA	NA	NA	NA	NA	NA	NA	NA	NA	NA	NA	NA	NA	NA	NA	NA	NA	NA	NA	NA	NA	NA	NA	NA	NA	NA	NA	NA	NA	NA	NA	NA	NA	NA	NA
HIGD1A	CCDS43073.1|Hs110|chr3	2	GGGTTTT	GCAGCAATTGTTGCATATGGATTATATAAACTGAAGAGCAGGGGAAATACTAAAATGTCCATTCATCTGATCCACATGCGTGTGGCAGCCCAAGGCTTTG	-20.8	GGGAAAT	ACTAAAATGTCCATTCATCTGATCCACATGCGTGTGGCAGCCCAAGGCTTTGTTGTAGGAGCAATGACTGTTGGTATGGGCTATTCCATGTATCGGGAAT	-25.3	NA	NA	NA	NA	NA	NA	NA	NA	NA	NA	NA	NA	NA	NA	NA	NA	NA	NA	NA	NA	NA	NA	NA	NA	NA	NA	NA	NA	NA	NA	NA	NA	NA	NA	NA	NA	NA	NA	NA	NA	NA
HIGD1A	CCDS46806.1|Hs110|chr3	2	GGGTTTT	GCAGCAATTGTTGCATATGGATTATATAAACTGAAGAGCAGGGGAAATACTAAAATGTCCATTCATCTGATCCACATGCGTGTGGCAGCCCAAGGCTTTG	-20.8	GGGAAAT	ACTAAAATGTCCATTCATCTGATCCACATGCGTGTGGCAGCCCAAGGCTTTGTTGTAGGAGCAATGACTGTTGGTATGGGCTATTCCATGTATCGGGAAT	-25.3	NA	NA	NA	NA	NA	NA	NA	NA	NA	NA	NA	NA	NA	NA	NA	NA	NA	NA	NA	NA	NA	NA	NA	NA	NA	NA	NA	NA	NA	NA	NA	NA	NA	NA	NA	NA	NA	NA	NA	NA	NA
HMBS	CCDS8409.1|Hs110|chr11	2	CCCAAAA	TTTGTTGGGAAGACCCTAGAAACCCTGCCAGAGAAGAGTGTGGTGGGAACCAGCTCCCTGCGAAGAGCAGCCCAGCTGCAGAGAAAGTTCCCGCATCTGG	-29.1	GGGAAAC	CTCAACACCCGGCTTCGGAAGCTGGACGAGCAGCAGGAGTTCAGTGCCATCATCCTGGCAACAGCTGGCCTGCAGCGCATGGGCTGGCACAACCGGGTGG	-39.4	NA	NA	NA	NA	NA	NA	NA	NA	NA	NA	NA	NA	NA	NA	NA	NA	NA	NA	NA	NA	NA	NA	NA	NA	NA	NA	NA	NA	NA	NA	NA	NA	NA	NA	NA	NA	NA	NA	NA	NA	NA
HMBS	CCDS41726.1|Hs110|chr11	2	CCCAAAA	TTTGTTGGGAAGACCCTAGAAACCCTGCCAGAGAAGAGTGTGGTGGGAACCAGCTCCCTGCGAAGAGCAGCCCAGCTGCAGAGAAAGTTCCCGCATCTGG	-29.1	GGGAAAC	CTCAACACCCGGCTTCGGAAGCTGGACGAGCAGCAGGAGTTCAGTGCCATCATCCTGGCAACAGCTGGCCTGCAGCGCATGGGCTGGCACAACCGGGTGG	-39.4	NA	NA	NA	NA	NA	NA	NA	NA	NA	NA	NA	NA	NA	NA	NA	NA	NA	NA	NA	NA	NA	NA	NA	NA	NA	NA	NA	NA	NA	NA	NA	NA	NA	NA	NA	NA	NA	NA	NA	NA	NA
HMBS	CCDS58186.1|Hs110|chr11	2	CCCAAAA	TTTGTTGGGAAGACCCTAGAAACCCTGCCAGAGAAGAGTGTGGTGGGAACCAGCTCCCTGCGAAGAGCAGCCCAGCTGCAGAGAAAGTTCCCGCATCTGG	-29.1	GGGAAAC	CTCAACACCCGGCTTCGGAAGCTGGACGAGCAGCAGGAGTTCAGTGCCATCATCCTGGCAACAGCTGGCCTGCAGCGCATGGGCTGGCACAACCGGGTGG	-39.4	NA	NA	NA	NA	NA	NA	NA	NA	NA	NA	NA	NA	NA	NA	NA	NA	NA	NA	NA	NA	NA	NA	NA	NA	NA	NA	NA	NA	NA	NA	NA	NA	NA	NA	NA	NA	NA	NA	NA	NA	NA
HMBS	CCDS58187.1|Hs110|chr11	2	CCCAAAA	TTTGTTGGGAAGACCCTAGAAACCCTGCCAGAGAAGAGTGTGGTGGGAACCAGCTCCCTGCGAAGAGCAGCCCAGCTGCAGAGAAAGTTCCCGCATCTGG	-29.1	GGGAAAC	CTCAACACCCGGCTTCGGAAGCTGGACGAGCAGCAGGAGTTCAGTGCCATCATCCTGGCAACAGCTGGCCTGCAGCGCATGGGCTGGCACAACCGGGTGG	-39.4	NA	NA	NA	NA	NA	NA	NA	NA	NA	NA	NA	NA	NA	NA	NA	NA	NA	NA	NA	NA	NA	NA	NA	NA	NA	NA	NA	NA	NA	NA	NA	NA	NA	NA	NA	NA	NA	NA	NA	NA	NA
HMGB3	CCDS35428.1|Hs110|chrX	1	TTTAAAT	GACAGTGAAAAGCAGCCTTACATCACTAAGGCGGCAAAGCTGAAGGAGAAGTATGAGAAGGATGTTGCTGACTATAAGTCGAAAGGAAAGTTTGATGGTG	-17.6	NA	NA	NA	NA	NA	NA	NA	NA	NA	NA	NA	NA	NA	NA	NA	NA	NA	NA	NA	NA	NA	NA	NA	NA	NA	NA	NA	NA	NA	NA	NA	NA	NA	NA	NA	NA	NA	NA	NA	NA	NA	NA	NA	NA
HMGN5	CCDS14448.1|Hs110|chrX	2	AAAAAAT	GAAGAAGAAGATCAGAAAGAAGATGAAGAAGATCAAAACGAAGAGAAAGGGGAAGCTGGAAAAGAAGACAAAGATGAAAAAGGGGAAGAAGATGGAAAAG	-1.8	AAAAAAA	GGTGAAGACGGAAAAGGAAATGGAGAAGATGGAAAAGAGAAAGGAGAAGATGAAAAAGAGGAAGAAGACAGAAAAGAAACAGGAGATGGAAAAGAGAATG	0	NA	NA	NA	NA	NA	NA	NA	NA	NA	NA	NA	NA	NA	NA	NA	NA	NA	NA	NA	NA	NA	NA	NA	NA	NA	NA	NA	NA	NA	NA	NA	NA	NA	NA	NA	NA	NA	NA	NA	NA	NA
HNRNPAB	CCDS34309.1|Hs110|chr5	2	GGGAAAA	ATGTTCGTTGGTGGCCTGAGCTGGGATACTAGCAAAAAAGATTTAAAAGACTATTTTACTAAATTTGGAGAGGTCGTTGACTGTACAATAAAAATGGATC	-16.9	TTTAAAA	GACTATTTTACTAAATTTGGAGAGGTCGTTGACTGTACAATAAAAATGGATCCCAACACTGGACGGTCAAGAGGGTTTGGGTTTATCCTGTTCAAAGATG	-17.2	NA	NA	NA	NA	NA	NA	NA	NA	NA	NA	NA	NA	NA	NA	NA	NA	NA	NA	NA	NA	NA	NA	NA	NA	NA	NA	NA	NA	NA	NA	NA	NA	NA	NA	NA	NA	NA	NA	NA	NA	NA
HNRNPAB	CCDS34310.1|Hs110|chr5	2	GGGAAAA	ATGTTCGTTGGTGGCCTGAGCTGGGATACTAGCAAAAAAGATTTAAAAGACTATTTTACTAAATTTGGAGAGGTCGTTGACTGTACAATAAAAATGGATC	-16.9	TTTAAAA	GACTATTTTACTAAATTTGGAGAGGTCGTTGACTGTACAATAAAAATGGATCCCAACACTGGACGGTCAAGAGGGTTTGGGTTTATCCTGTTCAAAGATG	-17.2	NA	NA	NA	NA	NA	NA	NA	NA	NA	NA	NA	NA	NA	NA	NA	NA	NA	NA	NA	NA	NA	NA	NA	NA	NA	NA	NA	NA	NA	NA	NA	NA	NA	NA	NA	NA	NA	NA	NA	NA	NA
IARS2	CCDS1523.1|Hs110|chr1	2	TTTAAAT	AAGATTTTGAAAGACATAGCCAATCGATTCCATATGATGAATGGCTCCAAAATACATTTTGTGCCCGGCTGGGATTGTCATGGGTTGCCCATTGAAATAA	-19.6	GGGAAAT	GTGGCTGATTTCAACCCAGAAACAGATTCCATCCCTGTAAACGATATGTATGTCATAGACCAGTACATGCTACACTTACTGCAGGATTTGGCAAACAAGA	-18.6	NA	NA	NA	NA	NA	NA	NA	NA	NA	NA	NA	NA	NA	NA	NA	NA	NA	NA	NA	NA	NA	NA	NA	NA	NA	NA	NA	NA	NA	NA	NA	NA	NA	NA	NA	NA	NA	NA	NA	NA	NA
IDE	CCDS7421.1|Hs110|chr10	1	CCCTTTC	CAAGAAGAACATCTTAAACAACTTTACAAAATAGTACCCATTAAAGATATTAGGAATCTCTATGTGACATTTCCCATACCTGACCTTCAGAAATACTACA	-7.2	NA	NA	NA	NA	NA	NA	NA	NA	NA	NA	NA	NA	NA	NA	NA	NA	NA	NA	NA	NA	NA	NA	NA	NA	NA	NA	NA	NA	NA	NA	NA	NA	NA	NA	NA	NA	NA	NA	NA	NA	NA	NA	NA	NA
IDE	CCDS91299.1|Hs110|chr10	1	TTTAAAA	GAGTATACATATGCAGCACGCCTCTCAGGTTTGAGCTATGGCATTGCATCAGGAATGAATGCAATACTTCTTTCAGTGAAAGGTTACAATGACAAGCAGC	-18.2	NA	NA	NA	NA	NA	NA	NA	NA	NA	NA	NA	NA	NA	NA	NA	NA	NA	NA	NA	NA	NA	NA	NA	NA	NA	NA	NA	NA	NA	NA	NA	NA	NA	NA	NA	NA	NA	NA	NA	NA	NA	NA	NA	NA
IDE	CCDS91300.1|Hs110|chr10	2	CCCTTTC	CAAGAAGAACATCTTAAACAACTTTACAAAATAGTACCCATTAAAGATATTAGGAATCTCTATGTGACATTTCCCATACCTGACCTTCAGAAATACTACA	-7.2	TTTAAAA	GAGTATACATATGCAGCACGCCTCTCAGGTTTGAGCTATGGCATTGCATCAGGAATGAATGCAATACTTCTTTCAGTGAAAGGTTACAATGACAAGCAGC	-18.2	NA	NA	NA	NA	NA	NA	NA	NA	NA	NA	NA	NA	NA	NA	NA	NA	NA	NA	NA	NA	NA	NA	NA	NA	NA	NA	NA	NA	NA	NA	NA	NA	NA	NA	NA	NA	NA	NA	NA	NA	NA
IDE	CCDS91301.1|Hs110|chr10	2	CCCTTTC	CAAGAAGAACATCTTAAACAACTTTACAAAATAGTACCCATTAAAGATATTAGGAATCTCTATGTGACATTTCCCATACCTGACCTTCAGAAATACTACA	-7.2	TTTAAAA	GAGTATACATATGCAGCACGCCTCTCAGGTTTGAGCTATGGCATTGCATCAGGAATGAATGCAATACTTCTTTCAGTGAAAGGTTACAATGACAAGCAGC	-18.2	NA	NA	NA	NA	NA	NA	NA	NA	NA	NA	NA	NA	NA	NA	NA	NA	NA	NA	NA	NA	NA	NA	NA	NA	NA	NA	NA	NA	NA	NA	NA	NA	NA	NA	NA	NA	NA	NA	NA	NA	NA
IDH2	CCDS10359.1|Hs110|chr15	2	CCCAAAC	CGTGACCAGACTGATGACCAGGTCACCATTGACTCTGCACTGGCCACCCAGAAGTACAGTGTGGCTGTCAAGTGTGCCACCATCACCCCTGATGAGGCCC	-31	CCCAAAA	GATGGCAGTGGTGTCAAGGAGTGGGAAGTGTACAACTTCCCCGCAGGCGGCGTGGGCATGGGCATGTACAACACCGACGAGTCCATCTCAGGTTTTGCGC	-37.1	NA	NA	NA	NA	NA	NA	NA	NA	NA	NA	NA	NA	NA	NA	NA	NA	NA	NA	NA	NA	NA	NA	NA	NA	NA	NA	NA	NA	NA	NA	NA	NA	NA	NA	NA	NA	NA	NA	NA	NA	NA
IDH2	CCDS76792.1|Hs110|chr15	2	CCCAAAC	CGTGACCAGACTGATGACCAGGTCACCATTGACTCTGCACTGGCCACCCAGAAGTACAGTGTGGCTGTCAAGTGTGCCACCATCACCCCTGATGAGGCCC	-31	CCCAAAA	GATGGCAGTGGTGTCAAGGAGTGGGAAGTGTACAACTTCCCCGCAGGCGGCGTGGGCATGGGCATGTACAACACCGACGAGTCCATCTCAGGTTTTGCGC	-37.1	NA	NA	NA	NA	NA	NA	NA	NA	NA	NA	NA	NA	NA	NA	NA	NA	NA	NA	NA	NA	NA	NA	NA	NA	NA	NA	NA	NA	NA	NA	NA	NA	NA	NA	NA	NA	NA	NA	NA	NA	NA
IMPA1	CCDS6231.1|Hs110|chr8	1	AAAAAAT	GAAATGAATGTTATGCTGAAAAGTTCTCCAGTTGATTTGGTAACTGCTACGGACCAAAAAGTTGAAAAAATGCTTATCTCTTCCATAAAGGAAAAGTATC	-12.7	NA	NA	NA	NA	NA	NA	NA	NA	NA	NA	NA	NA	NA	NA	NA	NA	NA	NA	NA	NA	NA	NA	NA	NA	NA	NA	NA	NA	NA	NA	NA	NA	NA	NA	NA	NA	NA	NA	NA	NA	NA	NA	NA	NA
IMPA1	CCDS47883.1|Hs110|chr8	1	AAAAAAT	GAAATGAATGTTATGCTGAAAAGTTCTCCAGTTGATTTGGTAACTGCTACGGACCAAAAAGTTGAAAAAATGCTTATCTCTTCCATAAAGGAAAAGTATC	-12.7	NA	NA	NA	NA	NA	NA	NA	NA	NA	NA	NA	NA	NA	NA	NA	NA	NA	NA	NA	NA	NA	NA	NA	NA	NA	NA	NA	NA	NA	NA	NA	NA	NA	NA	NA	NA	NA	NA	NA	NA	NA	NA	NA	NA
IMPA1	CCDS47884.1|Hs110|chr8	1	AAAAAAT	GAAATGAATGTTATGCTGAAAAGTTCTCCAGTTGATTTGGTAACTGCTACGGACCAAAAAGTTGAAAAAATGCTTATCTCTTCCATAAAGGAAAAGTATC	-12.7	NA	NA	NA	NA	NA	NA	NA	NA	NA	NA	NA	NA	NA	NA	NA	NA	NA	NA	NA	NA	NA	NA	NA	NA	NA	NA	NA	NA	NA	NA	NA	NA	NA	NA	NA	NA	NA	NA	NA	NA	NA	NA	NA	NA
IPO11	CCDS34167.1|Hs110|chr5	6	GGGTTTT	TTACATGGAATATTTGAACGTCTAAAACAGTTTCTGGAATGCAGTAGAAGTATAGGTACAGATAATGTGTGTAGAGATAGACTGGAAAAGACCATCATTC	-15	TTTTTTA	CATGGAATATTTGAACGTCTAAAACAGTTTCTGGAATGCAGTAGAAGTATAGGTACAGATAATGTGTGTAGAGATAGACTGGAAAAGACCATCATTCTTT	-15.5	AAATTTT	GAAGATAGCAGCCCTGAAACTCTTGAAGCCCATAAGATTAAGATGGCATTCTTCACATATCCTACTTTGACAGAGATATGTAGAAGATTAGTCTCTCATT	-18.8	CCCTTTC	CTGCTCCCAGTTATTCAACTGAGTACAGATGTTTCACAGCCTCCACATGTTTATCTTCTGGAAGATGGTTTAGAATTATGGTTAGTAACTTTGGAAAACA	-14.8	TTTTTTT	TCTTCACTACTTAATGAGATGGCCCATAAATTTAATCAGGAGATGGACCAGCTTTTGGGAAATATGATTGAAATGTGGGTTGATCGAATGGACAACATTA	-20.5	GGGAAAT	ATGATTGAAATGTGGGTTGATCGAATGGACAACATTACCCAGCCTGAAAGAAGAAAACTTTCAGCTTTGGCTTTGCTCTCTCTTCTGCCATCTGATAATA	-17.5	NA	NA	NA	NA	NA	NA	NA	NA	NA	NA	NA	NA	NA	NA	NA	NA	NA	NA	NA	NA	NA	NA	NA	NA	NA	NA	NA	NA	NA
IPO11	CCDS47217.1|Hs110|chr5	6	GGGTTTT	TTACATGGAATATTTGAACGTCTAAAACAGTTTCTGGAATGCAGTAGAAGTATAGGTACAGATAATGTGTGTAGAGATAGACTGGAAAAGACCATCATTC	-15	TTTTTTA	CATGGAATATTTGAACGTCTAAAACAGTTTCTGGAATGCAGTAGAAGTATAGGTACAGATAATGTGTGTAGAGATAGACTGGAAAAGACCATCATTCTTT	-15.5	AAATTTT	GAAGATAGCAGCCCTGAAACTCTTGAAGCCCATAAGATTAAGATGGCATTCTTCACATATCCTACTTTGACAGAGATATGTAGAAGATTAGTCTCTCATT	-18.8	CCCTTTC	CTGCTCCCAGTTATTCAACTGAGTACAGATGTTTCACAGCCTCCACATGTTTATCTTCTGGAAGATGGTTTAGAATTATGGTTAGTAACTTTGGAAAACA	-14.8	TTTTTTT	TCTTCACTACTTAATGAGATGGCCCATAAATTTAATCAGGAGATGGACCAGCTTTTGGGAAATATGATTGAAATGTGGGTTGATCGAATGGACAACATTA	-20.5	GGGAAAT	ATGATTGAAATGTGGGTTGATCGAATGGACAACATTACCCAGCCTGAAAGAAGAAAACTTTCAGCTTTGGCTTTGCTCTCTCTTCTGCCATCTGATAATA	-17.5	NA	NA	NA	NA	NA	NA	NA	NA	NA	NA	NA	NA	NA	NA	NA	NA	NA	NA	NA	NA	NA	NA	NA	NA	NA	NA	NA	NA	NA
IPO7	CCDS31425.1|Hs110|chr11	2	AAAAAAA	GATGGAGCCCTGCATATGATTGGCTCTTTAGCTGAAATACTTCTGAAGAAAAAGATCTATAAAGATCAGATGGAATACATGTTGCAGAATCATGTATTCC	-24.1	TTTAAAT	CAGGTTTCTGGACAGATTTTGCCGGCTTTTATCCTTTTATTTAACGGATTGAAAAGAGCATATGCCTGCCATGCAGAACATGAGAATGACAGTGATGATG	-14.8	NA	NA	NA	NA	NA	NA	NA	NA	NA	NA	NA	NA	NA	NA	NA	NA	NA	NA	NA	NA	NA	NA	NA	NA	NA	NA	NA	NA	NA	NA	NA	NA	NA	NA	NA	NA	NA	NA	NA	NA	NA
IQGAP1	CCDS10362.1|Hs110|chr15	4	AAATTTT	GTGCAAAATTCTATGCAGCTTTCTCGGGAGGAGATCCAGAGTTCTATCTCTGGGGTGACTGCCGCATATAACCGAGAACAGCTGTGGCTGGCCAATGAAG	-30.2	AAAAAAT	AAGGAACAGTTGTCTGATATGATGATGATAAATAAACAGAAGGGAGGTCTCAAGGCTTTGAGCAAGGAGAAGAGAGAGAAGTTGGAAGCTTACCAGCACC	-14.4	TTTAAAT	GACCCAAATAAGGAGGCACTGGCTAAGACGGAAGTGTCTCTCACCCTGACCAACAAGTTCGACGTGCCTGGAGATGAGAATGCAGAAATGGATGCTCGAA	-20.6	CCCAAAT	AAGGAGGCACTGGCTAAGACGGAAGTGTCTCTCACCCTGACCAACAAGTTCGACGTGCCTGGAGATGAGAATGCAGAAATGGATGCTCGAACCATCTTAC	-24.1	NA	NA	NA	NA	NA	NA	NA	NA	NA	NA	NA	NA	NA	NA	NA	NA	NA	NA	NA	NA	NA	NA	NA	NA	NA	NA	NA	NA	NA	NA	NA	NA	NA	NA	NA
IRS4	CCDS14544.1|Hs110|chrX	3	CCCTTTT	GAAGATTCAAGAGGGTACATGATGATGTTTCCCAGAGTGAGCCCACCACCTGCTCCGAGTCCTCCAAAAGCACCTGATACTAATAAAGAGGATGACTCAA	-19.6	AAAAAAC	CCCAGAAATCCTCAGGGTGGCTCTTCCTCCAAAAGTTGGAGCTCCTACTTCTCTCTACCAAACCCTTTTCGGAGCTCACCTTTGGGACAGAATGACAACA	-21.9	CCCTTTT	CGGAGCTCACCTTTGGGACAGAATGACAACAGTGAGTATGTGCCAATGTTACCTGGAAAGTTCCTGGGGAGGGGCCTAGACAAAGAAGTCTCCTATAACT	-24.7	NA	NA	NA	NA	NA	NA	NA	NA	NA	NA	NA	NA	NA	NA	NA	NA	NA	NA	NA	NA	NA	NA	NA	NA	NA	NA	NA	NA	NA	NA	NA	NA	NA	NA	NA	NA	NA	NA
IRS4	CCDS94648.1|Hs110|chrX	3	CCCTTTT	GAAGATTCAAGAGGGTACATGATGATGTTTCCCAGAGTGAGCCCACCACCTGCTCCGAGTCCTCCAAAAGCACCTGATACTAATAAAGAGGATGACTCAA	-19.6	AAAAAAC	CCCAGAAATCCTCAGGGTGGCTCTTCCTCCAAAAGTTGGAGCTCCTACTTCTCTCTACCAAACCCTTTTCGGAGCTCACCTTTGGGACAGAATGACAACA	-21.9	CCCTTTT	CGGAGCTCACCTTTGGGACAGAATGACAACAGTGAGTATGTGCCAATGTTACCTGGAAAGTTCCTGGGGAGGGGCCTAGACAAAGAAGTCTCCTATAACT	-24.7	NA	NA	NA	NA	NA	NA	NA	NA	NA	NA	NA	NA	NA	NA	NA	NA	NA	NA	NA	NA	NA	NA	NA	NA	NA	NA	NA	NA	NA	NA	NA	NA	NA	NA	NA	NA	NA	NA
KIF11	CCDS7422.1|Hs110|chr10	3	TTTAAAA	CGAGATCTTGCTGCAGCCCGTGAGAAAAATGGAGTGTATATTTCTGAAGAAAATTTTAGAGTCATGAGTGGAAAATTAACTGTTCAAGAAGAGCAGATTG	-18.3	AAATTTT	AGAGTCATGAGTGGAAAATTAACTGTTCAAGAAGAGCAGATTGTAGAATTGATTGAAAAAATTGGTGCTGTTGAGGAGGAGCTGAATAGGGTTACAGAGT	-15.4	AAATTTT	AACCAAGAAGGTACAAAATTGGTTGAAGAATCTGTGAAACACTCTGATAAACTCAATGGCAACCTGGAAAAAATATCTCAAGAGACTGAACAGAGATGTG	-13.9	NA	NA	NA	NA	NA	NA	NA	NA	NA	NA	NA	NA	NA	NA	NA	NA	NA	NA	NA	NA	NA	NA	NA	NA	NA	NA	NA	NA	NA	NA	NA	NA	NA	NA	NA	NA	NA	NA
KIF2A	CCDS3980.2|Hs110|chr5	2	TTTAAAT	GAAGATAATGAAAGTGTAACTGTTGAATGGATAGAAAATGGAGATACAAAAGGCAAAGAGATTGACCTGGAGAGCATCTTTTCACTTAACCCTGACCTTG	-11.9	CCCAAAT	TATGAAATTATGTGTATGATCAGAGACTTTAGAGGAAGTTTGGATTATAGACCATTAACAACAGCAGATCCTATTGATGAACATAGGATATGTGTGTGTG	-25.3	NA	NA	NA	NA	NA	NA	NA	NA	NA	NA	NA	NA	NA	NA	NA	NA	NA	NA	NA	NA	NA	NA	NA	NA	NA	NA	NA	NA	NA	NA	NA	NA	NA	NA	NA	NA	NA	NA	NA	NA	NA
KIF2A	CCDS47216.1|Hs110|chr5	2	TTTAAAT	GAAGATAATGAAAGTGTAACTGTTGAATGGATAGAAAATGGAGATACAAAAGGCAAAGAGATTGACCTGGAGAGCATCTTTTCACTTAACCCTGACCTTG	-11.9	CCCAAAT	TATGAAATTATGTGTATGATCAGAGACTTTAGAGGAAGTTTGGATTATAGACCATTAACAACAGCAGATCCTATTGATGAACATAGGATATGTGTGTGTG	-25.3	NA	NA	NA	NA	NA	NA	NA	NA	NA	NA	NA	NA	NA	NA	NA	NA	NA	NA	NA	NA	NA	NA	NA	NA	NA	NA	NA	NA	NA	NA	NA	NA	NA	NA	NA	NA	NA	NA	NA	NA	NA
KIF2A	CCDS58949.2|Hs110|chr5	2	TTTAAAT	GAAGATAATGAAAGTGTAACTGTTGAATGGATAGAAAATGGAGATACAAAAGGCAAAGAGATTGACCTGGAGAGCATCTTTTCACTTAACCCTGACCTTG	-11.9	CCCAAAT	TATGAAATTATGTGTATGATCAGAGACTTTAGAGGAAGTTTGGATTATAGACCATTAACAACAGCAGATCCTATTGATGAACATAGGATATGTGTGTGTG	-25.3	NA	NA	NA	NA	NA	NA	NA	NA	NA	NA	NA	NA	NA	NA	NA	NA	NA	NA	NA	NA	NA	NA	NA	NA	NA	NA	NA	NA	NA	NA	NA	NA	NA	NA	NA	NA	NA	NA	NA	NA	NA
KIF2A	CCDS93716.1|Hs110|chr5	2	TTTAAAT	GAAGATAATGAAAGTGTAACTGTTGAATGGATAGAAAATGGAGATACAAAAGGCAAAGAGATTGACCTGGAGAGCATCTTTTCACTTAACCCTGACCTTG	-11.9	CCCAAAT	TATGAAATTATGTGTATGATCAGAGACTTTAGAGGAAGTTTGGATTATAGACCATTAACAACAGCAGATCCTATTGATGAACATAGGATATGTGTGTGTG	-25.3	NA	NA	NA	NA	NA	NA	NA	NA	NA	NA	NA	NA	NA	NA	NA	NA	NA	NA	NA	NA	NA	NA	NA	NA	NA	NA	NA	NA	NA	NA	NA	NA	NA	NA	NA	NA	NA	NA	NA	NA	NA
KIFBP	CCDS7284.1|Hs110|chr10	2	AAAAAAA	ATAAATAATCTTAATAAGTCAGCACTGAAGTACTACCAGCTCTTCTTAGACTCCCTGAGAGACCCAAATAAAGTATTCCCTGAGCATATAGGGGAAGATG	-15.4	CCCAAAT	AAAGTATTCCCTGAGCATATAGGGGAAGATGTTCTTCGCCCTGCCATGTTAGCTAAGTTTCGAGTTGCCCGTCTCTATGGCAAAATCATTACTGCAGATC	-22	NA	NA	NA	NA	NA	NA	NA	NA	NA	NA	NA	NA	NA	NA	NA	NA	NA	NA	NA	NA	NA	NA	NA	NA	NA	NA	NA	NA	NA	NA	NA	NA	NA	NA	NA	NA	NA	NA	NA	NA	NA
KRT9	CCDS32654.1|Hs110|chr17	1	GGGTTTT	GGAGGTGGCTTTGGTGGTGGTTCTGGAGGTGGCTTTGGTGGTGGCTATGGGAGTGGGTTTGGGGGGTTTGGGGGCTTTGGAGGTGGTGCTGGAGGAGGTG	-24.3	NA	NA	NA	NA	NA	NA	NA	NA	NA	NA	NA	NA	NA	NA	NA	NA	NA	NA	NA	NA	NA	NA	NA	NA	NA	NA	NA	NA	NA	NA	NA	NA	NA	NA	NA	NA	NA	NA	NA	NA	NA	NA	NA	NA
LGMN	CCDS9904.1|Hs110|chr14	1	AAATTTC	CTTGCTGTGTTGAGAGGCGATGCAGAAGCAGTGAAGGGCATAGGATCCGGCAAAGTCCTGAAGAGTGGCCCCCAGGATCACGTGTTCATTTACTTCACTG	-32.2	NA	NA	NA	NA	NA	NA	NA	NA	NA	NA	NA	NA	NA	NA	NA	NA	NA	NA	NA	NA	NA	NA	NA	NA	NA	NA	NA	NA	NA	NA	NA	NA	NA	NA	NA	NA	NA	NA	NA	NA	NA	NA	NA	NA
LGMN	CCDS86423.1|Hs110|chr14	1	AAATTTC	CTTGCTGTGTTGAGAGGCGATGCAGAAGCAGTGAAGGGCATAGGATCCGGCAAAGTCCTGAAGAGTGGCCCCCAGGATCACGTGTTCATTTACTTCACTG	-32.2	NA	NA	NA	NA	NA	NA	NA	NA	NA	NA	NA	NA	NA	NA	NA	NA	NA	NA	NA	NA	NA	NA	NA	NA	NA	NA	NA	NA	NA	NA	NA	NA	NA	NA	NA	NA	NA	NA	NA	NA	NA	NA	NA	NA
LGMN	CCDS86424.1|Hs110|chr14	1	AAATTTC	CTTGCTGTGTTGAGAGGCGATGCAGAAGCAGTGAAGGGCATAGGATCCGGCAAAGTCCTGAAGAGTGGCCCCCAGGATCACGTGTTCATTTACTTCACTG	-32.2	NA	NA	NA	NA	NA	NA	NA	NA	NA	NA	NA	NA	NA	NA	NA	NA	NA	NA	NA	NA	NA	NA	NA	NA	NA	NA	NA	NA	NA	NA	NA	NA	NA	NA	NA	NA	NA	NA	NA	NA	NA	NA	NA	NA
MAPK1	CCDS13795.1|Hs110|chr22	3	AAATTTA	AAAGCTAGGAACTATTTGCTTTCTCTTCCACACAAAAATAAGGTGCCATGGAACAGGCTGTTCCCAAATGCTGACTCCAAAGCTCTGGACTTATTGGACA	-15.9	TTTAAAA	GCTAGGAACTATTTGCTTTCTCTTCCACACAAAAATAAGGTGCCATGGAACAGGCTGTTCCCAAATGCTGACTCCAAAGCTCTGGACTTATTGGACAAAA	-15.3	CCCAAAT	GCTGACTCCAAAGCTCTGGACTTATTGGACAAAATGTTGACATTCAACCCACACAAGAGGATTGAAGTAGAACAGGCTCTGGCCCACCCATATCTGGAGC	-21.3	NA	NA	NA	NA	NA	NA	NA	NA	NA	NA	NA	NA	NA	NA	NA	NA	NA	NA	NA	NA	NA	NA	NA	NA	NA	NA	NA	NA	NA	NA	NA	NA	NA	NA	NA	NA	NA	NA
MARCKS	CCDS5101.1|Hs110|chr6	1	AAAAAAA	AAGAAGCGCTTTTCCTTCAAGAAGTCTTTCAAGCTGAGCGGCTTCTCCTTCAAGAAGAACAAGAAGGAGGCTGGAGAAGGCGGTGAGGCTGAGGCGCCCG	-32.6	NA	NA	NA	NA	NA	NA	NA	NA	NA	NA	NA	NA	NA	NA	NA	NA	NA	NA	NA	NA	NA	NA	NA	NA	NA	NA	NA	NA	NA	NA	NA	NA	NA	NA	NA	NA	NA	NA	NA	NA	NA	NA	NA	NA
MRPS35	CCDS8714.1|Hs110|chr12	2	GGGAAAT	CTAGAACTTTTAAAGATTCCCAATTTTCTGCATTTGACTCCTGTAGCAATTAAAAAGCACTGTGAAGCCCTTAAAGATTTTTGCACTGAGTGGCCAGCCG	-10.1	CCCTTTA	AGGAGGCAGAATTACGATTATGCAGTGTATCTACTAACAGTGTTATACCATGAGTCTTGGAATACTGAAGAATGGGAAAAAAGTAAGACTGAAGCAGACA	-13.2	NA	NA	NA	NA	NA	NA	NA	NA	NA	NA	NA	NA	NA	NA	NA	NA	NA	NA	NA	NA	NA	NA	NA	NA	NA	NA	NA	NA	NA	NA	NA	NA	NA	NA	NA	NA	NA	NA	NA	NA	NA
MRPS35	CCDS53769.1|Hs110|chr12	1	GGGAAAT	CTAGAACTTTTAAAGATTCCCAATTTTCTGCATTTGACTCCTGTAGCAATTAAAAAGCACTGTGAAGCCCTTAAAGATTTTTGCACTGAGTGGCCAGCCG	-10.1	NA	NA	NA	NA	NA	NA	NA	NA	NA	NA	NA	NA	NA	NA	NA	NA	NA	NA	NA	NA	NA	NA	NA	NA	NA	NA	NA	NA	NA	NA	NA	NA	NA	NA	NA	NA	NA	NA	NA	NA	NA	NA	NA	NA
MSH2	CCDS1834.1|Hs110|chr2	2	AAAAAAA	GCTGACTTTTCCACAAAAGACATTTATCAGGACCTCAACCGGTTGTTGAAAGGCAAAAAGGGAGAGCAGATGAATAGTGCTGTATTGCCAGAAATGGAGA	-17.7	TTTAAAT	GAAGAGTATACCAAAAATAAAACAGAATATGAAGAAGCCCAGGATGCCATTGTTAAAGAAATTGTCAATATTTCTTCAGGCTATGTAGAACCAATGCAGA	-9.5	NA	NA	NA	NA	NA	NA	NA	NA	NA	NA	NA	NA	NA	NA	NA	NA	NA	NA	NA	NA	NA	NA	NA	NA	NA	NA	NA	NA	NA	NA	NA	NA	NA	NA	NA	NA	NA	NA	NA	NA	NA
MSH2	CCDS58709.1|Hs110|chr2	2	AAAAAAA	GCTGACTTTTCCACAAAAGACATTTATCAGGACCTCAACCGGTTGTTGAAAGGCAAAAAGGGAGAGCAGATGAATAGTGCTGTATTGCCAGAAATGGAGA	-17.7	TTTAAAT	GAAGAGTATACCAAAAATAAAACAGAATATGAAGAAGCCCAGGATGCCATTGTTAAAGAAATTGTCAATATTTCTTCAGGCTATGTAGAACCAATGCAGA	-9.5	NA	NA	NA	NA	NA	NA	NA	NA	NA	NA	NA	NA	NA	NA	NA	NA	NA	NA	NA	NA	NA	NA	NA	NA	NA	NA	NA	NA	NA	NA	NA	NA	NA	NA	NA	NA	NA	NA	NA	NA	NA
MSH2	CCDS92750.1|Hs110|chr2	2	AAAAAAA	GCTGACTTTTCCACAAAAGACATTTATCAGGACCTCAACCGGTTGTTGAAAGGCAAAAAGGGAGAGCAGATGAATAGTGCTGTATTGCCAGAAATGGAGA	-17.7	TTTAAAT	GAAGAGTATACCAAAAATAAAACAGAATATGAAGAAGCCCAGGATGCCATTGTTAAAGAAATTGTCAATATTTCTTCAGGCTATGTAGAACCAATGCAGA	-9.5	NA	NA	NA	NA	NA	NA	NA	NA	NA	NA	NA	NA	NA	NA	NA	NA	NA	NA	NA	NA	NA	NA	NA	NA	NA	NA	NA	NA	NA	NA	NA	NA	NA	NA	NA	NA	NA	NA	NA	NA	NA
MSH6	CCDS1836.1|Hs110|chr2	3	AAAAAAA	CGAAGGGTCATATCAGATTCTGAGAGTGACATTGGTGGCTCTGATGTGGAATTTAAGCCAGACACTAAGGAGGAAGGAAGCAGTGATGAAATAAGCAGTG	-16.1	AAAAAAT	CCTGAAGGTCGTTTTCCTGATTTGACTGTAGAATTGAACCGATGGGATACAGCCTTTGACCATGAAAAGGCTCGAAAGACTGGACTTATTACTCCCAAAG	-17.6	TTTTTTT	GGAGATGATTTTATTCCTAATGACATTCTAATAGGCTGTGAGGAAGAGGAGCAGGAAAATGGCAAAGCCTATTGTGTGCTTGTTACTGGACCAAATATGG	-16.2	NA	NA	NA	NA	NA	NA	NA	NA	NA	NA	NA	NA	NA	NA	NA	NA	NA	NA	NA	NA	NA	NA	NA	NA	NA	NA	NA	NA	NA	NA	NA	NA	NA	NA	NA	NA	NA	NA
MSH6	CCDS62906.1|Hs110|chr2	3	AAAAAAA	CGAAGGGTCATATCAGATTCTGAGAGTGACATTGGTGGCTCTGATGTGGAATTTAAGCCAGACACTAAGGAGGAAGGAAGCAGTGATGAAATAAGCAGTG	-16.1	AAAAAAT	CCTGAAGGTCGTTTTCCTGATTTGACTGTAGAATTGAACCGATGGGATACAGCCTTTGACCATGAAAAGGCTCGAAAGACTGGACTTATTACTCCCAAAG	-17.6	TTTTTTT	GGAGATGATTTTATTCCTAATGACATTCTAATAGGCTGTGAGGAAGAGGAGCAGGAAAATGGCAAAGCCTATTGTGTGCTTGTTACTGGACCAAATATGG	-16.2	NA	NA	NA	NA	NA	NA	NA	NA	NA	NA	NA	NA	NA	NA	NA	NA	NA	NA	NA	NA	NA	NA	NA	NA	NA	NA	NA	NA	NA	NA	NA	NA	NA	NA	NA	NA	NA	NA
MTHFD2	CCDS1935.2|Hs110|chr2	2	CCCTTTC	CACCTCGCGGCAGTTCGAAATGAAGCTGTTGTCATTTCTGGAAGGAAACTGGCCCAGCAGATCAAGCAGGAAGTGCGGCAGGAGGTAGAAGAGTGGGTGG	-30.9	AAAAAAC	GTTGGAATGCCCATTGCAATGTTACTGCACACAGATGGGGCGCATGAACGTCCCGGAGGTGATGCCACTGTTACAATATCTCATCGATATACTCCCAAAG	-24.1	NA	NA	NA	NA	NA	NA	NA	NA	NA	NA	NA	NA	NA	NA	NA	NA	NA	NA	NA	NA	NA	NA	NA	NA	NA	NA	NA	NA	NA	NA	NA	NA	NA	NA	NA	NA	NA	NA	NA	NA	NA
MTX2	CCDS2272.1|Hs110|chr2	1	GGGAAAT	CAAGTAGTATCAGAACTTGGTCCAATAGTCCAATTTGTTAAAGCCAAGGGCCATTCTCTTAGTGATGGGCTGGAGGAAGTCCAAAAAGCAGAAATGAAAG	-20	NA	NA	NA	NA	NA	NA	NA	NA	NA	NA	NA	NA	NA	NA	NA	NA	NA	NA	NA	NA	NA	NA	NA	NA	NA	NA	NA	NA	NA	NA	NA	NA	NA	NA	NA	NA	NA	NA	NA	NA	NA	NA	NA	NA
MYBBP1A	CCDS11046.1|Hs110|chr17	1	CCCAAAA	CTGCAGAAGAAAAACCAGAAGCCGTCCCAGGTGAATGGAGCTCCCGGGTCCCCCACGGAACCTGCAGGCCAAAAGCAGCATCAGAAGGCTCTTCCCAAAA	-24.4	NA	NA	NA	NA	NA	NA	NA	NA	NA	NA	NA	NA	NA	NA	NA	NA	NA	NA	NA	NA	NA	NA	NA	NA	NA	NA	NA	NA	NA	NA	NA	NA	NA	NA	NA	NA	NA	NA	NA	NA	NA	NA	NA	NA
MYBBP1A	CCDS42238.1|Hs110|chr17	1	CCCAAAA	CTGCAGAAGAAAAACCAGAAGCCGTCCCAGGTGAATGGAGCTCCCGGGTCCCCCACGGAACCTGCAGGCCAAAAGCAGCATCAGAAGGCTCTTCCCAAAA	-24.4	NA	NA	NA	NA	NA	NA	NA	NA	NA	NA	NA	NA	NA	NA	NA	NA	NA	NA	NA	NA	NA	NA	NA	NA	NA	NA	NA	NA	NA	NA	NA	NA	NA	NA	NA	NA	NA	NA	NA	NA	NA	NA	NA	NA
MYH10	CCDS11144.1|Hs110|chr17	4	CCCAAAC	TTGTACAGAATTGGACAGAGCAAGATATTTTTCAGAGCTGGAGTTCTGGCACACTTAGAGGAAGAAAGAGATTTAAAAATCACCGATATCATTATCTTCT	-15.8	TTTAAAA	ATCACCGATATCATTATCTTCTTCCAGGCCGTTTGCAGAGGTTACCTGGCCAGAAAGGCCTTTGCCAAGAAGCAGCAGCAACTAAGTGCCTTAAAGGTCT	-20.9	GGGAAAA	AACGTTCACGAACTTGAAAAATCCAAACGGGCCCTAGAGCAGCAGGTGGAGGAAATGAGGACCCAGCTGGAGGAGCTGGAAGACGAACTCCAGGCCACGG	-23	AAAAAAC	GTTCACGAACTTGAAAAATCCAAACGGGCCCTAGAGCAGCAGGTGGAGGAAATGAGGACCCAGCTGGAGGAGCTGGAAGACGAACTCCAGGCCACGGAAG	-23	NA	NA	NA	NA	NA	NA	NA	NA	NA	NA	NA	NA	NA	NA	NA	NA	NA	NA	NA	NA	NA	NA	NA	NA	NA	NA	NA	NA	NA	NA	NA	NA	NA	NA	NA
MYH10	CCDS58515.1|Hs110|chr17	4	CCCAAAC	TTGTACAGAATTGGACAGAGCAAGATATTTTTCAGAGCTGGAGTTCTGGCACACTTAGAGGAAGAAAGAGATTTAAAAATCACCGATATCATTATCTTCT	-15.8	TTTAAAA	ATCACCGATATCATTATCTTCTTCCAGGCCGTTTGCAGAGGTTACCTGGCCAGAAAGGCCTTTGCCAAGAAGCAGCAGCAACTAAGTGCCTTAAAGGTCT	-20.9	GGGAAAA	AACGTTCACGAACTTGAAAAATCCAAACGGGCCCTAGAGCAGCAGGTGGAGGAAATGAGGACCCAGCTGGAGGAGCTGGAAGACGAACTCCAGGCCACGG	-23	AAAAAAC	GTTCACGAACTTGAAAAATCCAAACGGGCCCTAGAGCAGCAGGTGGAGGAAATGAGGACCCAGCTGGAGGAGCTGGAAGACGAACTCCAGGCCACGGAAG	-23	NA	NA	NA	NA	NA	NA	NA	NA	NA	NA	NA	NA	NA	NA	NA	NA	NA	NA	NA	NA	NA	NA	NA	NA	NA	NA	NA	NA	NA	NA	NA	NA	NA	NA	NA
MYH10	CCDS73984.1|Hs110|chr17	4	CCCAAAC	TTGTACAGAATTGGACAGAGCAAGATATTTTTCAGAGCTGGAGTTCTGGCACACTTAGAGGAAGAAAGAGATTTAAAAATCACCGATATCATTATCTTCT	-15.8	TTTAAAA	ATCACCGATATCATTATCTTCTTCCAGGCCGTTTGCAGAGGTTACCTGGCCAGAAAGGCCTTTGCCAAGAAGCAGCAGCAACTAAGTGCCTTAAAGGTCT	-20.9	GGGAAAA	AACGTTCACGAACTTGAAAAATCCAAACGGGCCCTAGAGCAGCAGGTGGAGGAAATGAGGACCCAGCTGGAGGAGCTGGAAGACGAACTCCAGGCCACGG	-23	AAAAAAC	GTTCACGAACTTGAAAAATCCAAACGGGCCCTAGAGCAGCAGGTGGAGGAAATGAGGACCCAGCTGGAGGAGCTGGAAGACGAACTCCAGGCCACGGAAG	-23	NA	NA	NA	NA	NA	NA	NA	NA	NA	NA	NA	NA	NA	NA	NA	NA	NA	NA	NA	NA	NA	NA	NA	NA	NA	NA	NA	NA	NA	NA	NA	NA	NA	NA	NA
MYH10	CCDS92256.1|Hs110|chr17	4	CCCAAAC	TTGTACAGAATTGGACAGAGCAAGATATTTTTCAGAGCTGGAGTTCTGGCACACTTAGAGGAAGAAAGAGATTTAAAAATCACCGATATCATTATCTTCT	-15.8	TTTAAAA	ATCACCGATATCATTATCTTCTTCCAGGCCGTTTGCAGAGGTTACCTGGCCAGAAAGGCCTTTGCCAAGAAGCAGCAGCAACTAAGTGCCTTAAAGGTCT	-20.9	GGGAAAA	AACGTTCACGAACTTGAAAAATCCAAACGGGCCCTAGAGCAGCAGGTGGAGGAAATGAGGACCCAGCTGGAGGAGCTGGAAGACGAACTCCAGGCCACGG	-23	AAAAAAC	GTTCACGAACTTGAAAAATCCAAACGGGCCCTAGAGCAGCAGGTGGAGGAAATGAGGACCCAGCTGGAGGAGCTGGAAGACGAACTCCAGGCCACGGAAG	-23	NA	NA	NA	NA	NA	NA	NA	NA	NA	NA	NA	NA	NA	NA	NA	NA	NA	NA	NA	NA	NA	NA	NA	NA	NA	NA	NA	NA	NA	NA	NA	NA	NA	NA	NA
MYH9	CCDS13927.1|Hs110|chr22	1	GGGTTTC	ATGGACGGGAAGCAGGCGTGCGTGCTCATGATAAAAGCCCTGGAGCTCGACAGCAATCTGTACCGCATTGGCCAGAGCAAAGTCTTCTTCCGTGCCGGTG	-27.5	NA	NA	NA	NA	NA	NA	NA	NA	NA	NA	NA	NA	NA	NA	NA	NA	NA	NA	NA	NA	NA	NA	NA	NA	NA	NA	NA	NA	NA	NA	NA	NA	NA	NA	NA	NA	NA	NA	NA	NA	NA	NA	NA	NA
NDRG1	CCDS34945.1|Hs110|chr8	1	GGGAAAC	CGGCCTGTCATCCTCACCTACCATGACATCGGCATGAACCACAAAACCTGCTACAACCCCCTCTTCAACTACGAGGACATGCAGGAGATCACCCAGCACT	-18.5	NA	NA	NA	NA	NA	NA	NA	NA	NA	NA	NA	NA	NA	NA	NA	NA	NA	NA	NA	NA	NA	NA	NA	NA	NA	NA	NA	NA	NA	NA	NA	NA	NA	NA	NA	NA	NA	NA	NA	NA	NA	NA	NA	NA
NHERF1	CCDS11705.1|Hs110|chr17	1	CCCAAAA	CAGGACTCCACAGCGCCCTCGTCTACCTCCTCCTCCGACCCCATCCTAGACTTCAACATCTCCCTGGCCATGGCCAAAGAGAGGGCCCACCAGAAACGCA	-18	NA	NA	NA	NA	NA	NA	NA	NA	NA	NA	NA	NA	NA	NA	NA	NA	NA	NA	NA	NA	NA	NA	NA	NA	NA	NA	NA	NA	NA	NA	NA	NA	NA	NA	NA	NA	NA	NA	NA	NA	NA	NA	NA	NA
NUDT16	CCDS54640.1|Hs110|chr3	1	CCCTTTC	CCAATTTCCTCTTCTCCCAAAGCTTTCTCTCCCCCAAGAAAGCATCCCTGGAGAAAAGTCTTTGCCCCTCTGACCTTGCCCTCTCCCCAGCTTTCTTGGT	-20.3	NA	NA	NA	NA	NA	NA	NA	NA	NA	NA	NA	NA	NA	NA	NA	NA	NA	NA	NA	NA	NA	NA	NA	NA	NA	NA	NA	NA	NA	NA	NA	NA	NA	NA	NA	NA	NA	NA	NA	NA	NA	NA	NA	NA
NUP107	CCDS8985.1|Hs110|chr12	2	AAATTTT	GGTAATACTACACCAAGAAACCAGGTTATCCCTCGAACTCCTAGCTCATTTCGACAGCCTTTTACCCCAACAAGCCGAAGCTTACTAAGGCAGCCAGATA	-11.8	TTTAAAA	ATTGATGTAATTGACTGGTTGGTATTTGACCCAGCGCAGAGGGCAGAAGCACTGAAACAAGGCAATGCAATTATGAGAAAATTCTTGGCATCAAAAAAGC	-21.9	NA	NA	NA	NA	NA	NA	NA	NA	NA	NA	NA	NA	NA	NA	NA	NA	NA	NA	NA	NA	NA	NA	NA	NA	NA	NA	NA	NA	NA	NA	NA	NA	NA	NA	NA	NA	NA	NA	NA	NA	NA
NUP107	CCDS81712.1|Hs110|chr12	1	TTTAAAA	ATTGATGTAATTGACTGGTTGGTATTTGACCCAGCGCAGAGGGCAGAAGCACTGAAACAAGGCAATGCAATTATGAGAAAATTCTTGGCATCAAAAAAGC	-21.9	NA	NA	NA	NA	NA	NA	NA	NA	NA	NA	NA	NA	NA	NA	NA	NA	NA	NA	NA	NA	NA	NA	NA	NA	NA	NA	NA	NA	NA	NA	NA	NA	NA	NA	NA	NA	NA	NA	NA	NA	NA	NA	NA	NA
NUP133	CCDS1579.1|Hs110|chr1	3	CCCAAAC	TTTTCAAACCAGACTGCCTATCTGTATAACGAAAGTGCTGTCTATGTGTGCTCCACAGGAACTGGGAAATTTTCTCTTCCCCAGGAGAAAATTGTCTTTA	-21.9	AAATTTT	TTGCAAGCTCATGAACATCTCAGCTGGTTACATGAAATTAATAGCCAAGAATTAGAAAAGGCTCATGCAACACTTCTGGGTTTGGCAAATATGGAAACTC	-17.4	TTTAAAA	GATGGCATTCAGCTCAGTGAGTACTTACCGGAGGTGAAAGACCTGCTACAAGCGGATCAGCTTGGAAGCTTAAAGTCCAATCCTTACTTCGAGTTTGTTT	-25.3	NA	NA	NA	NA	NA	NA	NA	NA	NA	NA	NA	NA	NA	NA	NA	NA	NA	NA	NA	NA	NA	NA	NA	NA	NA	NA	NA	NA	NA	NA	NA	NA	NA	NA	NA	NA	NA	NA
NUP155	CCDS3921.1|Hs110|chr5	5	CCCAAAT	AATCCCACCGTTTCTGGCATGTCAGATATGGATTATCCTTTGCAAGGACCTGGTTTGCTGTCCGTACCCAACCTTCCAGAGATCAGTTCCATCCGAAGAG	-24.2	TTTAAAC	AAGGATCATATTCCAATAACTGATTCACCAGTTGTTGTACAGCAGCACATGTTACCTCCGAAGAAATTTGTTCTCCTCTCAGCACAGGGGAGCCTTATGT	-22.7	GGGAAAC	CCAGCAACTCAGGCCACAAATATGAGTTGTGTGACTGGACCAGAGATTGTGTACTCTGGAAAACACAATGGTATTTGCATTTACTTTTCTCGGATCATGG	-22.5	GGGAAAC	ATTTGGGATGCAAGCTTAGTTGTGGAGAGAATATTCAAGAGTGGCAACAGAGAGATCACTGCAATTGAAAGTAGTGTTCCCTGCCAACTGCTAGAGTCAG	-20.8	TTTAAAT	TGTGAAAGGAGAAGATTTACAAATCTCTGCCTGGATGCTGTTTGTGGTTACCTTGTTGAGCTCCAGTCTATGAGCTCGTCAGTAGCAGTACAAGCCATCA	-29.6	NA	NA	NA	NA	NA	NA	NA	NA	NA	NA	NA	NA	NA	NA	NA	NA	NA	NA	NA	NA	NA	NA	NA	NA	NA	NA	NA	NA	NA	NA	NA	NA
NUP155	CCDS43310.1|Hs110|chr5	4	TTTAAAC	AAGGATCATATTCCAATAACTGATTCACCAGTTGTTGTACAGCAGCACATGTTACCTCCGAAGAAATTTGTTCTCCTCTCAGCACAGGGGAGCCTTATGT	-22.7	GGGAAAC	CCAGCAACTCAGGCCACAAATATGAGTTGTGTGACTGGACCAGAGATTGTGTACTCTGGAAAACACAATGGTATTTGCATTTACTTTTCTCGGATCATGG	-22.5	GGGAAAC	ATTTGGGATGCAAGCTTAGTTGTGGAGAGAATATTCAAGAGTGGCAACAGAGAGATCACTGCAATTGAAAGTAGTGTTCCCTGCCAACTGCTAGAGTCAG	-20.8	TTTAAAT	TGTGAAAGGAGAAGATTTACAAATCTCTGCCTGGATGCTGTTTGTGGTTACCTTGTTGAGCTCCAGTCTATGAGCTCGTCAGTAGCAGTACAAGCCATCA	-29.6	NA	NA	NA	NA	NA	NA	NA	NA	NA	NA	NA	NA	NA	NA	NA	NA	NA	NA	NA	NA	NA	NA	NA	NA	NA	NA	NA	NA	NA	NA	NA	NA	NA	NA	NA
NUP155	CCDS64142.1|Hs110|chr5	5	CCCAAAT	AATCCCACCGTTTCTGGCATGTCAGATATGGATTATCCTTTGCAAGGACCTGGTTTGCTGTCCGTACCCAACCTTCCAGAGATCAGTTCCATCCGAAGAG	-24.2	TTTAAAC	AAGGATCATATTCCAATAACTGATTCACCAGTTGTTGTACAGCAGCACATGTTACCTCCGAAGAAATTTGTTCTCCTCTCAGCACAGGGGAGCCTTATGT	-22.7	GGGAAAC	CCAGCAACTCAGGCCACAAATATGAGTTGTGTGACTGGACCAGAGATTGTGTACTCTGGAAAACACAATGGTATTTGCATTTACTTTTCTCGGATCATGG	-22.5	GGGAAAC	ATTTGGGATGCAAGCTTAGTTGTGGAGAGAATATTCAAGAGTGGCAACAGAGAGATCACTGCAATTGAAAGTAGTGTTCCCTGCCAACTGCTAGAGTCAG	-20.8	TTTAAAT	TGTGAAAGGAGAAGATTTACAAATCTCTGCCTGGATGCTGTTTGTGGTTACCTTGTTGAGCTCCAGTCTATGAGCTCGTCAGTAGCAGTACAAGCCATCA	-29.6	NA	NA	NA	NA	NA	NA	NA	NA	NA	NA	NA	NA	NA	NA	NA	NA	NA	NA	NA	NA	NA	NA	NA	NA	NA	NA	NA	NA	NA	NA	NA	NA
NUP37	CCDS9089.1|Hs110|chr12	1	AAAAAAC	ACCTTCAAAGTTGGAGCCGTTGCAGGAAATGATTGGTTAATTTGGGATATTACTCGGTCCAGTTATCCTCAAAATAAGAGACCTGTTCACATGGATCGAG	-18.6	NA	NA	NA	NA	NA	NA	NA	NA	NA	NA	NA	NA	NA	NA	NA	NA	NA	NA	NA	NA	NA	NA	NA	NA	NA	NA	NA	NA	NA	NA	NA	NA	NA	NA	NA	NA	NA	NA	NA	NA	NA	NA	NA	NA
NUP54	CCDS3576.1|Hs110|chr4	1	GGGTTTT	AAGGAACTTCTCCGAAGACTGAAGGTTCAAGATCAGATGACTAAGCAGCATCAAACCAGATTAGATATCATATCTGAAGATATTAGTGAGCTACAAAAGA	-13.9	NA	NA	NA	NA	NA	NA	NA	NA	NA	NA	NA	NA	NA	NA	NA	NA	NA	NA	NA	NA	NA	NA	NA	NA	NA	NA	NA	NA	NA	NA	NA	NA	NA	NA	NA	NA	NA	NA	NA	NA	NA	NA	NA	NA
NUP54	CCDS63998.1|Hs110|chr4	1	GGGTTTT	AAGGAACTTCTCCGAAGACTGAAGGTTCAAGATCAGATGACTAAGCAGCATCAAACCAGATTAGATATCATATCTGAAGATATTAGTGAGCTACAAAAGA	-13.9	NA	NA	NA	NA	NA	NA	NA	NA	NA	NA	NA	NA	NA	NA	NA	NA	NA	NA	NA	NA	NA	NA	NA	NA	NA	NA	NA	NA	NA	NA	NA	NA	NA	NA	NA	NA	NA	NA	NA	NA	NA	NA	NA	NA
OXSR1	CCDS2675.1|Hs110|chr3	1	TTTTTTA	GCAACTGGTGGTGATATTACCCGAAATAAAGTGAGAAAGACCTTTGTTGGCACCCCTTGTTGGATGGCACCTGAAGTTATGGAACAGGTCCGTGGTTATG	-22.3	NA	NA	NA	NA	NA	NA	NA	NA	NA	NA	NA	NA	NA	NA	NA	NA	NA	NA	NA	NA	NA	NA	NA	NA	NA	NA	NA	NA	NA	NA	NA	NA	NA	NA	NA	NA	NA	NA	NA	NA	NA	NA	NA	NA
P4HA1	CCDS7320.1|Hs110|chr10	1	AAAAAAA	TGGGCAGAGAAGTTAGATCGGCTAACTAGTACAGCGACAAAAGATCCAGAAGGATTTGTTGGGCATCCAGTAAATGCATTCAAATTAATGAAACGTCTGA	-19.1	NA	NA	NA	NA	NA	NA	NA	NA	NA	NA	NA	NA	NA	NA	NA	NA	NA	NA	NA	NA	NA	NA	NA	NA	NA	NA	NA	NA	NA	NA	NA	NA	NA	NA	NA	NA	NA	NA	NA	NA	NA	NA	NA	NA
P4HA1	CCDS41537.1|Hs110|chr10	1	AAAAAAA	TGGGCAGAGAAGTTAGATCGGCTAACTAGTACAGCGACAAAAGATCCAGAAGGATTTGTTGGGCATCCAGTAAATGCATTCAAATTAATGAAACGTCTGA	-19.1	NA	NA	NA	NA	NA	NA	NA	NA	NA	NA	NA	NA	NA	NA	NA	NA	NA	NA	NA	NA	NA	NA	NA	NA	NA	NA	NA	NA	NA	NA	NA	NA	NA	NA	NA	NA	NA	NA	NA	NA	NA	NA	NA	NA
P4HA1	CCDS44432.1|Hs110|chr10	1	AAAAAAA	TGGGCAGAGAAGTTAGATCGGCTAACTAGTACAGCGACAAAAGATCCAGAAGGATTTGTTGGGCATCCAGTAAATGCATTCAAATTAATGAAACGTCTGA	-19.1	NA	NA	NA	NA	NA	NA	NA	NA	NA	NA	NA	NA	NA	NA	NA	NA	NA	NA	NA	NA	NA	NA	NA	NA	NA	NA	NA	NA	NA	NA	NA	NA	NA	NA	NA	NA	NA	NA	NA	NA	NA	NA	NA	NA
PABPN1	CCDS9592.1|Hs110|chr14	2	CCCAAAA	CGAACCAACAGACCAGGCATCAGCACAACAGACCGGGGTTTTCCACGAGCCCGCTACCGCGCCCGGACCACCAACTACAACAGCTCCCGCTCTCGATTCT	-14.6	GGGTTTT	CCACGAGCCCGCTACCGCGCCCGGACCACCAACTACAACAGCTCCCGCTCTCGATTCTACAGTGGTTTTAACAGCAGGCCCCGGGGTCGCGTCTACAGGG	-24.8	NA	NA	NA	NA	NA	NA	NA	NA	NA	NA	NA	NA	NA	NA	NA	NA	NA	NA	NA	NA	NA	NA	NA	NA	NA	NA	NA	NA	NA	NA	NA	NA	NA	NA	NA	NA	NA	NA	NA	NA	NA
PABPN1	CCDS86374.1|Hs110|chr14	2	CCCAAAA	CGAACCAACAGACCAGGCATCAGCACAACAGACCGGGGTTTTCCACGAGCCCGCTACCGCGCCCGGACCACCAACTACAACAGCTCCCGCTCTCGATTCT	-14.6	GGGTTTT	CCACGAGCCCGCTACCGCGCCCGGACCACCAACTACAACAGCTCCCGCTCTCGATTCTACAGTGGTTTTAACAGCAGGCCCCGGGGTCGCGTCTACAGGT	-24.8	NA	NA	NA	NA	NA	NA	NA	NA	NA	NA	NA	NA	NA	NA	NA	NA	NA	NA	NA	NA	NA	NA	NA	NA	NA	NA	NA	NA	NA	NA	NA	NA	NA	NA	NA	NA	NA	NA	NA	NA	NA
PABPN1	CCDS86375.1|Hs110|chr14	2	CCCAAAA	CGAACCAACAGACCAGGCATCAGCACAACAGACCGGGGTTTTCCACGAGCCCGCTACCGCGCCCGGACCACCAACTACAACAGCTCCCGCTCTCGATTCT	-14.6	GGGTTTT	CCACGAGCCCGCTACCGCGCCCGGACCACCAACTACAACAGCTCCCGCTCTCGATTCTACAGTGGTTTTAACAGCAGGCCCCGGGGTCGCGTCTACAGGG	-24.8	NA	NA	NA	NA	NA	NA	NA	NA	NA	NA	NA	NA	NA	NA	NA	NA	NA	NA	NA	NA	NA	NA	NA	NA	NA	NA	NA	NA	NA	NA	NA	NA	NA	NA	NA	NA	NA	NA	NA	NA	NA
PAFAH1B2	CCDS8380.1|Hs110|chr11	1	GGGTTTT	GTGCACTCGGACGGTGCCATCTCCTGCCACGACATGTTTGATTTTCTGCATCTGACAGGAGGGGGCTATGCAAAGATCTGCAAACCCCTGCATGAACTGA	-26.7	NA	NA	NA	NA	NA	NA	NA	NA	NA	NA	NA	NA	NA	NA	NA	NA	NA	NA	NA	NA	NA	NA	NA	NA	NA	NA	NA	NA	NA	NA	NA	NA	NA	NA	NA	NA	NA	NA	NA	NA	NA	NA	NA	NA
PCMT1	CCDS75533.1|Hs110|chr6	1	GGGAAAA	CTGCTGGGCACCGTCGTCGCGCTGAAGGTGGTTCTGTACCTGCTCCGAGTGTGCTTAGCGATGGCCTGGAAATCCGGCGGCGCCAGCCACTCGGAGCTAA	-45.8	NA	NA	NA	NA	NA	NA	NA	NA	NA	NA	NA	NA	NA	NA	NA	NA	NA	NA	NA	NA	NA	NA	NA	NA	NA	NA	NA	NA	NA	NA	NA	NA	NA	NA	NA	NA	NA	NA	NA	NA	NA	NA	NA	NA
PCMT1	CCDS75534.1|Hs110|chr6	1	GGGAAAA	CTGCTGGGCACCGTCGTCGCGCTGAAGGTGGTTCTGTACCTGCTCCGAGTGTGCTTAGCGATGGCCTGGAAATCCGGCGGCGCCAGCCACTCGGAGCTAA	-45.8	NA	NA	NA	NA	NA	NA	NA	NA	NA	NA	NA	NA	NA	NA	NA	NA	NA	NA	NA	NA	NA	NA	NA	NA	NA	NA	NA	NA	NA	NA	NA	NA	NA	NA	NA	NA	NA	NA	NA	NA	NA	NA	NA	NA
PDS5A	CCDS47045.1|Hs110|chr4	2	TTTTTTC	AATCAAGTCCTGGTGCTGGGAAGATCATCAGTAAGTGATTTGTCAGAACATGTATTTGATCTGATTCAGGAACTTTTTGCTATAGATCCTCATTTATTAT	-19.7	AAATTTT	ATTGTGAAAGATCTGCTAATGAATGACAGGTCAACAGGTGAAAAGAATGGAAAACTGTGGTCTCCAGATGAAGAGGTTTCCCCTGAAGTACTAGCAAAGG	-16.9	NA	NA	NA	NA	NA	NA	NA	NA	NA	NA	NA	NA	NA	NA	NA	NA	NA	NA	NA	NA	NA	NA	NA	NA	NA	NA	NA	NA	NA	NA	NA	NA	NA	NA	NA	NA	NA	NA	NA	NA	NA
PDS5A	CCDS54759.1|Hs110|chr4	1	TTTTTTC	AATCAAGTCCTGGTGCTGGGAAGATCATCAGTAAGTGATTTGTCAGAACATGTATTTGATCTGATTCAGGAACTTTTTGCTATAGATCCTCATTTATTAT	-19.7	NA	NA	NA	NA	NA	NA	NA	NA	NA	NA	NA	NA	NA	NA	NA	NA	NA	NA	NA	NA	NA	NA	NA	NA	NA	NA	NA	NA	NA	NA	NA	NA	NA	NA	NA	NA	NA	NA	NA	NA	NA	NA	NA	NA
PELP1	CCDS58503.3|Hs110|chr17	1	CCCAAAC	CGCTCGGCCCCACATTTGCCCGGGCTCATGTGCCTATTGCGGCTGCATGGGTCGGTGGGCGGGGCCCAGAACCTTTCAGCTCTTGGGGCATTGGTGAGTC	-43.9	NA	NA	NA	NA	NA	NA	NA	NA	NA	NA	NA	NA	NA	NA	NA	NA	NA	NA	NA	NA	NA	NA	NA	NA	NA	NA	NA	NA	NA	NA	NA	NA	NA	NA	NA	NA	NA	NA	NA	NA	NA	NA	NA	NA
PGM2	CCDS3443.1|Hs110|chr4	3	GGGAAAC	AGAGCCAAACAGCTAATAGACCAGGGGAAAACTGTTTTATTTGCATTTGAAGAAGCTATTGGATACATGTGCTGCCCTTTTGTTCTGGACAAAGATGGAG	-16.6	CCCTTTT	GTTCTGGACAAAGATGGAGTCAGTGCCGCTGTCATAAGTGCAGAGTTGGCTAGCTTCCTAGCAACCAAGAATTTGTCTTTGTCTCAGCAACTAAAGGCCA	-28.4	AAAAAAT	AATTATCCAAAAGCTTGTGGCAAATTTGAAATTTCTGCCATTAGGGACCTTACAACTGGCTATGATGATAGCCAACCTGATAAAAAAGCTGTTCTTCCCA	-19.7	NA	NA	NA	NA	NA	NA	NA	NA	NA	NA	NA	NA	NA	NA	NA	NA	NA	NA	NA	NA	NA	NA	NA	NA	NA	NA	NA	NA	NA	NA	NA	NA	NA	NA	NA	NA	NA	NA
PICALM	CCDS8272.1|Hs110|chr11	1	TTTAAAT	GAGAAAGCAGTTTCATACAGACAAGTTGCATTTGATTTCACAAAAGTGAAGAGAGGGGCTGATGGAGTTATGAGAACAATGAACACAGAAAAACTCCTAA	-14.9	NA	NA	NA	NA	NA	NA	NA	NA	NA	NA	NA	NA	NA	NA	NA	NA	NA	NA	NA	NA	NA	NA	NA	NA	NA	NA	NA	NA	NA	NA	NA	NA	NA	NA	NA	NA	NA	NA	NA	NA	NA	NA	NA	NA
PICALM	CCDS31653.1|Hs110|chr11	1	TTTAAAT	GAGAAAGCAGTTTCATACAGACAAGTTGCATTTGATTTCACAAAAGTGAAGAGAGGGGCTGATGGAGTTATGAGAACAATGAACACAGAAAAACTCCTAA	-14.9	NA	NA	NA	NA	NA	NA	NA	NA	NA	NA	NA	NA	NA	NA	NA	NA	NA	NA	NA	NA	NA	NA	NA	NA	NA	NA	NA	NA	NA	NA	NA	NA	NA	NA	NA	NA	NA	NA	NA	NA	NA	NA	NA	NA
PICALM	CCDS55783.1|Hs110|chr11	1	TTTAAAT	GAGAAAGCAGTTTCATACAGACAAGTTGCATTTGATTTCACAAAAGTGAAGAGAGGGGCTGATGGAGTTATGAGAACAATGAACACAGAAAAACTCCTAA	-14.9	NA	NA	NA	NA	NA	NA	NA	NA	NA	NA	NA	NA	NA	NA	NA	NA	NA	NA	NA	NA	NA	NA	NA	NA	NA	NA	NA	NA	NA	NA	NA	NA	NA	NA	NA	NA	NA	NA	NA	NA	NA	NA	NA	NA
PICALM	CCDS55784.1|Hs110|chr11	1	TTTAAAT	GAGAAAGCAGTTTCATACAGACAAGTTGCATTTGATTTCACAAAAGTGAAGAGAGGGGCTGATGGAGTTATGAGAACAATGAACACAGAAAAACTCCTAA	-14.9	NA	NA	NA	NA	NA	NA	NA	NA	NA	NA	NA	NA	NA	NA	NA	NA	NA	NA	NA	NA	NA	NA	NA	NA	NA	NA	NA	NA	NA	NA	NA	NA	NA	NA	NA	NA	NA	NA	NA	NA	NA	NA	NA	NA
PICALM	CCDS91570.1|Hs110|chr11	1	TTTAAAT	GAGAAAGCAGTTTCATACAGACAAGTTGCATTTGATTTCACAAAAGTGAAGAGAGGGGCTGATGGAGTTATGAGAACAATGAACACAGAAAAACTCCTAA	-14.9	NA	NA	NA	NA	NA	NA	NA	NA	NA	NA	NA	NA	NA	NA	NA	NA	NA	NA	NA	NA	NA	NA	NA	NA	NA	NA	NA	NA	NA	NA	NA	NA	NA	NA	NA	NA	NA	NA	NA	NA	NA	NA	NA	NA
PPAT	CCDS3505.1|Hs110|chr4	1	AAAAAAA	TTTGGAGTATTGTCAGACAACTTTAAAGGCAAAAGAATTGTTCTTGTAGATGATTCAATTGTCAGAGGCAATACCATCTCACCTATAATAAAACTGCTCA	-15.8	NA	NA	NA	NA	NA	NA	NA	NA	NA	NA	NA	NA	NA	NA	NA	NA	NA	NA	NA	NA	NA	NA	NA	NA	NA	NA	NA	NA	NA	NA	NA	NA	NA	NA	NA	NA	NA	NA	NA	NA	NA	NA	NA	NA
PPIH	CCDS469.1|Hs110|chr1	1	AAATTTT	AAACTTAGACACTCAGCTCCAGGCCTGCTTTCCATGGCGAACAGTGGTCCAAGTACAAATGGCTGTCAGTTCTTTATCACCTGCTCTAAGTGCGATTGGC	-17.8	NA	NA	NA	NA	NA	NA	NA	NA	NA	NA	NA	NA	NA	NA	NA	NA	NA	NA	NA	NA	NA	NA	NA	NA	NA	NA	NA	NA	NA	NA	NA	NA	NA	NA	NA	NA	NA	NA	NA	NA	NA	NA	NA	NA
PPP1R8	CCDS311.1|Hs110|chr1	2	GGGAAAT	CTGGACATTCAAAGACCAAAGAGGAAGAGGAAGAACTCACGGGTGACATTCAGTGAGGATGATGAGATCATCAACCCAGAGGATGTGGATCCCTCAGTTG	-25.4	CCCAAAC	CTTGCCCCTGATGTGGACTTGACTCCTGTTGTGCCGTCAGCAGTGAACATGAACCCTGCACCAAACCCTGCAGTCTATAACCCTGAAGCTGTAAATGAAC	-17.6	NA	NA	NA	NA	NA	NA	NA	NA	NA	NA	NA	NA	NA	NA	NA	NA	NA	NA	NA	NA	NA	NA	NA	NA	NA	NA	NA	NA	NA	NA	NA	NA	NA	NA	NA	NA	NA	NA	NA	NA	NA
PPP1R8	CCDS312.1|Hs110|chr1	2	GGGAAAT	CTGGACATTCAAAGACCAAAGAGGAAGAGGAAGAACTCACGGGTGACATTCAGTGAGGATGATGAGATCATCAACCCAGAGGATGTGGATCCCTCAGTTG	-25.4	CCCAAAC	CTTGCCCCTGATGTGGACTTGACTCCTGTTGTGCCGTCAGCAGTGAACATGAACCCTGCACCAAACCCTGCAGTCTATAACCCTGAAGCTGTAAATGAAC	-17.6	NA	NA	NA	NA	NA	NA	NA	NA	NA	NA	NA	NA	NA	NA	NA	NA	NA	NA	NA	NA	NA	NA	NA	NA	NA	NA	NA	NA	NA	NA	NA	NA	NA	NA	NA	NA	NA	NA	NA	NA	NA
PPP1R8	CCDS313.1|Hs110|chr1	1	CCCAAAC	CTTGCCCCTGATGTGGACTTGACTCCTGTTGTGCCGTCAGCAGTGAACATGAACCCTGCACCAAACCCTGCAGTCTATAACCCTGAAGCTGTAAATGAAC	-17.6	NA	NA	NA	NA	NA	NA	NA	NA	NA	NA	NA	NA	NA	NA	NA	NA	NA	NA	NA	NA	NA	NA	NA	NA	NA	NA	NA	NA	NA	NA	NA	NA	NA	NA	NA	NA	NA	NA	NA	NA	NA	NA	NA	NA
PPP2R1B	CCDS8348.1|Hs110|chr11	2	GGGAAAT	TTCACTGGCCTAGTGGGAGGTCCTGACTTTGCCCACTGTCTGCTGCCTCCTTTGGAAAATCTGGCAACTGTGGAAGAGACTGTTGTTCGTGACAAGGCTG	-24.9	AAATTTC	ACTGGCCTAGTGGGAGGTCCTGACTTTGCCCACTGTCTGCTGCCTCCTTTGGAAAATCTGGCAACTGTGGAAGAGACTGTTGTTCGTGACAAGGCTGTGG	-24.9	NA	NA	NA	NA	NA	NA	NA	NA	NA	NA	NA	NA	NA	NA	NA	NA	NA	NA	NA	NA	NA	NA	NA	NA	NA	NA	NA	NA	NA	NA	NA	NA	NA	NA	NA	NA	NA	NA	NA	NA	NA
PPP2R1B	CCDS8349.1|Hs110|chr11	2	GGGAAAT	TTCACTGGCCTAGTGGGAGGTCCTGACTTTGCCCACTGTCTGCTGCCTCCTTTGGAAAATCTGGCAACTGTGGAAGAGACTGTTGTTCGTGACAAGGCTG	-24.9	AAATTTC	ACTGGCCTAGTGGGAGGTCCTGACTTTGCCCACTGTCTGCTGCCTCCTTTGGAAAATCTGGCAACTGTGGAAGAGACTGTTGTTCGTGACAAGGCTGTGG	-24.9	NA	NA	NA	NA	NA	NA	NA	NA	NA	NA	NA	NA	NA	NA	NA	NA	NA	NA	NA	NA	NA	NA	NA	NA	NA	NA	NA	NA	NA	NA	NA	NA	NA	NA	NA	NA	NA	NA	NA	NA	NA
PPP2R1B	CCDS53707.1|Hs110|chr11	2	GGGAAAT	TTCACTGGCCTAGTGGGAGGTCCTGACTTTGCCCACTGTCTGCTGGATTCAGTGCGCCTCCTTGCTGTGGAAGCTTGTGTCAGTATTGCCCAGTTATTGT	-26.6	AAATTTC	ACTGGCCTAGTGGGAGGTCCTGACTTTGCCCACTGTCTGCTGGATTCAGTGCGCCTCCTTGCTGTGGAAGCTTGTGTCAGTATTGCCCAGTTATTGTCTC	-26.6	NA	NA	NA	NA	NA	NA	NA	NA	NA	NA	NA	NA	NA	NA	NA	NA	NA	NA	NA	NA	NA	NA	NA	NA	NA	NA	NA	NA	NA	NA	NA	NA	NA	NA	NA	NA	NA	NA	NA	NA	NA
PPP2R1B	CCDS53708.1|Hs110|chr11	2	GGGAAAT	TTCACTGGCCTAGTGGGAGGTCCTGACTTTGCCCACTGTCTGCTGCCTCCTTTGGAAAATCTGGCAACTGTGGAAGAGACTGTTGTTCGTGACAAGGCTG	-24.9	AAATTTC	ACTGGCCTAGTGGGAGGTCCTGACTTTGCCCACTGTCTGCTGCCTCCTTTGGAAAATCTGGCAACTGTGGAAGAGACTGTTGTTCGTGACAAGGCTGTGG	-24.9	NA	NA	NA	NA	NA	NA	NA	NA	NA	NA	NA	NA	NA	NA	NA	NA	NA	NA	NA	NA	NA	NA	NA	NA	NA	NA	NA	NA	NA	NA	NA	NA	NA	NA	NA	NA	NA	NA	NA	NA	NA
PRPF40A	CCDS92876.1|Hs110|chr2	3	AAAAAAA	GAAAAGGAACAAGCAAAGCAGTTGCGAAAGAGAAATTGGGAAGCCTTAAAAAACATACTTGACAACATGGCTAATGTAACATACTCTACCACTTGGTCTG	-10	AAAAAAC	ATACTTGACAACATGGCTAATGTAACATACTCTACCACTTGGTCTGAAGCCCAGCAGTATCTGATGGATAATCCAACTTTTGCAGAAGATGAGGAGTTAC	-13.9	AAAAAAT	AGGGAATCTTTCCAGATATTTTTAGATGAATTACATGAACATGGACAACTGCATTCTATGTCATCTTGGATGGAATTGTATCCAACTATTAGTTCTGATA	-17.6	NA	NA	NA	NA	NA	NA	NA	NA	NA	NA	NA	NA	NA	NA	NA	NA	NA	NA	NA	NA	NA	NA	NA	NA	NA	NA	NA	NA	NA	NA	NA	NA	NA	NA	NA	NA	NA	NA
PRPF40A	CCDS92877.1|Hs110|chr2	3	AAAAAAA	GAAAAGGAACAAGCAAAGCAGTTGCGAAAGAGAAATTGGGAAGCCTTAAAAAACATACTTGACAACATGGCTAATGTAACATACTCTACCACTTGGTCTG	-10	AAAAAAC	ATACTTGACAACATGGCTAATGTAACATACTCTACCACTTGGTCTGAAGCCCAGCAGTATCTGATGGATAATCCAACTTTTGCAGAAGATGAGGAGTTAC	-13.9	AAAAAAT	AGGGAATCTTTCCAGATATTTTTAGATGAATTACATGAACATGGACAACTGCATTCTATGTCATCTTGGATGGAATTGTATCCAACTATTAGTTCTGATA	-17.6	NA	NA	NA	NA	NA	NA	NA	NA	NA	NA	NA	NA	NA	NA	NA	NA	NA	NA	NA	NA	NA	NA	NA	NA	NA	NA	NA	NA	NA	NA	NA	NA	NA	NA	NA	NA	NA	NA
PRPF40A	CCDS92878.1|Hs110|chr2	3	AAAAAAA	GAAAAGGAACAAGCAAAGCAGTTGCGAAAGAGAAATTGGGAAGCCTTAAAAAACATACTTGACAACATGGCTAATGTAACATACTCTACCACTTGGTCTG	-10	AAAAAAC	ATACTTGACAACATGGCTAATGTAACATACTCTACCACTTGGTCTGAAGCCCAGCAGTATCTGATGGATAATCCAACTTTTGCAGAAGATGAGGAGTTAC	-13.9	AAAAAAT	AGGGAATCTTTCCAGATATTTTTAGATGAATTACATGAACATGGACAACTGCATTCTATGTCATCTTGGATGGAATTGTATCCAACTATTAGTTCTGATA	-17.6	NA	NA	NA	NA	NA	NA	NA	NA	NA	NA	NA	NA	NA	NA	NA	NA	NA	NA	NA	NA	NA	NA	NA	NA	NA	NA	NA	NA	NA	NA	NA	NA	NA	NA	NA	NA	NA	NA
PRPF40A	CCDS92879.1|Hs110|chr2	3	AAAAAAA	GAAAAGGAACAAGCAAAGCAGTTGCGAAAGAGAAATTGGGAAGCCTTAAAAAACATACTTGACAACATGGCTAATGTAACATACTCTACCACTTGGTCTG	-10	AAAAAAC	ATACTTGACAACATGGCTAATGTAACATACTCTACCACTTGGTCTGAAGCCCAGCAGTATCTGATGGATAATCCAACTTTTGCAGAAGATGAGGAGTTAC	-13.9	AAAAAAT	AGGGAATCTTTCCAGATATTTTTAGATGAATTACATGAACATGGACAACTGCATTCTATGTCATCTTGGATGGAATTGTATCCAACTATTAGTTCTGATA	-17.6	NA	NA	NA	NA	NA	NA	NA	NA	NA	NA	NA	NA	NA	NA	NA	NA	NA	NA	NA	NA	NA	NA	NA	NA	NA	NA	NA	NA	NA	NA	NA	NA	NA	NA	NA	NA	NA	NA
PRPF8	CCDS11010.1|Hs110|chr17	4	CCCTTTT	GATGATGAGGAGCCGCCCTTGGACTATGCTGACAACATCCTAGATGTTGAGCCACTGGAGGCCATTCAGCTAGAGCTGGACCCTGAGGAGGACGCCCCTG	-27.4	CCCTTTA	TTAGAGCGATGGCTTGGCAACCTCCTGGCCCGGCAGTTTGAAGGTCGACACTCAAAGGGGGTGGCAAAGACAGTAACAAAGCAGCGAGTGGAGTCACATT	-21.3	TTTTTTC	AGGTTCACAGCAGATGAGGCTCGGGACCTGATTCAACGTTACCTGACAGAGCACCCTGACCCCAATAATGAAAACATCGTTGGCTATAATAACAAGAAGT	-16.5	CCCTTTC	CAGGCGTGTCTCAAGGTGGAAAAATTCGGGGATCTCATCCTTAAAGCCACTGAGCCCCAGATGGTTCTCTTCAACCTCTATGACGACTGGCTCAAGACTA	-23.8	NA	NA	NA	NA	NA	NA	NA	NA	NA	NA	NA	NA	NA	NA	NA	NA	NA	NA	NA	NA	NA	NA	NA	NA	NA	NA	NA	NA	NA	NA	NA	NA	NA	NA	NA
PRRC2C	CCDS1296.2|Hs110|chr1	8	AAAAAAA	GAAAAGGAAACAAATGATGACAACTATGGACCTGGACCCAGTTTACGTCCACCAAATGTTGCTTGTTGGAGAGATGGTGGTAAGGCTGCTGGCTCACCTT	-21.8	GGGTTTT	GATCCAAGGTGGCTCATGATGCAGTCCTACATGGATCCTCGAATGATGTCAGGAAGACCTGCTATGGATATTCCACCCATTCATCCTGGAATGATTCCTC	-26.3	AAAAAAA	AATGCTGACTTGAATGCACAAACAGTTGTAAAGGTTGGAGAGAATGTTCTACCTCCAAAGAGGGAAATTGCAAAGAGAAGTTTTTCTAGTCAGAGACCAG	-19.2	AAAAAAT	GCTGACTTGAATGCACAAACAGTTGTAAAGGTTGGAGAGAATGTTCTACCTCCAAAGAGGGAAATTGCAAAGAGAAGTTTTTCTAGTCAGAGACCAGTAG	-19.2	CCCAAAT	CCTGCCCCACCTGCCCCAGCCCAGACTCAGGCACAGACCCACAAACCAGTCCAGAATCCACTACAGACTACATCTCAGTCTTCAAAACAACCACCACCAT	-9.3	AAAAAAT	AGAAAAGTAAAAGATGCCCAACAGGTGGAGCCAGAAGGACAAGAGAAACCAAGCCCAGCTACAGTCAGAAGCACAGATCCTGTCACGACAAAGGAGACTA	-10.4	GGGTTTC	CAACCAGGTCTCTCTCAGCCAACTTCAGTTCAGCAGATTCCAATCCCTATTTATGCACCACTGCAAGGGCAGCATCAAGCCCAACTGAGTTTGGGGGCTG	-23.4	AAATTTT	TATAACACTGCCCAGTCACCAAGTGCTCTCCAGCAGGTTACAGTACCTTTACCAGCATCGCAGCTTTCCTTGCCTAATTTTGGATCTACAGGGCAACCTC	-19.2	NA	NA	NA	NA	NA	NA	NA	NA	NA	NA	NA	NA	NA	NA	NA	NA	NA	NA	NA	NA	NA	NA	NA
PRRC2C	CCDS91104.1|Hs110|chr1	8	AAAAAAA	GAAAAGGAAACAAATGATGACAACTATGGACCTGGACCCAGTTTACGTCCACCAAATGTTGCTTGTTGGAGAGATGGTGGTAAGGCTGCTGGCTCACCTT	-21.8	GGGTTTT	GATCCAAGGTGGCTCATGATGCAGTCCTACATGGATCCTCGAATGATGTCAGGAAGACCTGCTATGGATATTCCACCCATTCATCCTGGAATGATTCCTC	-26.3	AAAAAAA	AATGCTGACTTGAATGCACAAACAGTTGTAAAGGTTGGAGAGAATGTTCTACCTCCAAAGAGGGAAATTGCAAAGAGAAGTTTTTCTAGTCAGAGACCAG	-19.2	AAAAAAT	GCTGACTTGAATGCACAAACAGTTGTAAAGGTTGGAGAGAATGTTCTACCTCCAAAGAGGGAAATTGCAAAGAGAAGTTTTTCTAGTCAGAGACCAGTAG	-19.2	CCCAAAT	CCTGCCCCACCTGCCCCAGCCCAGACTCAGGCACAGACCCACAAACCAGTCCAGAATCCACTACAGACTACATCTCAGTCTTCAAAACAACCACCACCAT	-9.3	AAAAAAT	AGAAAAGTAAAAGATGCCCAACAGGTGGAGCCAGAAGGACAAGAGAAACCAAGCCCAGCTACAGTCAGAAGCACAGATCCTGTCACGACAAAGGAGACTA	-10.4	GGGTTTC	CAACCAGGTCTCTCTCAGCCAACTTCAGTTCAGCAGATTCCAATCCCTATTTATGCACCACTGCAAGGGCAGCATCAAGCCCAACTGAGTTTGGGGGCTG	-23.4	AAATTTT	TATAACACTGCCCAGTCACCAAGTGCTCTCCAGCAGGTTACAGTACCTTTACCAGCATCGCAGCTTTCCTTGCCTAATTTTGGATCTACAGGGCAACCTC	-19.2	NA	NA	NA	NA	NA	NA	NA	NA	NA	NA	NA	NA	NA	NA	NA	NA	NA	NA	NA	NA	NA	NA	NA
PRXL2A	CCDS7368.1|Hs110|chr10	1	AAAAAAT	GGAGCTGTGATTATGGCCGTGCGGAGGCCAGGCTGTTTCCTCTGTCGAGAGGAAGCTGCGGATCTGTCCTCCCTGAAAAGCATGTTGGACCAGCTGGGCG	-36.4	NA	NA	NA	NA	NA	NA	NA	NA	NA	NA	NA	NA	NA	NA	NA	NA	NA	NA	NA	NA	NA	NA	NA	NA	NA	NA	NA	NA	NA	NA	NA	NA	NA	NA	NA	NA	NA	NA	NA	NA	NA	NA	NA	NA
PRXL2A	CCDS58089.1|Hs110|chr10	1	AAAAAAT	GGAGCTGTGATTATGGCCGTGCGGAGGCCAGGCTGTTTCCTCTGTCGAGAGGAAGCTGCGGATCTGTCCTCCCTGAAAAGCATGTTGGACCAGCTGGGCG	-36.4	NA	NA	NA	NA	NA	NA	NA	NA	NA	NA	NA	NA	NA	NA	NA	NA	NA	NA	NA	NA	NA	NA	NA	NA	NA	NA	NA	NA	NA	NA	NA	NA	NA	NA	NA	NA	NA	NA	NA	NA	NA	NA	NA	NA
PSMC2	CCDS5731.1|Hs110|chr7	2	CCCAAAA	TACATTATCAACGTAAAGCAGTTTGCCAAGTTTGTGGTGGACCTTAGTGATCAGGTGGCACCTACTGACATTGAAGAAGGGATGAGAGTGGGCGTGGATA	-23.1	AAAAAAA	GCCTGCCTTATCTTCTTTGATGAAATTGATGCTATTGGAGGGGCTCGTTTTGATGATGGTGCTGGAGGTGACAATGAAGTGCAGAGAACAATGTTGGAAC	-16.8	NA	NA	NA	NA	NA	NA	NA	NA	NA	NA	NA	NA	NA	NA	NA	NA	NA	NA	NA	NA	NA	NA	NA	NA	NA	NA	NA	NA	NA	NA	NA	NA	NA	NA	NA	NA	NA	NA	NA	NA	NA
PSMC6	CCDS9710.3|Hs110|chr14	1	GGGAAAA	ACACTCTTGGCACGAGCCGTTGCTAGCCAGCTGGACTGCAATTTCTTAAAGGTTGTATCTAGTTCTATTGTAGACAAGTACATTGGTGAAAGTGCTCGTT	-25.1	NA	NA	NA	NA	NA	NA	NA	NA	NA	NA	NA	NA	NA	NA	NA	NA	NA	NA	NA	NA	NA	NA	NA	NA	NA	NA	NA	NA	NA	NA	NA	NA	NA	NA	NA	NA	NA	NA	NA	NA	NA	NA	NA	NA
PSMD1	CCDS2482.1|Hs110|chr2	2	AAAAAAA	CCAATTGACCAGAGATTGGAAGGCATCGTAAATAAAATGTTCCAGCGATGTCTAGATGATCACAAGTATAAACAGGCTATTGGCATTGCTCTGGAGACAC	-22.5	AAAAAAC	ACAAAGGATGCAGTACGGAATTCTGTATGTCATACTGCAACCGTTATAGCAAACTCTTTTATGCACTGTGGGACAACCAGTGACCAGTTTCTTAGAGATA	-19.3	NA	NA	NA	NA	NA	NA	NA	NA	NA	NA	NA	NA	NA	NA	NA	NA	NA	NA	NA	NA	NA	NA	NA	NA	NA	NA	NA	NA	NA	NA	NA	NA	NA	NA	NA	NA	NA	NA	NA	NA	NA
PSMD1	CCDS54436.1|Hs110|chr2	2	AAAAAAA	CCAATTGACCAGAGATTGGAAGGCATCGTAAATAAAATGTTCCAGCGATGTCTAGATGATCACAAGTATAAACAGGCTATTGGCATTGCTCTGGAGACAC	-22.5	AAAAAAC	ACAAAGGATGCAGTACGGAATTCTGTATGTCATACTGCAACCGTTATAGCAAACTCTTTTATGCACTGTGGGACAACCAGTGACCAGTTTCTTAGAGATA	-19.3	NA	NA	NA	NA	NA	NA	NA	NA	NA	NA	NA	NA	NA	NA	NA	NA	NA	NA	NA	NA	NA	NA	NA	NA	NA	NA	NA	NA	NA	NA	NA	NA	NA	NA	NA	NA	NA	NA	NA	NA	NA
PSMD2	CCDS3258.1|Hs110|chr3	1	CCCAAAC	AACCTCTTCATGGTGCGCTTGGCACAGGGCCTGACACATTTAGGGAAGGGCACCCTTACCCTCTGCCCCTACCACAGCGACCGGCAGCTTATGAGCCAGG	-29.7	NA	NA	NA	NA	NA	NA	NA	NA	NA	NA	NA	NA	NA	NA	NA	NA	NA	NA	NA	NA	NA	NA	NA	NA	NA	NA	NA	NA	NA	NA	NA	NA	NA	NA	NA	NA	NA	NA	NA	NA	NA	NA	NA	NA
PSMD2	CCDS63853.1|Hs110|chr3	1	CCCAAAC	AACCTCTTCATGGTGCGCTTGGCACAGGGCCTGACACATTTAGGGAAGGGCACCCTTACCCTCTGCCCCTACCACAGCGACCGGCAGCTTATGAGCCAGG	-29.7	NA	NA	NA	NA	NA	NA	NA	NA	NA	NA	NA	NA	NA	NA	NA	NA	NA	NA	NA	NA	NA	NA	NA	NA	NA	NA	NA	NA	NA	NA	NA	NA	NA	NA	NA	NA	NA	NA	NA	NA	NA	NA	NA	NA
PSMD2	CCDS63854.1|Hs110|chr3	1	CCCAAAC	AACCTCTTCATGGTGCGCTTGGCACAGGGCCTGACACATTTAGGGAAGGGCACCCTTACCCTCTGCCCCTACCACAGCGACCGGCAGCTTATGAGCCAGG	-29.7	NA	NA	NA	NA	NA	NA	NA	NA	NA	NA	NA	NA	NA	NA	NA	NA	NA	NA	NA	NA	NA	NA	NA	NA	NA	NA	NA	NA	NA	NA	NA	NA	NA	NA	NA	NA	NA	NA	NA	NA	NA	NA	NA	NA
PSMD3	CCDS11356.1|Hs110|chr17	1	GGGAAAA	GCTGCGTCGACACCCCTCCTGCCTGAAGTGGAAGCCTATCTCCAACTCCTCGTGGTCATCTTCATGATGAACAGCAAGCGCTACAAAGAGGCACAGAAGA	-18.8	NA	NA	NA	NA	NA	NA	NA	NA	NA	NA	NA	NA	NA	NA	NA	NA	NA	NA	NA	NA	NA	NA	NA	NA	NA	NA	NA	NA	NA	NA	NA	NA	NA	NA	NA	NA	NA	NA	NA	NA	NA	NA	NA	NA
PSPC1	CCDS41870.1|Hs110|chr13	1	GGGAAAT	CTGCCCACCGACATCACGGAGGAGGACTTCAAGAGGCTCTTCGAACGCTATGGCGAGCCCAGCGAAGTCTTCATCAACCGGGACCGTGGCTTCGGCTTCA	-32.5	NA	NA	NA	NA	NA	NA	NA	NA	NA	NA	NA	NA	NA	NA	NA	NA	NA	NA	NA	NA	NA	NA	NA	NA	NA	NA	NA	NA	NA	NA	NA	NA	NA	NA	NA	NA	NA	NA	NA	NA	NA	NA	NA	NA
PSPC1	CCDS86343.1|Hs110|chr13	1	GGGAAAT	CTGCCCACCGACATCACGGAGGAGGACTTCAAGAGGCTCTTCGAACGCTATGGCGAGCCCAGCGAAGTCTTCATCAACCGGGACCGTGGCTTCGGCTTCA	-32.5	NA	NA	NA	NA	NA	NA	NA	NA	NA	NA	NA	NA	NA	NA	NA	NA	NA	NA	NA	NA	NA	NA	NA	NA	NA	NA	NA	NA	NA	NA	NA	NA	NA	NA	NA	NA	NA	NA	NA	NA	NA	NA	NA	NA
RAB2A	CCDS6175.1|Hs110|chr8	1	AAAAAAA	GAAGAAGGTGAAGCTTTTGCACGAGAACATGGACTCATCTTCATGGAAACGTCTGCTAAGACTGCTTCCAATGTAGAAGAGGCATTTATTAATACAGCAA	-20	NA	NA	NA	NA	NA	NA	NA	NA	NA	NA	NA	NA	NA	NA	NA	NA	NA	NA	NA	NA	NA	NA	NA	NA	NA	NA	NA	NA	NA	NA	NA	NA	NA	NA	NA	NA	NA	NA	NA	NA	NA	NA	NA	NA
RAB2A	CCDS56537.1|Hs110|chr8	1	AAAAAAA	GAAGAAGGTGAAGCTTTTGCACGAGAACATGGACTCATCTTCATGGAAACGTCTGCTAAGACTGCTTCCAATGTAGAAGAGGCATTTATTAATACAGCAA	-20	NA	NA	NA	NA	NA	NA	NA	NA	NA	NA	NA	NA	NA	NA	NA	NA	NA	NA	NA	NA	NA	NA	NA	NA	NA	NA	NA	NA	NA	NA	NA	NA	NA	NA	NA	NA	NA	NA	NA	NA	NA	NA	NA	NA
RABGEF1	CCDS5535.1|Hs110|chr7	1	GGGTTTC	TGCTCCAAGTGCTGGAGGGAAGAGTACCACAAAGCCAGGCAGAAGCAGATTCAGGAGGACTGGGAGCTGGCGGAGCGACTCCAGCGGGAGGAAGAAGAGG	-29.9	NA	NA	NA	NA	NA	NA	NA	NA	NA	NA	NA	NA	NA	NA	NA	NA	NA	NA	NA	NA	NA	NA	NA	NA	NA	NA	NA	NA	NA	NA	NA	NA	NA	NA	NA	NA	NA	NA	NA	NA	NA	NA	NA	NA
RANBP2	CCDS2079.1|Hs110|chr2	7	TTTTTTA	AAAGAGATTGTTGAAACTTTTGCCAACAAAAGCGGGCAGTCTGCATTATATGATGCTCTGTTTTCTAGTCAGTCACCTAAGGATACATCTTTTCTTGGTA	-21.3	TTTAAAA	GAGATTGTTGAAACTTTTGCCAACAAAAGCGGGCAGTCTGCATTATATGATGCTCTGTTTTCTAGTCAGTCACCTAAGGATACATCTTTTCTTGGTAGCG	-22.9	AAATTTC	AAATCAAATGATGGTGACTTCACGTTTTCCTCACCACAGGTTGTGACACAGCCCCCTCCTGCAGCTTACAGTAACAGTGAAAGCCTTTTAGGTCTCCTGA	-18.1	TTTAAAA	GCCCCAGGAACAAATGTAGCCATGGCGTCAAATCAGGCTGTCAGAATTGTAAAAGAACCCACAAGTCATGATAACAAGGATATTTGCAAATCTGATGCTG	-17.9	AAAAAAT	CTTTTCCGTTTTGGTGAGTCAACAACAGGATTTAACTTCAGTTTTAAATCTGCTTTGAGTCCATCTAAGTCTCCTGCCAAGTTGAATCAGAGTGGGACTT	-20.2	AAATTTC	CAATGGGCAAATACTGGAGCAGCTGTGTTTGGAACACAGTCAGTCGGAACCCAGTCAGCCGGTAAAGTTGGTGAAGATGAAGATGGTAGTGATGAAGAAG	-21.5	AAATTTT	GATGTGAAACATACTGGTCCTGGTTTACTATCCATGGCCAATCAAGGCCAGAATACCAATAATTCTCAATTTGTTATAACACTGAAGAAAGCAGAACATT	-14.9	NA	NA	NA	NA	NA	NA	NA	NA	NA	NA	NA	NA	NA	NA	NA	NA	NA	NA	NA	NA	NA	NA	NA	NA	NA	NA
RANBP3	CCDS42477.1|Hs110|chr19	1	CCCAAAA	TTAAACGAGGTCAGTTCAGATGCCAACAGGGAAAATGCAGCTGCCGAGTCAGGGTCTGAGTCCTCGTCCCAGGAGGCCACCCCTGAGAAAGAGTCCCTGG	-29.1	NA	NA	NA	NA	NA	NA	NA	NA	NA	NA	NA	NA	NA	NA	NA	NA	NA	NA	NA	NA	NA	NA	NA	NA	NA	NA	NA	NA	NA	NA	NA	NA	NA	NA	NA	NA	NA	NA	NA	NA	NA	NA	NA	NA
RANBP3	CCDS42478.1|Hs110|chr19	2	AAAAAAC	TTGTCGGATTCGGGAGAGGAGCCTCGGGGGGAGGCTGAGGCCCCCCACCATGGCACGGGTCACCCCGAGTCAGCTGGCGAGCATGCCCTAGAACCTCCTG	-38.9	CCCAAAA	TTAAACGAGGTCAGTTCAGATGCCAACAGGGAAAATGCAGCTGCCGAGTCAGGGTCTGAGTCCTCGTCCCAGGAGGCCACCCCTGAGAAAGAGTCCCTGG	-29.1	NA	NA	NA	NA	NA	NA	NA	NA	NA	NA	NA	NA	NA	NA	NA	NA	NA	NA	NA	NA	NA	NA	NA	NA	NA	NA	NA	NA	NA	NA	NA	NA	NA	NA	NA	NA	NA	NA	NA	NA	NA
RANBP3	CCDS45935.1|Hs110|chr19	2	AAAAAAC	TTGTCGGATTCGGGAGAGGAGCCTCGGGGGGAGGCTGAGGCCCCCCACCATGGCACGGGTCACCCCGAGTCAGCTGGCGAGCATGCCCTAGAACCTCCTG	-38.9	CCCAAAA	TTAAACGAGGTCAGTTCAGATGCCAACAGGGAAAATGCAGCTGCCGAGTCAGGGTCTGAGTCCTCGTCCCAGGAGGCCACCCCTGAGAAAGAGTCCCTGG	-29.1	NA	NA	NA	NA	NA	NA	NA	NA	NA	NA	NA	NA	NA	NA	NA	NA	NA	NA	NA	NA	NA	NA	NA	NA	NA	NA	NA	NA	NA	NA	NA	NA	NA	NA	NA	NA	NA	NA	NA	NA	NA
RANBP3	CCDS74268.1|Hs110|chr19	1	CCCAAAA	TTAAACGAGGTCAGTTCAGATGCCAACAGGGAAAATGCAGCTGCCGAGTCAGGGTCTGAGTCCTCGTCCCAGGAGGCCACCCCTGAGAAAGAGTCCCTGG	-29.1	NA	NA	NA	NA	NA	NA	NA	NA	NA	NA	NA	NA	NA	NA	NA	NA	NA	NA	NA	NA	NA	NA	NA	NA	NA	NA	NA	NA	NA	NA	NA	NA	NA	NA	NA	NA	NA	NA	NA	NA	NA	NA	NA	NA
RDX	CCDS8343.1|Hs110|chr11	2	AAAAAAT	AAAAAAGGAACTGAATTGTGGCTAGGTGTTGATGCTTTGGGTCTGAATATTTATGAGCATGACGACAAGTTAACACCTAAAATTGGTTTTCCCTGGAGTG	-18.5	GGGAAAC	CATGAACTATACATGCGAAGAAGGAAGCCTGATACTATTGAAGTACAACAGATGAAGGCTCAGGCTAGGGAGGAGAAACATCAGAAGCAGTTGGAAAGGG	-12.5	NA	NA	NA	NA	NA	NA	NA	NA	NA	NA	NA	NA	NA	NA	NA	NA	NA	NA	NA	NA	NA	NA	NA	NA	NA	NA	NA	NA	NA	NA	NA	NA	NA	NA	NA	NA	NA	NA	NA	NA	NA
RDX	CCDS58172.1|Hs110|chr11	2	AAAAAAT	AAAAAAGGAACTGAATTGTGGCTAGGTGTTGATGCTTTGGGTCTGAATATTTATGAGCATGACGACAAGTTAACACCTAAAATTGGTTTTCCCTGGAGTG	-18.5	GGGAAAC	CATGAACTATACATGCGAAGAAGGAAGCCTGATACTATTGAAGTACAACAGATGAAGGCTCAGGCTAGGGAGGAGAAACATCAGAAGCAGTTGGAAAGGG	-12.5	NA	NA	NA	NA	NA	NA	NA	NA	NA	NA	NA	NA	NA	NA	NA	NA	NA	NA	NA	NA	NA	NA	NA	NA	NA	NA	NA	NA	NA	NA	NA	NA	NA	NA	NA	NA	NA	NA	NA	NA	NA
RDX	CCDS58174.1|Hs110|chr11	2	AAAAAAT	AAAAAAGGAACTGAATTGTGGCTAGGTGTTGATGCTTTGGGTCTGAATATTTATGAGCATGACGACAAGTTAACACCTAAAATTGGTTTTCCCTGGAGTG	-18.5	GGGAAAC	CATGAACTATACATGCGAAGAAGGAAGCCTGATACTATTGAAGTACAACAGATGAAGGCTCAGGCTAGGGAGGAGAAACATCAGAAGCAGTTGGAAAGGG	-12.5	NA	NA	NA	NA	NA	NA	NA	NA	NA	NA	NA	NA	NA	NA	NA	NA	NA	NA	NA	NA	NA	NA	NA	NA	NA	NA	NA	NA	NA	NA	NA	NA	NA	NA	NA	NA	NA	NA	NA	NA	NA
RRM1	CCDS7750.1|Hs110|chr11	1	CCCTTTT	GAGAGTGCAGAAGCCCAGTTACTGAATAAGCAGATCTTTGAAACTATTTATTATGGTGCTCTGGAAGCCAGCTGTGACCTTGCCAAGGAGCAGGGCCCAT	-21.9	NA	NA	NA	NA	NA	NA	NA	NA	NA	NA	NA	NA	NA	NA	NA	NA	NA	NA	NA	NA	NA	NA	NA	NA	NA	NA	NA	NA	NA	NA	NA	NA	NA	NA	NA	NA	NA	NA	NA	NA	NA	NA	NA	NA
RRM1	CCDS81547.1|Hs110|chr11	1	CCCTTTT	GAGAGTGCAGAAGCCCAGTTACTGAATAAGCAGATCTTTGAAACTATTTATTATGGTGCTCTGGAAGCCAGCTGTGACCTTGCCAAGGAGCAGGGCCCAT	-21.9	NA	NA	NA	NA	NA	NA	NA	NA	NA	NA	NA	NA	NA	NA	NA	NA	NA	NA	NA	NA	NA	NA	NA	NA	NA	NA	NA	NA	NA	NA	NA	NA	NA	NA	NA	NA	NA	NA	NA	NA	NA	NA	NA	NA
RTN4	CCDS1852.1|Hs110|chr2	3	AAAAAAA	ATAGAAGAAAAGAAGGCCCAAATAGTAACAGAGAAGAATACTAGCACCAAAACATCAAACCCTTTTCTTGTAGCAGCACAGGATTCTGAGACAGATTATG	-9.2	CCCTTTT	CTTGTAGCAGCACAGGATTCTGAGACAGATTATGTCACAACAGATAATTTAACAAAGGTGACTGAGGAAGTCGTGGCAAACATGCCTGAAGGCCTGACTC	-19.6	AAAAAAA	GTATCAGGAATAAAGGAAGAAATTAAAGAGCCTGAAAATATTAATGCAGCTCTTCAAGAAACAGAAGCTCCTTATATATCTATTGCATGTGATTTAATTA	-11.9	NA	NA	NA	NA	NA	NA	NA	NA	NA	NA	NA	NA	NA	NA	NA	NA	NA	NA	NA	NA	NA	NA	NA	NA	NA	NA	NA	NA	NA	NA	NA	NA	NA	NA	NA	NA	NA	NA
RTN4	CCDS42684.1|Hs110|chr2	3	AAAAAAA	ATAGAAGAAAAGAAGGCCCAAATAGTAACAGAGAAGAATACTAGCACCAAAACATCAAACCCTTTTCTTGTAGCAGCACAGGATTCTGAGACAGATTATG	-9.2	CCCTTTT	CTTGTAGCAGCACAGGATTCTGAGACAGATTATGTCACAACAGATAATTTAACAAAGGTGACTGAGGAAGTCGTGGCAAACATGCCTGAAGGCCTGACTC	-19.6	AAAAAAA	GTATCAGGAATAAAGGAAGAAATTAAAGAGCCTGAAAATATTAATGCAGCTCTTCAAGAAACAGAAGCTCCTTATATATCTATTGCATGTGATTTAATTA	-11.9	NA	NA	NA	NA	NA	NA	NA	NA	NA	NA	NA	NA	NA	NA	NA	NA	NA	NA	NA	NA	NA	NA	NA	NA	NA	NA	NA	NA	NA	NA	NA	NA	NA	NA	NA	NA	NA	NA
SEC23IP	CCDS7618.1|Hs110|chr10	2	CCCTTTT	ACAACTGGATCCCAAGATGTCTCGAATGCATTTTCACCATCCATTTCGAAGGCTCAACCTGGTGCTCCACCTTCCTCACTGATGGGAATAAATTCTTATC	-18.6	GGGTTTT	ATTAGCTCTCTCAAAAGTGCTTGGCAGACATTAAATGAGTTTGCCCGTGCTCATACGTCTTCAACCCAGTTGCAAGAAGAATTGGAGAAGGTGGCCAATC	-23.3	NA	NA	NA	NA	NA	NA	NA	NA	NA	NA	NA	NA	NA	NA	NA	NA	NA	NA	NA	NA	NA	NA	NA	NA	NA	NA	NA	NA	NA	NA	NA	NA	NA	NA	NA	NA	NA	NA	NA	NA	NA
SEC23IP	CCDS91362.1|Hs110|chr10	2	CCCTTTT	ACAACTGGATCCCAAGATGTCTCGAATGCATTTTCACCATCCATTTCGAAGGCTCAACCTGGTGCTCCACCTTCCTCACTGATGGGAATAAATTCTTATC	-18.6	GGGTTTT	ATTAGCTCTCTCAAAAGTGCTTGGCAGACATTAAATGAGTTTGCCCGTGCTCATACGTCTTCAACCCAGTTGCAAGAAGAATTGGAGAAGGTGGCCAATC	-23.3	NA	NA	NA	NA	NA	NA	NA	NA	NA	NA	NA	NA	NA	NA	NA	NA	NA	NA	NA	NA	NA	NA	NA	NA	NA	NA	NA	NA	NA	NA	NA	NA	NA	NA	NA	NA	NA	NA	NA	NA	NA
SF3B1	CCDS33356.1|Hs110|chr2	4	TTTAAAA	CCTGATGATATTCAATACTTTGATAAACTATTGGTTGATGTTGATGAATCAACACTTAGTCCAGAAGAGCAAAAAGAGAGAAAAATAATGAAGTTGCTTT	-14.3	TTTAAAA	ATTAAGAATGGAACACCACCAATGAGAAAGGCTGCATTGCGTCAGATTACTGATAAAGCTCGTGAATTTGGAGCTGGTCCTTTGTTTAATCAGATTCTTC	-17.9	TTTAAAT	AACAAATCTGCTAAAGTTAGGCAACAGGCAGCTGACTTGATTTCTCGAACTGCTGTTGTCATGAAGACTTGTCAAGAGGAAAAATTGATGGGACACTTGG	-18.7	GGGAAAA	GACTACATTTATGCCGTAACACCGTTACTTGAAGATGCTTTAATGGATAGAGACCTTGTACACAGACAGACGGCTAGTGCAGTGGTACAGCACATGTCAC	-17.5	NA	NA	NA	NA	NA	NA	NA	NA	NA	NA	NA	NA	NA	NA	NA	NA	NA	NA	NA	NA	NA	NA	NA	NA	NA	NA	NA	NA	NA	NA	NA	NA	NA	NA	NA
SIN3A	CCDS10279.1|Hs110|chr15	2	AAATTTC	CTACGCTGTCTTGTTATTTTTAACCAGGAGGTGATCTCTCGTGCTGAGCTTGTGCAACTAGTCTCTCCTTTCCTGGGGAAATTCCCTGAGTTGTTTAATT	-20.2	TTTAAAT	GATACCTGGGTTTCCTTCCCTTCGTGGTCTGAGGACTCTACCTTTGTGAGTTCCAAGAAGACTCAATATGAAGAACATATTTATCGTTGTGAAGATGAAC	-20.3	NA	NA	NA	NA	NA	NA	NA	NA	NA	NA	NA	NA	NA	NA	NA	NA	NA	NA	NA	NA	NA	NA	NA	NA	NA	NA	NA	NA	NA	NA	NA	NA	NA	NA	NA	NA	NA	NA	NA	NA	NA
SLC1A5	CCDS12692.1|Hs110|chr19	1	GGGTTTA	CTCTTTGCCCGCCTTGGCAAGTACATTCTGTGCTGCCTGCTGGGTCACGCCATCCATGGGCTCCTGGTACTGCCCCTCATCTACTTCCTCTTCACCCGCA	-24.2	NA	NA	NA	NA	NA	NA	NA	NA	NA	NA	NA	NA	NA	NA	NA	NA	NA	NA	NA	NA	NA	NA	NA	NA	NA	NA	NA	NA	NA	NA	NA	NA	NA	NA	NA	NA	NA	NA	NA	NA	NA	NA	NA	NA
SLC1A5	CCDS46125.1|Hs110|chr19	1	GGGTTTA	CTCTTTGCCCGCCTTGGCAAGTACATTCTGTGCTGCCTGCTGGGTCACGCCATCCATGGGCTCCTGGTACTGCCCCTCATCTACTTCCTCTTCACCCGCA	-24.2	NA	NA	NA	NA	NA	NA	NA	NA	NA	NA	NA	NA	NA	NA	NA	NA	NA	NA	NA	NA	NA	NA	NA	NA	NA	NA	NA	NA	NA	NA	NA	NA	NA	NA	NA	NA	NA	NA	NA	NA	NA	NA	NA	NA
SLC1A5	CCDS46126.1|Hs110|chr19	1	GGGTTTA	CTCTTTGCCCGCCTTGGCAAGTACATTCTGTGCTGCCTGCTGGGTCACGCCATCCATGGGCTCCTGGTACTGCCCCTCATCTACTTCCTCTTCACCCGCA	-24.2	NA	NA	NA	NA	NA	NA	NA	NA	NA	NA	NA	NA	NA	NA	NA	NA	NA	NA	NA	NA	NA	NA	NA	NA	NA	NA	NA	NA	NA	NA	NA	NA	NA	NA	NA	NA	NA	NA	NA	NA	NA	NA	NA	NA
SLC38A2	CCDS8749.1|Hs110|chr12	1	AAATTTA	GGATATTTGGGATATACCAGTGGCCTTTCCTTGTTGTGTATGGTGTTCTTTCTGATTGTGGTCATTTGCAAGAAATTTCAGGTTCCGTGTCCTGTGGAAG	-18	NA	NA	NA	NA	NA	NA	NA	NA	NA	NA	NA	NA	NA	NA	NA	NA	NA	NA	NA	NA	NA	NA	NA	NA	NA	NA	NA	NA	NA	NA	NA	NA	NA	NA	NA	NA	NA	NA	NA	NA	NA	NA	NA	NA
SLC38A2	CCDS76551.1|Hs110|chr12	1	AAATTTA	GGATATTTGGGATATACCAGTGGCCTTTCCTTGTTGTGTATGGTGTTCTTTCTGATTGTGGTCATTTGCAAGAAATTTCAGGTTCCGTGTCCTGTGGAAG	-18	NA	NA	NA	NA	NA	NA	NA	NA	NA	NA	NA	NA	NA	NA	NA	NA	NA	NA	NA	NA	NA	NA	NA	NA	NA	NA	NA	NA	NA	NA	NA	NA	NA	NA	NA	NA	NA	NA	NA	NA	NA	NA	NA	NA
SMARCC1	CCDS2758.1|Hs110|chr3	4	AAAAAAC	AAATCCAAGACTCCAGAAATATACTTGGCATATCGAAATTTTATGATTGACACGTATCGTCTAAACCCCCAAGAGTATTTAACTAGCACTGCTTGTCGGA	-12.4	AAATTTT	ATGATTGACACGTATCGTCTAAACCCCCAAGAGTATTTAACTAGCACTGCTTGTCGGAGGAACTTGACTGGAGATGTGTGTGCTGTGATGAGGGTCCATG	-18	AAATTTT	CCTGAGAAAAACAAGGAAAAACCAGTTGATTTGCAGAACTTTGGTCTCCGTACTGACATTTACTCCAAGAAAACATTAGCAAAGAGTAAAGGTGCTAGTG	-14.2	AAAAAAT	AGTGAAAAGGAACAGGATAGTGAAGTGAGTGAGGATACCAAATCAGAAGAAAAGGAGACTGAAGAGAACAAAGAACTCACTGATACATGTAAAGAAAGAG	-12.3	NA	NA	NA	NA	NA	NA	NA	NA	NA	NA	NA	NA	NA	NA	NA	NA	NA	NA	NA	NA	NA	NA	NA	NA	NA	NA	NA	NA	NA	NA	NA	NA	NA	NA	NA
SMC3	CCDS31285.1|Hs110|chr10	4	GGGTTTT	CGAAGTTACAGAGATCAAACAATTGTAGATCCCTTCAGTTCAAAACATAATGTGATTGTGGGCAGAAATGGATCTGGAAAAAGTAACTTTTTTTATGCAA	-19.2	AAAAAAT	AAGAAAGATGAACTACAAAGTGAAAGAAACTACTTGTGGAGAGAAGAGAATGCAGAACAGCAAGCACTTGCTGCTAAAAGAGAAGATCTTGAAAAGAAGC	-14	TTTAAAT	GGAATAGACAGCATAAACAAAGTGCTAGACCACTTCCGTCGAAAAGGAATAAACCAGCATGTTCAAAATGGCTATCATGGTATTGTAATGAATAACTTTG	-12.4	AAATTTC	TCCGAGCAGAAAGAAAAGTTAATAAAGCGTCAAGAAGAGTTAGATAGGGGTTACAAATCAATCATGGAACTGATGAATGTACTTGAACTTCGGAAATATG	-10.1	NA	NA	NA	NA	NA	NA	NA	NA	NA	NA	NA	NA	NA	NA	NA	NA	NA	NA	NA	NA	NA	NA	NA	NA	NA	NA	NA	NA	NA	NA	NA	NA	NA	NA	NA
SNRNP200	CCDS2020.1|Hs110|chr2	1	AAAAAAT	CAGGTGCTGGTGTTTGTCCACTCCCGGAAGGAGACTGGAAAGACAGCCAGGGCCATCCGGGACATGTGCCTAGAAAAGGACACTCTGGGTCTGTTTCTGA	-39.8	NA	NA	NA	NA	NA	NA	NA	NA	NA	NA	NA	NA	NA	NA	NA	NA	NA	NA	NA	NA	NA	NA	NA	NA	NA	NA	NA	NA	NA	NA	NA	NA	NA	NA	NA	NA	NA	NA	NA	NA	NA	NA	NA	NA
SNRPA	CCDS12565.1|Hs110|chr19	2	GGGTTTC	CCTTTCTATGACAAACCTATGCGTATCCAGTATGCCAAGACCGACTCAGATATCATTGCCAAGATGAAAGGCACCTTCGTGGAGCGGGACCGCAAGCGGG	-19.9	CCCTTTC	TATGACAAACCTATGCGTATCCAGTATGCCAAGACCGACTCAGATATCATTGCCAAGATGAAAGGCACCTTCGTGGAGCGGGACCGCAAGCGGGAGAAGA	-20.5	NA	NA	NA	NA	NA	NA	NA	NA	NA	NA	NA	NA	NA	NA	NA	NA	NA	NA	NA	NA	NA	NA	NA	NA	NA	NA	NA	NA	NA	NA	NA	NA	NA	NA	NA	NA	NA	NA	NA	NA	NA
SORD	CCDS10116.1|Hs110|chr15	1	CCCAAAT	GAGGTCTTGCTGAGGATGCATTCTGTTGGAATCTGTGGCTCAGATGTCCACTACTGGGAGTATGGTCGAATTGGGAATTTTATTGTGAAAAAGCCCATGG	-20.8	NA	NA	NA	NA	NA	NA	NA	NA	NA	NA	NA	NA	NA	NA	NA	NA	NA	NA	NA	NA	NA	NA	NA	NA	NA	NA	NA	NA	NA	NA	NA	NA	NA	NA	NA	NA	NA	NA	NA	NA	NA	NA	NA	NA
SPAG9	CCDS11577.1|Hs110|chr17	3	AAAAAAA	AGGTCAAGCATTTGGCAGTTTTTCAGCCGACTTTTCAGCTCCTCAAGTAACACGACTAAGAAGCCTGAACCACCTGTTAATCTGAAGTACAATGCACCCA	-15.7	AAATTTA	CCTGTGCCTGTCTATCTCAGACCTCTGGATGAAAAAGATACATCAATGAAGCTGTGGTGTGCTGTTGGAGTCAATTTATCTGGTGGGAAGACCAGAGATG	-22.2	AAAAAAT	CAAGAAGAATTATCCAGTCTAGTTTGGATCTGTACCAGCACTCATTCGGCTACAAAAGTTCTTATTATTGATGCTGTTCAACCTGGCAACATCCTAGACA	-16.5	NA	NA	NA	NA	NA	NA	NA	NA	NA	NA	NA	NA	NA	NA	NA	NA	NA	NA	NA	NA	NA	NA	NA	NA	NA	NA	NA	NA	NA	NA	NA	NA	NA	NA	NA	NA	NA	NA
SPAG9	CCDS45740.1|Hs110|chr17	3	AAAAAAA	AGGTCAAGCATTTGGCAGTTTTTCAGCCGACTTTTCAGCTCCTCAAGTAACACGACTAAGAAGCCTGAACCACCTGTTAATCTGAAGTACAATGCACCCA	-15.7	AAATTTA	CCTGTGCCTGTCTATCTCAGACCTCTGGATGAAAAAGATACATCAATGAAGCTGTGGTGTGCTGTTGGAGTCAATTTATCTGGTGGGAAGACCAGAGATG	-22.2	AAAAAAT	CAAGAAGAATTATCCAGTCTAGTTTGGATCTGTACCAGCACTCATTCGGCTACAAAAGTTCTTATTATTGATGCTGTTCAACCTGGCAACATCCTAGACA	-16.5	NA	NA	NA	NA	NA	NA	NA	NA	NA	NA	NA	NA	NA	NA	NA	NA	NA	NA	NA	NA	NA	NA	NA	NA	NA	NA	NA	NA	NA	NA	NA	NA	NA	NA	NA	NA	NA	NA
SPAG9	CCDS58577.1|Hs110|chr17	3	AAAAAAA	AGGTCAAGCATTTGGCAGTTTTTCAGCCGACTTTTCAGCTCCTCAAGTAACACGACTAAGAAGCCTGAACCACCTGTTAATCTGAAGTACAATGCACCCA	-15.7	AAATTTA	CCTGTGCCTGTCTATCTCAGACCTCTGGATGAAAAAGATACATCAATGAAGCTGTGGTGTGCTGTTGGAGTCAATTTATCTGGTGGGAAGACCAGAGATG	-22.2	AAAAAAT	CAAGAAGAATTATCCAGTCTAGTTTGGATCTGTACCAGCACTCATTCGGCTACAAAAGTTCTTATTATTGATGCTGTTCAACCTGGCAACATCCTAGACA	-16.5	NA	NA	NA	NA	NA	NA	NA	NA	NA	NA	NA	NA	NA	NA	NA	NA	NA	NA	NA	NA	NA	NA	NA	NA	NA	NA	NA	NA	NA	NA	NA	NA	NA	NA	NA	NA	NA	NA
SPAG9	CCDS58578.1|Hs110|chr17	3	AAAAAAA	AGGTCAAGCATTTGGCAGTTTGTGCCAACTCGTTTCAGCCGACTTTTCAGCTCCTCAAGTAACACGACTAAGAAGCCTGAACCACCTGTTAATCTGAAGT	-17.4	AAATTTA	CCTGTGCCTGTCTATCTCAGACCTCTGGATGAAAAAGATACATCAATGAAGCTGTGGTGTGCTGTTGGAGTCAATTTATCTGGTGGGAAGACCAGAGATG	-22.2	AAAAAAT	CAAGAAGAATTATCCAGTCTAGTTTGGATCTGTACCAGCACTCATTCGGCTACAAAAGTTCTTATTATTGATGCTGTTCAACCTGGCAACATCCTAGACA	-16.5	NA	NA	NA	NA	NA	NA	NA	NA	NA	NA	NA	NA	NA	NA	NA	NA	NA	NA	NA	NA	NA	NA	NA	NA	NA	NA	NA	NA	NA	NA	NA	NA	NA	NA	NA	NA	NA	NA
SRP68	CCDS11738.1|Hs110|chr17	1	TTTTTTC	ATTGCTCAGTCCTATGTGCTGGTGAAGAAGTGGAGCGAAGCCCTTGTCCTGTATGACAGAGTCCTGAAATATGCAAATGAAGTAAATTCTGATGCTGGCG	-15.9	NA	NA	NA	NA	NA	NA	NA	NA	NA	NA	NA	NA	NA	NA	NA	NA	NA	NA	NA	NA	NA	NA	NA	NA	NA	NA	NA	NA	NA	NA	NA	NA	NA	NA	NA	NA	NA	NA	NA	NA	NA	NA	NA	NA
SRP68	CCDS58600.1|Hs110|chr17	1	TTTTTTC	ATTGCTCAGTCCTATGTGCTGGTGAAGAAGTGGAGCGAAGCCCTTGTCCTGTATGACAGAGTCCTGAAATATGCAAATGAAGTAAATTCTGATGCTGGCG	-15.9	NA	NA	NA	NA	NA	NA	NA	NA	NA	NA	NA	NA	NA	NA	NA	NA	NA	NA	NA	NA	NA	NA	NA	NA	NA	NA	NA	NA	NA	NA	NA	NA	NA	NA	NA	NA	NA	NA	NA	NA	NA	NA	NA	NA
SRP68	CCDS58601.1|Hs110|chr17	1	TTTTTTC	ATTGCTCAGTCCTATGTGCTGGTGAAGAAGTGGAGCGAAGCCCTTGTCCTGTATGACAGAGTCCTGAAATATGCAAATGAAGTAAATTCTGATGCTGGCG	-15.9	NA	NA	NA	NA	NA	NA	NA	NA	NA	NA	NA	NA	NA	NA	NA	NA	NA	NA	NA	NA	NA	NA	NA	NA	NA	NA	NA	NA	NA	NA	NA	NA	NA	NA	NA	NA	NA	NA	NA	NA	NA	NA	NA	NA
STIP1	CCDS8058.1|Hs110|chr11	2	GGGTTTA	CAGAATATGGAGGCCAGGTTGGCAGAGAGAAAATTCATGAACCCTTTCAACATGCCTAATCTGTATCAGAAGTTGGAGAGTGATCCCAGGACAAGGACAC	-18	CCCTTTC	AACATGCCTAATCTGTATCAGAAGTTGGAGAGTGATCCCAGGACAAGGACACTACTCAGTGATCCTACCTACCGGGAGCTGATAGAGCAGCTACGAAACA	-24.8	NA	NA	NA	NA	NA	NA	NA	NA	NA	NA	NA	NA	NA	NA	NA	NA	NA	NA	NA	NA	NA	NA	NA	NA	NA	NA	NA	NA	NA	NA	NA	NA	NA	NA	NA	NA	NA	NA	NA	NA	NA
STIP1	CCDS60827.1|Hs110|chr11	2	GGGTTTA	CAGAATATGGAGGCCAGGTTGGCAGAGAGAAAATTCATGAACCCTTTCAACATGCCTAATCTGTATCAGAAGTTGGAGAGTGATCCCAGGACAAGGACAC	-18	CCCTTTC	AACATGCCTAATCTGTATCAGAAGTTGGAGAGTGATCCCAGGACAAGGACACTACTCAGTGATCCTACCTACCGGGAGCTGATAGAGCAGCTACGAAACA	-24.8	NA	NA	NA	NA	NA	NA	NA	NA	NA	NA	NA	NA	NA	NA	NA	NA	NA	NA	NA	NA	NA	NA	NA	NA	NA	NA	NA	NA	NA	NA	NA	NA	NA	NA	NA	NA	NA	NA	NA	NA	NA
STIP1	CCDS60828.1|Hs110|chr11	2	GGGTTTA	CAGAATATGGAGGCCAGGTTGGCAGAGAGAAAATTCATGAACCCTTTCAACATGCCTAATCTGTATCAGAAGTTGGAGAGTGATCCCAGGACAAGGACAC	-18	CCCTTTC	AACATGCCTAATCTGTATCAGAAGTTGGAGAGTGATCCCAGGACAAGGACACTACTCAGTGATCCTACCTACCGGGAGCTGATAGAGCAGCTACGAAACA	-24.8	NA	NA	NA	NA	NA	NA	NA	NA	NA	NA	NA	NA	NA	NA	NA	NA	NA	NA	NA	NA	NA	NA	NA	NA	NA	NA	NA	NA	NA	NA	NA	NA	NA	NA	NA	NA	NA	NA	NA	NA	NA
SUGT1	CCDS9436.1|Hs110|chr13	2	AAAAAAC	TATGCTGCTGCCCTAGAAACTTTTACAGAAGGACAAAAATTAGATAGTGCAGATGCTAATTTCAGTGTCTGGATTAAAAGGTGTCAAGAAGCTCAGAATG	-18.4	TTTAAAC	AGATTATTTCAGCAGATCTATTCAGATGGTTCTGATGAAGTGAAACGTGCCATGAACAAATCCTTTATGGAGTCGGGTGGTACAGTTTTGAGTACCAACT	-26.6	NA	NA	NA	NA	NA	NA	NA	NA	NA	NA	NA	NA	NA	NA	NA	NA	NA	NA	NA	NA	NA	NA	NA	NA	NA	NA	NA	NA	NA	NA	NA	NA	NA	NA	NA	NA	NA	NA	NA	NA	NA
SUGT1	CCDS45050.1|Hs110|chr13	2	AAAAAAC	TATGCTGCTGCCCTAGAAACTTTTACAGAAGGACAAAAATTAGATATAGAGACGGGGTTTCATCGTGTTGGCCAGGCTGGTCTCCAACTCTTGACCTCAA	-15.7	TTTAAAC	AGATTATTTCAGCAGATCTATTCAGATGGTTCTGATGAAGTGAAACGTGCCATGAACAAATCCTTTATGGAGTCGGGTGGTACAGTTTTGAGTACCAACT	-26.6	NA	NA	NA	NA	NA	NA	NA	NA	NA	NA	NA	NA	NA	NA	NA	NA	NA	NA	NA	NA	NA	NA	NA	NA	NA	NA	NA	NA	NA	NA	NA	NA	NA	NA	NA	NA	NA	NA	NA	NA	NA
SUMF2	CCDS5524.3|Hs110|chr7	1	GGGAAAA	CGACTGCCCACGGAGGAAGAGTGGGAGTTTGCCGCCCGAGGGGGCTTGAAGGGTCAAGTTTACCCATGGGGGAACTGGTTCCAGCCAAACCGCACCAACC	-34.2	NA	NA	NA	NA	NA	NA	NA	NA	NA	NA	NA	NA	NA	NA	NA	NA	NA	NA	NA	NA	NA	NA	NA	NA	NA	NA	NA	NA	NA	NA	NA	NA	NA	NA	NA	NA	NA	NA	NA	NA	NA	NA	NA	NA
SUMF2	CCDS43588.3|Hs110|chr7	1	GGGAAAA	CGACTGCCCACGGAGGAAGAGTGGGAGTTTGCCGCCCGAGGGGGCTTGAAGGGTCAAGTTTACCCATGGGGGAACTGGTTCCAGCCAAACCGCACCAACC	-34.2	NA	NA	NA	NA	NA	NA	NA	NA	NA	NA	NA	NA	NA	NA	NA	NA	NA	NA	NA	NA	NA	NA	NA	NA	NA	NA	NA	NA	NA	NA	NA	NA	NA	NA	NA	NA	NA	NA	NA	NA	NA	NA	NA	NA
SUMF2	CCDS47589.2|Hs110|chr7	1	GGGAAAA	CGACTGCCCACGGAGGAAGAGTGGGAGTTTGCCGCCCGAGGGGGCTTGAAGGGTCAAGTTTACCCATGGGGGAACTGGTTCCAGCCAAACCGCACCAACC	-34.2	NA	NA	NA	NA	NA	NA	NA	NA	NA	NA	NA	NA	NA	NA	NA	NA	NA	NA	NA	NA	NA	NA	NA	NA	NA	NA	NA	NA	NA	NA	NA	NA	NA	NA	NA	NA	NA	NA	NA	NA	NA	NA	NA	NA
SUMF2	CCDS55111.1|Hs110|chr7	1	GGGAAAA	CGACTGCCCACGGAGGAAGAGTGGGAGTTTGCCGCCCGAGGGGGCTTGAAGGGTCAAGTTTACCCATGGGGGAACTGGTTCCAGCCAAACCGCACCAACC	-34.2	NA	NA	NA	NA	NA	NA	NA	NA	NA	NA	NA	NA	NA	NA	NA	NA	NA	NA	NA	NA	NA	NA	NA	NA	NA	NA	NA	NA	NA	NA	NA	NA	NA	NA	NA	NA	NA	NA	NA	NA	NA	NA	NA	NA
SUMF2	CCDS94107.1|Hs110|chr7	1	GGGAAAA	CGACTGCCCACGGAGGAAGAGTGGGAGTTTGCCGCCCGAGGGGGCTTGAAGGGTCAAGTTTACCCATGGGGGAACTGGTTCCAGCCAAACCGCACCAACC	-34.2	NA	NA	NA	NA	NA	NA	NA	NA	NA	NA	NA	NA	NA	NA	NA	NA	NA	NA	NA	NA	NA	NA	NA	NA	NA	NA	NA	NA	NA	NA	NA	NA	NA	NA	NA	NA	NA	NA	NA	NA	NA	NA	NA	NA
TARDBP	CCDS122.1|Hs110|chr1	2	GGGAAAT	CTGGTGTATGTTGTCAACTATCCAAAAGATAACAAAAGAAAAATGGATGAGACAGATGCTTCATCAGCAGTGAAAGTGAAAAGAGCAGTCCAGAAAACAT	-15.1	GGGAAAC	AATCAAGGTAGTAATATGGGTGGTGGGATGAACTTTGGTGCGTTCAGCATTAATCCAGCCATGATGGCTGCCGCCCAGGCAGCACTACAGAGCAGTTGGG	-30.3	NA	NA	NA	NA	NA	NA	NA	NA	NA	NA	NA	NA	NA	NA	NA	NA	NA	NA	NA	NA	NA	NA	NA	NA	NA	NA	NA	NA	NA	NA	NA	NA	NA	NA	NA	NA	NA	NA	NA	NA	NA
TFRC	CCDS3312.1|Hs110|chr3	1	CCCTTTC	CTTGCATATTCTGGAATCCCAGCAGTTTCTTTCTGTTTTTGCGAGGACACAGATTATCCTTATTTGGGTACCACCATGGACACCTATAAGGAACTGATTG	-23.6	NA	NA	NA	NA	NA	NA	NA	NA	NA	NA	NA	NA	NA	NA	NA	NA	NA	NA	NA	NA	NA	NA	NA	NA	NA	NA	NA	NA	NA	NA	NA	NA	NA	NA	NA	NA	NA	NA	NA	NA	NA	NA	NA	NA
TFRC	CCDS82891.1|Hs110|chr3	1	CCCTTTC	CTTGCATATTCTGGAATCCCAGCAGTTTCTTTCTGTTTTTGCGAGGACACAGATTATCCTTATTTGGGTACCACCATGGACACCTATAAGGAACTGATTG	-23.6	NA	NA	NA	NA	NA	NA	NA	NA	NA	NA	NA	NA	NA	NA	NA	NA	NA	NA	NA	NA	NA	NA	NA	NA	NA	NA	NA	NA	NA	NA	NA	NA	NA	NA	NA	NA	NA	NA	NA	NA	NA	NA	NA	NA
TFRC	CCDS93444.1|Hs110|chr3	1	CCCTTTC	CTTGCATATTCTGGAATCCCAGCAGTTTCTTTCTGTTTTTGCGAGGACACAGATTATCCTTATTTGGGTACCACCATGGACACCTATAAGGAACTGATTG	-23.6	NA	NA	NA	NA	NA	NA	NA	NA	NA	NA	NA	NA	NA	NA	NA	NA	NA	NA	NA	NA	NA	NA	NA	NA	NA	NA	NA	NA	NA	NA	NA	NA	NA	NA	NA	NA	NA	NA	NA	NA	NA	NA	NA	NA
TIAL1	CCDS7613.1|Hs110|chr10	1	AAAAAAT	TGTACTGTGTACTGTGGAGGAATTGCGTCTGGGTTAACAGATCAGCTTATGAGACAGACATTCTCACCATTTGGACAAATTATGGAAATAAGAGTTTTCC	-19.1	NA	NA	NA	NA	NA	NA	NA	NA	NA	NA	NA	NA	NA	NA	NA	NA	NA	NA	NA	NA	NA	NA	NA	NA	NA	NA	NA	NA	NA	NA	NA	NA	NA	NA	NA	NA	NA	NA	NA	NA	NA	NA	NA	NA
TIAL1	CCDS31295.1|Hs110|chr10	1	AAAAAAT	TGTACTGTGTACTGTGGAGGAATTGCGTCTGGGTTAACAGATCAGCTTATGAGACAGACATTCTCACCATTTGGACAAATTATGGAAATAAGAGTTTTCC	-19.1	NA	NA	NA	NA	NA	NA	NA	NA	NA	NA	NA	NA	NA	NA	NA	NA	NA	NA	NA	NA	NA	NA	NA	NA	NA	NA	NA	NA	NA	NA	NA	NA	NA	NA	NA	NA	NA	NA	NA	NA	NA	NA	NA	NA
TIGAR	CCDS8525.1|Hs110|chr12	1	AAAAAAT	CACAGCTCTAAAGTTAATTCAGACAGCGGTATTCCAGGATTAGCAGCCAGTGTCTTAGTTGTGAGTCACGGTGCTTACATGAGAAGTCTGTTTGATTATT	-24.4	NA	NA	NA	NA	NA	NA	NA	NA	NA	NA	NA	NA	NA	NA	NA	NA	NA	NA	NA	NA	NA	NA	NA	NA	NA	NA	NA	NA	NA	NA	NA	NA	NA	NA	NA	NA	NA	NA	NA	NA	NA	NA	NA	NA
TMPO	CCDS9064.1|Hs110|chr12	3	AAAAAAA	ACTGATAAACCCAGACAAGAAGATAAAGATGATCTAGATGTAACAGAGCTCACTAATGAAGATCTTTTGGATCAGCTTGTGAAATACGGAGTGAATCCTG	-17.2	TTTAAAA	GTAATTGAAGAAGAATGGCAGCAAGTTGACAGGCAGCTGCCTTCACTGGCATGCAAATATCCAGTTTCTTCCAGGGAGGCAACACAGATATTATCAGTTC	-22.4	GGGAAAT	GCCACTGTAGGTCGTCGATACCTCTGGCTGAAGGATTGCAAAATTAATTTAGCTTCTAAGAATAAGCTGGCTTCCACTCCCTTTAAAGGTGGAACATTAT	-20.5	NA	NA	NA	NA	NA	NA	NA	NA	NA	NA	NA	NA	NA	NA	NA	NA	NA	NA	NA	NA	NA	NA	NA	NA	NA	NA	NA	NA	NA	NA	NA	NA	NA	NA	NA	NA	NA	NA
TMPO	CCDS31879.1|Hs110|chr12	2	AAAAAAA	ACTGATAAACCCAGACAAGAAGATAAAGATGATCTAGATGTAACAGAGCTCACTAATGAAGATCTTTTGGATCAGCTTGTGAAATACGGAGTGAATCCTG	-17.2	AAATTTC	AAGCATGCATCTCCTATTCTGCCAATCACTGAATTCTCAGACATACCCAGAAGAGCACCAAAGAAACCATTGACAAGAGCTGAAGTGGGAGAAAAAACAG	-14.7	NA	NA	NA	NA	NA	NA	NA	NA	NA	NA	NA	NA	NA	NA	NA	NA	NA	NA	NA	NA	NA	NA	NA	NA	NA	NA	NA	NA	NA	NA	NA	NA	NA	NA	NA	NA	NA	NA	NA	NA	NA
TMPO	CCDS31880.1|Hs110|chr12	1	AAAAAAA	ACTGATAAACCCAGACAAGAAGATAAAGATGATCTAGATGTAACAGAGCTCACTAATGAAGATCTTTTGGATCAGCTTGTGAAATACGGAGTGAATCCTG	-17.2	NA	NA	NA	NA	NA	NA	NA	NA	NA	NA	NA	NA	NA	NA	NA	NA	NA	NA	NA	NA	NA	NA	NA	NA	NA	NA	NA	NA	NA	NA	NA	NA	NA	NA	NA	NA	NA	NA	NA	NA	NA	NA	NA	NA
TMPO	CCDS76589.1|Hs110|chr12	2	AAAAAAA	ACTGATAAACCCAGACAAGAAGATAAAGATGATCTAGATGTAACAGAGCTCACTAATGAAGATCTTTTGGATCAGCTTGTGAAATACGGAGTGAATCCTG	-17.2	AAATTTC	AAGCATGCATCTCCTATTCTGCCAATCACTGAATTCTCAGACATACCCAGAAGAGCACCAAAGAAACCATTGACAAGAGCTGAAGTGGGAGAAAAAACAG	-14.7	NA	NA	NA	NA	NA	NA	NA	NA	NA	NA	NA	NA	NA	NA	NA	NA	NA	NA	NA	NA	NA	NA	NA	NA	NA	NA	NA	NA	NA	NA	NA	NA	NA	NA	NA	NA	NA	NA	NA	NA	NA
TPR	CCDS41446.1|Hs110|chr1	3	AAAAAAT	GCTCAAAAAGAAATTGCCACATTGAAACAGCACCTCAGTAATATGGAAGTCCAAGTTGCTTCTCAGTCTTCACAGAGAACTGGTAAAGGTCAGCCTAGCA	-16.5	TTTAAAA	GAGTCAGCTGAATTTCAGACACAGTTGGAAAAGAAGTTGATGGAAGTAGAGAAGGAAAAACAAGAACTTCAGGATGATAAAAGAAGAGCCATAGAGAGCA	-12.9	TTTTTTT	GATGATGAAGACAGAACAGTTCCAAGTACTCCAACTCTTGTGGTGCCACATCGTACTGATGGATTTGCTGAAGCAATTCATTCGCCGCAGGTTGCTGGTG	-21.1	NA	NA	NA	NA	NA	NA	NA	NA	NA	NA	NA	NA	NA	NA	NA	NA	NA	NA	NA	NA	NA	NA	NA	NA	NA	NA	NA	NA	NA	NA	NA	NA	NA	NA	NA	NA	NA	NA
TRMT6	CCDS13093.1|Hs110|chr20	3	AAAAAAA	GTAACTTTCGAAAAACAGTGGTTCTACCTGGATAACGTCATTGGCCATAGTTATGGAACTGCATTTGAAGTGACCAGTGGAGGAAGTCTACAGCCCAAGA	-18	AAAAAAA	TATGAAGCCATCATTACTGTTGTGAAGCCATCCACCCGTATTCTTTCAATTATGTATTATGCAAGAGAACCTGGAAAAATTAACCACATGAGATACGATA	-9.4	GGGAAAT	ATCCGTGCTGGCAACAAAATGATTGTGATGGAAACGTGTGCAGGCTTGGTGCTGGGTGCAATGATGGAACGAATGGGAGGTTTTGGCTCCATTATTCAGC	-22.4	NA	NA	NA	NA	NA	NA	NA	NA	NA	NA	NA	NA	NA	NA	NA	NA	NA	NA	NA	NA	NA	NA	NA	NA	NA	NA	NA	NA	NA	NA	NA	NA	NA	NA	NA	NA	NA	NA
TRMT6	CCDS63225.1|Hs110|chr20	1	GGGAAAT	ATCCGTGCTGGCAACAAAATGATTGTGATGGAAACGTGTGCAGGCTTGGTGCTGGGTGCAATGATGGAACGAATGGGAGGTTTTGGCTCCATTATTCAGC	-22.4	NA	NA	NA	NA	NA	NA	NA	NA	NA	NA	NA	NA	NA	NA	NA	NA	NA	NA	NA	NA	NA	NA	NA	NA	NA	NA	NA	NA	NA	NA	NA	NA	NA	NA	NA	NA	NA	NA	NA	NA	NA	NA	NA	NA
TSFM	CCDS8958.2|Hs110|chr12	2	AAATTTA	AAATTTCAACTGTTGGTCCAGCAAGTAGCCCTTGGAACCATGATGCATTGTCAGACCCTAAAGGATCAACCCTCTGCATACAGTAAAGGTTTCTTGAATT	-16.5	TTTAAAA	TTTCAACTGTTGGTCCAGCAAGTAGCCCTTGGAACCATGATGCATTGTCAGACCCTAAAGGATCAACCCTCTGCATACAGTAAAGGTTTCTTGAATTCCT	-16.3	NA	NA	NA	NA	NA	NA	NA	NA	NA	NA	NA	NA	NA	NA	NA	NA	NA	NA	NA	NA	NA	NA	NA	NA	NA	NA	NA	NA	NA	NA	NA	NA	NA	NA	NA	NA	NA	NA	NA	NA	NA
TSFM	CCDS53809.1|Hs110|chr12	3	AAATTTA	AAATTTCAACTGTTGGTCCAGCAAGTAGCCCTTGGAACCATGATGCATTGTCAGACCCTAAAGGATCAACCCTCTGCATACAGTAAAGTGCAGTGGCTCA	-22.3	TTTAAAA	TTTCAACTGTTGGTCCAGCAAGTAGCCCTTGGAACCATGATGCATTGTCAGACCCTAAAGGATCAACCCTCTGCATACAGTAAAGTGCAGTGGCTCACGC	-22.3	GGGTTTC	TTGAATTCCTCTGAGCTTTCTGGACTTCCAGCTGGGCCTGACAGAGAAGGCTCACTCAAGGATCAGTTGGCTTTAGCAATTGGAAAACTGGGAGAAAACA	-28.2	NA	NA	NA	NA	NA	NA	NA	NA	NA	NA	NA	NA	NA	NA	NA	NA	NA	NA	NA	NA	NA	NA	NA	NA	NA	NA	NA	NA	NA	NA	NA	NA	NA	NA	NA	NA	NA	NA
TSFM	CCDS53810.1|Hs110|chr12	2	AAATTTA	AAATTTCAACTGTTGGTCCAGCAAGTAGCCCTTGGAACCATGATGCATTGTCAGACCCTAAAGGATCAACCCTCTGCATACAGTAAAGGTTTCTTGAATT	-16.5	TTTAAAA	TTTCAACTGTTGGTCCAGCAAGTAGCCCTTGGAACCATGATGCATTGTCAGACCCTAAAGGATCAACCCTCTGCATACAGTAAAGGTTTCTTGAATTCCT	-16.3	NA	NA	NA	NA	NA	NA	NA	NA	NA	NA	NA	NA	NA	NA	NA	NA	NA	NA	NA	NA	NA	NA	NA	NA	NA	NA	NA	NA	NA	NA	NA	NA	NA	NA	NA	NA	NA	NA	NA	NA	NA
TSFM	CCDS53811.1|Hs110|chr12	2	AAATTTA	AAATTTCAACTGTTGGTCCAGCAAGTAGCCCTTGGAACCATGATGCATTGTCAGACCCTAAAGGATCAACCCTCTGCATACAGTAAAGAAAACTGGGAGA	-16.6	TTTAAAA	TTTCAACTGTTGGTCCAGCAAGTAGCCCTTGGAACCATGATGCATTGTCAGACCCTAAAGGATCAACCCTCTGCATACAGTAAAGAAAACTGGGAGAAAA	-16.6	NA	NA	NA	NA	NA	NA	NA	NA	NA	NA	NA	NA	NA	NA	NA	NA	NA	NA	NA	NA	NA	NA	NA	NA	NA	NA	NA	NA	NA	NA	NA	NA	NA	NA	NA	NA	NA	NA	NA	NA	NA
UBE2L3	CCDS13790.1|Hs110|chr22	1	CCCAAAC	ATCGACGAAAAGGGGCAGGTCTGTCTGCCAGTAATTAGTGCCGAAAACTGGAAGCCAGCAACCAAAACCGACCAAGTAATCCAGTCCCTCATAGCACTGG	-20.7	NA	NA	NA	NA	NA	NA	NA	NA	NA	NA	NA	NA	NA	NA	NA	NA	NA	NA	NA	NA	NA	NA	NA	NA	NA	NA	NA	NA	NA	NA	NA	NA	NA	NA	NA	NA	NA	NA	NA	NA	NA	NA	NA	NA
UBE2L3	CCDS58795.1|Hs110|chr22	1	CCCAAAC	ATCGACGAAAAGGGGCAGGTCTGTCTGCCAGTAATTAGTGCCGAAAACTGGAAGCCAGCAACCAAAACCGACCAAGTAATCCAGTCCCTCATAGCACTGG	-20.7	NA	NA	NA	NA	NA	NA	NA	NA	NA	NA	NA	NA	NA	NA	NA	NA	NA	NA	NA	NA	NA	NA	NA	NA	NA	NA	NA	NA	NA	NA	NA	NA	NA	NA	NA	NA	NA	NA	NA	NA	NA	NA	NA	NA
UBE2L3	CCDS58796.1|Hs110|chr22	1	CCCAAAC	ATCGACGAAAAGGGGCAGGTCTGTCTGCCAGTAATTAGTGCCGAAAACTGGAAGCCAGCAACCAAAACCGACCAAGTAATCCAGTCCCTCATAGCACTGG	-20.7	NA	NA	NA	NA	NA	NA	NA	NA	NA	NA	NA	NA	NA	NA	NA	NA	NA	NA	NA	NA	NA	NA	NA	NA	NA	NA	NA	NA	NA	NA	NA	NA	NA	NA	NA	NA	NA	NA	NA	NA	NA	NA	NA	NA
UBE2O	CCDS32742.1|Hs110|chr17	1	AAAAAAC	TGCGCCCAGGGGGAGGGCTCTATGGCCAAGAAGGTGAAGCGCCTGTTGAAGAAGCAGGTTGTGCGGATCATGTCATGCTCCCCAGACACCCAGTGTTCCC	-30.6	NA	NA	NA	NA	NA	NA	NA	NA	NA	NA	NA	NA	NA	NA	NA	NA	NA	NA	NA	NA	NA	NA	NA	NA	NA	NA	NA	NA	NA	NA	NA	NA	NA	NA	NA	NA	NA	NA	NA	NA	NA	NA	NA	NA
UBQLN1	CCDS6663.1|Hs110|chr9	2	CCCTTTT	GGTTTAGGTGGCCTTGGGGGACTTGCAGGTCTGAGTAGCTTGGGTTTGAATACTACCAACTTCTCTGAACTACAGAGTCAGATGCAGCGACAACTTTTGT	-20.3	GGGTTTA	CAGACATTAGCAACGGAAGCCCCGGGCCTCATCCCAGGGTTTACTCCTGGCTTGGGGGCATTAGGAAGCACTGGAGGCTCTTCGGGAACTAATGGATCTA	-37.1	NA	NA	NA	NA	NA	NA	NA	NA	NA	NA	NA	NA	NA	NA	NA	NA	NA	NA	NA	NA	NA	NA	NA	NA	NA	NA	NA	NA	NA	NA	NA	NA	NA	NA	NA	NA	NA	NA	NA	NA	NA
UBQLN1	CCDS6664.1|Hs110|chr9	2	CCCTTTT	GGTTTAGGTGGCCTTGGGGGACTTGCAGGTCTGAGTAGCTTGGGTTTGAATACTACCAACTTCTCTGAACTACAGAGTCAGATGCAGCGACAACTTTTGT	-20.3	GGGTTTA	CAGACATTAGCAACGGAAGCCCCGGGCCTCATCCCAGGGTTTACTCCTGGCTTGGGGGCATTAGGAAGCACTGGAGGCTCTTCGGGAACTAATGGATCTA	-37.1	NA	NA	NA	NA	NA	NA	NA	NA	NA	NA	NA	NA	NA	NA	NA	NA	NA	NA	NA	NA	NA	NA	NA	NA	NA	NA	NA	NA	NA	NA	NA	NA	NA	NA	NA	NA	NA	NA	NA	NA	NA
UBQLN2	CCDS14374.1|Hs110|chrX	1	CCCTTTT	ACCCCCATAGGCCCCATTGGGCCCATAGGACCCACTGGCCCTGCAGCCCCCCCTGGCTCCACCGGCTCTGGTGGCCCCACGGGGCCTACTGTGTCCAGCG	-41.1	NA	NA	NA	NA	NA	NA	NA	NA	NA	NA	NA	NA	NA	NA	NA	NA	NA	NA	NA	NA	NA	NA	NA	NA	NA	NA	NA	NA	NA	NA	NA	NA	NA	NA	NA	NA	NA	NA	NA	NA	NA	NA	NA	NA
USP7	CCDS32385.1|Hs110|chr16	1	CCCTTTA	GCATTACAAAGAGTGTTCTATGAATTACAGCATAGTGATAAACCTGTAGGAACAAAAAAGTTAACAAAGTCATTTGGGTGGGAAACTTTAGATAGCTTCA	-14.7	NA	NA	NA	NA	NA	NA	NA	NA	NA	NA	NA	NA	NA	NA	NA	NA	NA	NA	NA	NA	NA	NA	NA	NA	NA	NA	NA	NA	NA	NA	NA	NA	NA	NA	NA	NA	NA	NA	NA	NA	NA	NA	NA	NA
USP7	CCDS66941.1|Hs110|chr16	1	CCCTTTA	GCATTACAAAGAGTGTTCTATGAATTACAGCATAGTGATAAACCTGTAGGAACAAAAAAGTTAACAAAGTCATTTGGGTGGGAAACTTTAGATAGCTTCA	-14.7	NA	NA	NA	NA	NA	NA	NA	NA	NA	NA	NA	NA	NA	NA	NA	NA	NA	NA	NA	NA	NA	NA	NA	NA	NA	NA	NA	NA	NA	NA	NA	NA	NA	NA	NA	NA	NA	NA	NA	NA	NA	NA	NA	NA
USP9X	CCDS43930.1|Hs110|chrX	4	TTTAAAT	GGGTTCCAGATTTTGCATGATCGTTTTATTAATGGATCAGCATTAAACGTTCAAATAATTGCAGCCCTTATTAAACCATTTGGGCAATGCTATGAGTTTC	-16.7	CCCAAAT	GAAGAAATCACTAAAATTTATGAGAAGACCAATGCAGGCAATGAGCCAGACTTGGAAGACGAACAGGTTTGCTGTGAAGCATTGGAAGTGATGACCTTAT	-22	TTTAAAA	GCTTTAGGACATCCAGCTATGCTAAGTAAAGTCTTAGGAGGTTCCTTTGCTGATCAGAAGATCTGCCAAGGCTGCCCACATAGGTACGAATGTGAAGAAT	-25	AAAAAAA	GCCACCAGTGTGCAGCAGATAGAAATGGAAGAGAGCAAAGAGCCAGATGACCAAGATGCTCCAGATGAACATGAGTCGCCTCCACCTGAAGATGCCCCAT	-12.6	NA	NA	NA	NA	NA	NA	NA	NA	NA	NA	NA	NA	NA	NA	NA	NA	NA	NA	NA	NA	NA	NA	NA	NA	NA	NA	NA	NA	NA	NA	NA	NA	NA	NA	NA
USP9X	CCDS55403.1|Hs110|chrX	3	TTTAAAT	GGGTTCCAGATTTTGCATGATCGTTTTATTAATGGATCAGCATTAAACGTTCAAATAATTGCAGCCCTTATTAAACCATTTGGGCAATGCTATGAGTTTC	-16.7	CCCAAAT	GAAGAAATCACTAAAATTTATGAGAAGACCAATGCAGGCAATGAGCCAGACTTGGAAGACGAACAGGTTTGCTGTGAAGCATTGGAAGTGATGACCTTAT	-22	TTTAAAA	GCTTTAGGACATCCAGCTATGCTAAGTAAAGTCTTAGGAGGTTCCTTTGCTGATCAGAAGATCTGCCAAGGCTGCCCACATAGGTACGAATGTGAAGAAT	-25	NA	NA	NA	NA	NA	NA	NA	NA	NA	NA	NA	NA	NA	NA	NA	NA	NA	NA	NA	NA	NA	NA	NA	NA	NA	NA	NA	NA	NA	NA	NA	NA	NA	NA	NA	NA	NA	NA
USP9X	CCDS94593.1|Hs110|chrX	3	TTTAAAT	GGGTTCCAGATTTTGCATGATCGTTTTATTAATGGATCAGCATTAAACGTTCAAATAATTGCAGCCCTTATTAAACCATTTGGGCAATGCTATGAGTTTC	-16.7	CCCAAAT	GAAGAAATCACTAAAATTTATGAGAAGACCAATGCAGGCAATGAGCCAGACTTGGAAGACGAACAGGTTTGCTGTGAAGCATTGGAAGTGATGACCTTAT	-22	TTTAAAA	GCTTTAGGACATCCAGCTATGCTAAGTAAAGTCTTAGGAGGTTCCTTTGCTGATCAGAAGATCTGCCAAGGCTGCCCACATAGGTACGAATGTGAAGAAT	-25	NA	NA	NA	NA	NA	NA	NA	NA	NA	NA	NA	NA	NA	NA	NA	NA	NA	NA	NA	NA	NA	NA	NA	NA	NA	NA	NA	NA	NA	NA	NA	NA	NA	NA	NA	NA	NA	NA
USP9X	CCDS94594.1|Hs110|chrX	4	TTTAAAT	GGGTTCCAGATTTTGCATGATCGTTTTATTAATGGATCAGCATTAAACGTTCAAATAATTGCAGCCCTTATTAAACCATTTGGGCAATGCTATGAGTTTC	-16.7	CCCAAAT	GAAGAAATCACTAAAATTTATGAGAAGACCAATGCAGGCAATGAGCCAGACTTGGAAGACGAACAGGTTTGCTGTGAAGCATTGGAAGTGATGACCTTAT	-22	TTTAAAA	GCTTTAGGACATCCAGCTATGCTAAGTAAAGTCTTAGGAGGTTCCTTTGCTGATCAGAAGATCTGCCAAGGCTGCCCACATAGGTACGAATGTGAAGAAT	-25	AAAAAAA	GCCACCAGTGTGCAGCAGATAGAAATGGAAGAGAGCAAAGAGCCAGATGACCAAGATGCTCCAGATGAACATGAGTCGCCTCCACCTGAAGATGCCCCAT	-12.6	NA	NA	NA	NA	NA	NA	NA	NA	NA	NA	NA	NA	NA	NA	NA	NA	NA	NA	NA	NA	NA	NA	NA	NA	NA	NA	NA	NA	NA	NA	NA	NA	NA	NA	NA
VARS1	CCDS34412.1|Hs110|chr6	1	GGGTTTT	GTGCCCTCACCCACCTCCCAGCCCGGAGGCCATGAGAGCCTGGTGGACCGCTGGATCCGCAGCCGCCTGACAGAGGCTGTGAGGCTCAGCAATCAAGGCT	-37.6	NA	NA	NA	NA	NA	NA	NA	NA	NA	NA	NA	NA	NA	NA	NA	NA	NA	NA	NA	NA	NA	NA	NA	NA	NA	NA	NA	NA	NA	NA	NA	NA	NA	NA	NA	NA	NA	NA	NA	NA	NA	NA	NA	NA
VPS35	CCDS10721.1|Hs110|chr16	2	AAAAAAA	GCTCTAAAAATAGCAAATCAGTGCATGGACCCCTCTCTACAAGTGCAGCTTTTTATAGAAATTCTGAACAGATATATCTATTTTTATGAAAAGGAAAATG	-15.2	TTTAAAC	CAGCTTATCCAAAAGATTCGAGAAGACCTCCCGAATCTTGAATCCAGTGAAGAAACAGAGCAGATTAACAAACATTTTCATAACACACTGGAGCATTTGC	-17.41	NA	NA	NA	NA	NA	NA	NA	NA	NA	NA	NA	NA	NA	NA	NA	NA	NA	NA	NA	NA	NA	NA	NA	NA	NA	NA	NA	NA	NA	NA	NA	NA	NA	NA	NA	NA	NA	NA	NA	NA	NA
XPNPEP1	CCDS7560.2|Hs110|chr10	1	AAATTTA	AGAATAATTGAACCTAACGAGGTGACACACTCAGGAGACACAGGTGTGGAAACAGACGGCAGAATGCCTCCAAAGGTGACTTCAGAGCTGCTTCGGCAGC	-24.8	NA	NA	NA	NA	NA	NA	NA	NA	NA	NA	NA	NA	NA	NA	NA	NA	NA	NA	NA	NA	NA	NA	NA	NA	NA	NA	NA	NA	NA	NA	NA	NA	NA	NA	NA	NA	NA	NA	NA	NA	NA	NA	NA	NA
XPNPEP1	CCDS53576.1|Hs110|chr10	1	AAATTTA	AGAATAATTGAACCTAACGAGGTGACACACTCAGGAGACACAGGTGTGGAAACAGACGGCAGAATGCCTCCAAAGGTGACTTCAGAGCTGCTTCGGCAGC	-24.8	NA	NA	NA	NA	NA	NA	NA	NA	NA	NA	NA	NA	NA	NA	NA	NA	NA	NA	NA	NA	NA	NA	NA	NA	NA	NA	NA	NA	NA	NA	NA	NA	NA	NA	NA	NA	NA	NA	NA	NA	NA	NA	NA	NA
XPO5	CCDS47430.1|Hs110|chr6	1	TTTAAAC	CCCTCCCTGCAGAAAGTGGCTGACAAGCGCCGAAAGGACCAATTCAAACGCCTCATTGCTGGTTGCATTGGGAAACCCTTGGGAGAGCAGTTCCGAAAAG	-23	NA	NA	NA	NA	NA	NA	NA	NA	NA	NA	NA	NA	NA	NA	NA	NA	NA	NA	NA	NA	NA	NA	NA	NA	NA	NA	NA	NA	NA	NA	NA	NA	NA	NA	NA	NA	NA	NA	NA	NA	NA	NA	NA	NA
XRCC5	CCDS2402.1|Hs110|chr2	4	AAAAAAA	GAAGATATACAAAAAGAAACAGTTTATTGCTTAAATGATGATGATGAAACTGAAGTTTTAAAAGAGGATATTATTCAAGGGTTCCGCTATGGAAGTGATA	-8.8	TTTAAAA	GAGGATATTATTCAAGGGTTCCGCTATGGAAGTGATATAGTTCCTTTCTCTAAAGTGGATGAGGAACAAATGAAATATAAATCGGAGGGGAAGTGCTTCT	-18.1	GGGAAAT	CAAGTTCTAAAGGTCTTTGCAGCAAGAGATGATGAGGCAGCTGCAGTTGCACTTTCCTCCCTGATTCATGCTTTGGATGACTTAGACATGGTGGCCATAG	-21.1	CCCAAAT	CCTCGATTTCAGAGATTATTTCAGTGTCTGCTGCACAGAGCTTTACATCCCCGGGAGCCTCTACCCCCAATTCAGCAGCATATTTGGAATATGCTGAATC	-22.3	NA	NA	NA	NA	NA	NA	NA	NA	NA	NA	NA	NA	NA	NA	NA	NA	NA	NA	NA	NA	NA	NA	NA	NA	NA	NA	NA	NA	NA	NA	NA	NA	NA	NA	NA
YARS1	CCDS368.1|Hs110|chr1	1	TTTAAAA	GTAGATGCCCAATTTGGAGGCATTGATCAGAGAAAGATTTTCACCTTTGCAGAGAAGTACCTCCCTGCACTTGGCTATTCAAAACGGGTCCATCTGATGA	-22.1	NA	NA	NA	NA	NA	NA	NA	NA	NA	NA	NA	NA	NA	NA	NA	NA	NA	NA	NA	NA	NA	NA	NA	NA	NA	NA	NA	NA	NA	NA	NA	NA	NA	NA	NA	NA	NA	NA	NA	NA	NA	NA	NA	NA
ZMPSTE24	CCDS449.1|Hs110|chr1	4	TTTTTTT	ATTTATGCCTGGCTGTTCACATTAGTTGTGTCTCTGGTTCTTGTCACAATCTATGCTGATTATATTGCCCCTTTATTTGACAAATTCACACCTCTGCCTG	-12.3	CCCTTTA	TTTGACAAATTCACACCTCTGCCTGAGGGAAAGCTTAAAGAAGAAATTGAAGTAATGGCAAAGAGTATTGACTTTCCTTTGACGAAGGTGTATGTTGTGG	-19	TTTTTTT	TTATTTGCTGTATTAATTGGTCGAAAGGAGCTTTTTGCTGCATTTGGTTTTTATGATAGCCAACCCACTCTTATTGGACTATTGATCATCTTCCAGTTTA	-18.3	TTTTTTA	TTTGCTGTATTAATTGGTCGAAAGGAGCTTTTTGCTGCATTTGGTTTTTATGATAGCCAACCCACTCTTATTGGACTATTGATCATCTTCCAGTTTATTT	-18.3	NA	NA	NA	NA	NA	NA	NA	NA	NA	NA	NA	NA	NA	NA	NA	NA	NA	NA	NA	NA	NA	NA	NA	NA	NA	NA	NA	NA	NA	NA	NA	NA	NA	NA	NA
ZPR1	CCDS8375.1|Hs110|chr11	1	CCCTTTC	ACTCTGATCATTGATGATCCCTCAGGGAACAGTTTTGTGGAAAACCCACATGCTCCTCAGAAAGATGATGCCCTGGTGATCACACACTACAACCGGACCC	-20.9	NA	NA	NA	NA	NA	NA	NA	NA	NA	NA	NA	NA	NA	NA	NA	NA	NA	NA	NA	NA	NA	NA	NA	NA	NA	NA	NA	NA	NA	NA	NA	NA	NA	NA	NA	NA	NA	NA	NA	NA	NA	NA	NA	NA
[truncated: 58 more columns]
