# Supplementary material for: Loss of Diphthamide Increases DNA Replication Stress in Mammalian Cells by Modulating the Translation of RRM1
Source: ACS Cent Sci. 2024 Sep 6;10(10):1835–47. doi: 10.1021/acscentsci.4c00967 (PMC11503486; doi:10.1021/acscentsci.4c00967)
Supplement: Supplementary file 2 — oc4c00967_si_002.xlsx [file oc4c00967_si_002.xlsx]

## Sheet: Supplemental Data - Transcripts
GeneName	CCDSID	number of SlipperySequence	slip1	stable1	mfe1	slip2	stable2	mfe2	slip3	stable3	mfe3	slip4	stable4	mfe4	slip5	stable5	mfe5	slip6	stable6	mfe6	slip7	stable7	mfe7	slip8	stable8	mfe8	slip9	stable9	mfe9	slip10	stable10	mfe10	slip11	stable11	mfe11	slip12	stable12	mfe12	slip13	stable13	mfe13	slip14	stable14	mfe14	slip15	stable15	mfe15	slip16	stable16
PLEKHN1	CCDS4.1|Hs110|chr1	2	GGGAAAC	AGAGAGGACAGCGCGCGGATGTCGGCCGGCCTGCCGGGCCCCGAGGCTGCTCGAAGCGGGGACGCCGCCGCCAACAAGCTCTTCCACTACATCCCGGGCA	-36.7	GGGAAAA	GTTGTGCATTACGCCAAGGTCCAGCTGCGGTTCCAGCACAGCCAGGATGTCAGCGACTGCTACCTGGAGCTATTCCCCGCCCACCTGTACTTCCAGGCCC	-27.2	NA	NA	NA	NA	NA	NA	NA	NA	NA	NA	NA	NA	NA	NA	NA	NA	NA	NA	NA	NA	NA	NA	NA	NA	NA	NA	NA	NA	NA	NA	NA	NA	NA	NA	NA	NA	NA	NA	NA	NA	NA
UBE2J2	CCDS14.1|Hs110|chr1	1	CCCAAAC	CTCGCAGGGCTCCAGCAGGCCAACCGGCACCACGGACTCCTGGGTGGCGCCCTGGCGAACTTGTTTGTGATAGTTGGGTTTGCAGCCTTTGCTTACACGG	-39.3	NA	NA	NA	NA	NA	NA	NA	NA	NA	NA	NA	NA	NA	NA	NA	NA	NA	NA	NA	NA	NA	NA	NA	NA	NA	NA	NA	NA	NA	NA	NA	NA	NA	NA	NA	NA	NA	NA	NA	NA	NA	NA	NA	NA
UBE2J2	CCDS15.1|Hs110|chr1	1	CCCAAAC	CTCGCAGGGCTCCAGCAGGCCAACCGGCACCACGGACTCCTGGGTGGCGCCCTGGCGAACTTGTTTGTGATAGTTGGGTTTGCAGCCTTTGCTTACACGG	-39.3	NA	NA	NA	NA	NA	NA	NA	NA	NA	NA	NA	NA	NA	NA	NA	NA	NA	NA	NA	NA	NA	NA	NA	NA	NA	NA	NA	NA	NA	NA	NA	NA	NA	NA	NA	NA	NA	NA	NA	NA	NA	NA	NA	NA
UBE2J2	CCDS16.1|Hs110|chr1	1	CCCAAAC	CTCGCAGGGCTCCAGCAGGCCAACCGGCACCACGGACTCCTGGGTGGCGCCCTGGCGAACTTGTTTGTGATAGTTGGGTTTGCAGCCTTTGCTTACACGG	-39.3	NA	NA	NA	NA	NA	NA	NA	NA	NA	NA	NA	NA	NA	NA	NA	NA	NA	NA	NA	NA	NA	NA	NA	NA	NA	NA	NA	NA	NA	NA	NA	NA	NA	NA	NA	NA	NA	NA	NA	NA	NA	NA	NA	NA
DVL1	CCDS22.1|Hs110|chr1	1	CCCAAAT	GTGGCCAGCAGCCGTGACGGGATGGACAACGAGACAGGCACGGAGTCCATGGTCAGTCACCGGCGGGAGCGTGCCCGACGCCGGAACCGCGAGGAGGCCG	-35.5	NA	NA	NA	NA	NA	NA	NA	NA	NA	NA	NA	NA	NA	NA	NA	NA	NA	NA	NA	NA	NA	NA	NA	NA	NA	NA	NA	NA	NA	NA	NA	NA	NA	NA	NA	NA	NA	NA	NA	NA	NA	NA	NA	NA
PRKCZ	CCDS37.1|Hs110|chr1	2	TTTAAAA	GGATTTTTAAATAAGGACCCCAAAGAGAGGCTCGGCTGCCGGCCACAGACTGGATTTTCTGACATCAAGTCCCACGCGTTCTTCCGCAGCATAGACTGGG	-19.3	TTTAAAT	AAGGACCCCAAAGAGAGGCTCGGCTGCCGGCCACAGACTGGATTTTCTGACATCAAGTCCCACGCGTTCTTCCGCAGCATAGACTGGGACTTGCTGGAGA	-26.8	NA	NA	NA	NA	NA	NA	NA	NA	NA	NA	NA	NA	NA	NA	NA	NA	NA	NA	NA	NA	NA	NA	NA	NA	NA	NA	NA	NA	NA	NA	NA	NA	NA	NA	NA	NA	NA	NA	NA	NA	NA
MORN1	CCDS40.1|Hs110|chr1	1	CCCAAAT	TCCTTCTTTCGATATGAAGGAGAATGGAAAGCAGGGAGGAAGCACGGTCACGGGAAGTTGTTATTTAAAGATGGCAGTTATTACGAAGGGGCGTTTGTGG	-18.6	NA	NA	NA	NA	NA	NA	NA	NA	NA	NA	NA	NA	NA	NA	NA	NA	NA	NA	NA	NA	NA	NA	NA	NA	NA	NA	NA	NA	NA	NA	NA	NA	NA	NA	NA	NA	NA	NA	NA	NA	NA	NA	NA	NA
ACTRT2	CCDS45.1|Hs110|chr1	1	CCCTTTC	GAGCGTGGCCTGATCACAGGGTGGGATGACGTGGAGAGACTCTGGAAGCACCTCTTTGAGTGGGAGCTAGGCGTGAAACCCAGCGACCAGCCCCTGCTTG	-31.4	NA	NA	NA	NA	NA	NA	NA	NA	NA	NA	NA	NA	NA	NA	NA	NA	NA	NA	NA	NA	NA	NA	NA	NA	NA	NA	NA	NA	NA	NA	NA	NA	NA	NA	NA	NA	NA	NA	NA	NA	NA	NA	NA	NA
WRAP73	CCDS48.1|Hs110|chr1	1	CCCAAAC	GGCTGTGTGCTGGCAGTGTGGGACACCTGCTTGGAGTACAAGATTCTGCTGTACTCATTGGATGGCCGGTTGTTGTCCACGTACAGCGCTTACGAGTGGT	-32.1	NA	NA	NA	NA	NA	NA	NA	NA	NA	NA	NA	NA	NA	NA	NA	NA	NA	NA	NA	NA	NA	NA	NA	NA	NA	NA	NA	NA	NA	NA	NA	NA	NA	NA	NA	NA	NA	NA	NA	NA	NA	NA	NA	NA
TP73	CCDS49.1|Hs110|chr1	1	TTTTTTA	ACAGGATTGGGGTGTCCAAACTGCATCGAGTATTTCACCTCCCAAGGGTTACAGAGCATTTACCACCTGCAGAACCTGACCATTGAGGACCTGGGGGCCC	-23.5	NA	NA	NA	NA	NA	NA	NA	NA	NA	NA	NA	NA	NA	NA	NA	NA	NA	NA	NA	NA	NA	NA	NA	NA	NA	NA	NA	NA	NA	NA	NA	NA	NA	NA	NA	NA	NA	NA	NA	NA	NA	NA	NA	NA
AJAP1	CCDS54.1|Hs110|chr1	1	AAAAAAT	TGCTGTGCCCAAAGCGGGAACACTCGTCGGAACAGCCACCAGCGGAAGACCAACCAGCAGGAGGAGAGCTGCCAGAACCTCACGGACTTCCCCTCGGCCC	-26.8	NA	NA	NA	NA	NA	NA	NA	NA	NA	NA	NA	NA	NA	NA	NA	NA	NA	NA	NA	NA	NA	NA	NA	NA	NA	NA	NA	NA	NA	NA	NA	NA	NA	NA	NA	NA	NA	NA	NA	NA	NA	NA	NA	NA
KCNAB2	CCDS55.1|Hs110|chr1	1	GGGAAAC	ATCATTAAGAAGAAAGGATGGAGGCGGTCCAGCCTCGTCATCACCACCAAGATCTTCTGGGGCGGAAAGGCGGAGACGGAGCGGGGCCTGTCCAGGAAGC	-29.1	NA	NA	NA	NA	NA	NA	NA	NA	NA	NA	NA	NA	NA	NA	NA	NA	NA	NA	NA	NA	NA	NA	NA	NA	NA	NA	NA	NA	NA	NA	NA	NA	NA	NA	NA	NA	NA	NA	NA	NA	NA	NA	NA	NA
KCNAB2	CCDS56.1|Hs110|chr1	1	GGGAAAC	ATCATTAAGAAGAAAGGATGGAGGCGGTCCAGCCTCGTCATCACCACCAAGATCTTCTGGGGCGGAAAGGCGGAGACGGAGCGGGGCCTGTCCAGGAAGC	-29.1	NA	NA	NA	NA	NA	NA	NA	NA	NA	NA	NA	NA	NA	NA	NA	NA	NA	NA	NA	NA	NA	NA	NA	NA	NA	NA	NA	NA	NA	NA	NA	NA	NA	NA	NA	NA	NA	NA	NA	NA	NA	NA	NA	NA
CHD5	CCDS57.1|Hs110|chr1	1	CCCAAAC	GGTGAATGGCTCTGCCCGCGCTGTACTTGCCCCCCACTGAAGGGCAAAGTCCAGCGGATTCTACACTGGAGGTGGACGGAGCCCCCTGCCCCCTTCATGG	-36.3	NA	NA	NA	NA	NA	NA	NA	NA	NA	NA	NA	NA	NA	NA	NA	NA	NA	NA	NA	NA	NA	NA	NA	NA	NA	NA	NA	NA	NA	NA	NA	NA	NA	NA	NA	NA	NA	NA	NA	NA	NA	NA	NA	NA
NOL9	CCDS80.1|Hs110|chr1	2	GGGTTTT	ACTTTTAGTGGGATCTGTCGTGTGACTTGCCTCTATGGCCAGGTGCAGGTATTTGGTTTTACCATCAGCCAAGGCCAGCCTGCCCAAGACATCTTCTCTG	-26.4	CCCTTTC	AATGCAGTCGCACTCCGGATTACCCACTCTGATGTCGCCCCTACCCATATACTATATGCTGTAAACGCCAGCTGGGTTGGTCTTTGCAAGATCCAGGATG	-20.1	NA	NA	NA	NA	NA	NA	NA	NA	NA	NA	NA	NA	NA	NA	NA	NA	NA	NA	NA	NA	NA	NA	NA	NA	NA	NA	NA	NA	NA	NA	NA	NA	NA	NA	NA	NA	NA	NA	NA	NA	NA
TAS1R1	CCDS81.1|Hs110|chr1	2	CCCTTTC	CTGGTGCCCATGATTAGCTATGCGGCCAGCAGCGAGACGCTCAGCGTGAAGCGGCAGTATCCCTCTTTCCTGCGCACCATCCCCAATGACAAGTACCAGG	-25.5	GGGTTTC	CATCACTGCTGCTTTGAGTGTGTGCCCTGTGGGGCTGGGACCTTCCTCAACAAGAGTGACCTCTACAGATGCCAGCCTTGTGGGAAAGAAGAGTGGGCAC	-26.2	NA	NA	NA	NA	NA	NA	NA	NA	NA	NA	NA	NA	NA	NA	NA	NA	NA	NA	NA	NA	NA	NA	NA	NA	NA	NA	NA	NA	NA	NA	NA	NA	NA	NA	NA	NA	NA	NA	NA	NA	NA
TAS1R1	CCDS82.1|Hs110|chr1	2	CCCTTTC	CTGGTGCCCATGCTTTTGGAGCAGATCCACAAGGTGCATTTCCTTCTACACAAGGACACTGTGGCGTTTAATGACAACAGAGATCCCCTCAGTAGCTATA	-20.4	GGGTTTC	CATCACTGCTGCTTTGAGTGTGTGCCCTGTGGGGCTGGGACCTTCCTCAACAAGAGTGACCTCTACAGATGCCAGCCTTGTGGGAAAGAAGAGTGGGCAC	-26.2	NA	NA	NA	NA	NA	NA	NA	NA	NA	NA	NA	NA	NA	NA	NA	NA	NA	NA	NA	NA	NA	NA	NA	NA	NA	NA	NA	NA	NA	NA	NA	NA	NA	NA	NA	NA	NA	NA	NA	NA	NA
PHF13	CCDS85.1|Hs110|chr1	2	CCCTTTA	AGGAGCAGCCCCAGCCCTGCTAACAGCACTGCTGGTACCATTGACAGCGACGGCTGGGACGCGGGTTTCTCAGACATCGCGTCCTCAGTGCCCTTGCCAG	-37.4	GGGTTTC	TCAGACATCGCGTCCTCAGTGCCCTTGCCAGTCTCTGACCGCTGCTTTAGCCACCTGCAGCCTACTCTCTTGCAGCGAGCCAAGCCCAGTAACTTCCTGC	-16.3	NA	NA	NA	NA	NA	NA	NA	NA	NA	NA	NA	NA	NA	NA	NA	NA	NA	NA	NA	NA	NA	NA	NA	NA	NA	NA	NA	NA	NA	NA	NA	NA	NA	NA	NA	NA	NA	NA	NA	NA	NA
PER3	CCDS89.1|Hs110|chr1	2	TTTTTTC	TGCAGGATCCGTGGAGGTGAAGACAGAAAGCAAGAGAAGTGTCACTCCCCATTCCGGATCATCCCCTATCTGATTCATGTACATCACCCTGCCCAGCCAG	-20.3	CCCTTTT	CCTTACTTGGATACTTTTATGACCGTTTTCCTGCCTGACCCCCCTGTCTGTCCTCTGTTGTCGCCATCGTTTTTGCCATGTCCATTCCTGGGGGCGACAG	-17.4	NA	NA	NA	NA	NA	NA	NA	NA	NA	NA	NA	NA	NA	NA	NA	NA	NA	NA	NA	NA	NA	NA	NA	NA	NA	NA	NA	NA	NA	NA	NA	NA	NA	NA	NA	NA	NA	NA	NA	NA	NA
TNFRSF9	CCDS92.1|Hs110|chr1	2	GGGAAAC	AGCTGTTACAACATAGTAGCCACTCTGTTGCTGGTCCTCAACTTTGAGAGGACAAGATCATTGCAGGATCCTTGTAGTAACTGCCCAGCTGGTACATTCT	-26.5	AAAAAAA	GGTTGTAAAGACTGTTGCTTTGGGACATTTAACGATCAGAAACGTGGCATCTGTCGACCCTGGACAAACTGTTCTTTGGATGGAAAGTCTGTGCTTGTGA	-19.6	NA	NA	NA	NA	NA	NA	NA	NA	NA	NA	NA	NA	NA	NA	NA	NA	NA	NA	NA	NA	NA	NA	NA	NA	NA	NA	NA	NA	NA	NA	NA	NA	NA	NA	NA	NA	NA	NA	NA	NA	NA
PARK7	CCDS93.1|Hs110|chr1	1	AAAAAAA	GAGGGACCATATGATGTGGTGGTTCTACCAGGAGGTAATCTGGGCGCACAGAATTTATCTGAGTCTGCTGCTGTGAAGGAGATACTGAAGGAGCAGGAAA	-28.9	NA	NA	NA	NA	NA	NA	NA	NA	NA	NA	NA	NA	NA	NA	NA	NA	NA	NA	NA	NA	NA	NA	NA	NA	NA	NA	NA	NA	NA	NA	NA	NA	NA	NA	NA	NA	NA	NA	NA	NA	NA	NA	NA	NA
ERRFI1	CCDS94.1|Hs110|chr1	2	TTTAAAT	ATTGACCCGATAACCATGGCCTACAGTCTGAACTCTTCTGCTCAGGAGCGCCTAATACCACTTGGGCATGCTTCCAAATCTGCTCCGATGAATGGCCACT	-22.8	AAAAAAC	TCCCCTTCCCTTTTCCCCTGTGCCCCTCTTTGTGAACGGGGTTCTAGGCCTCTTCCACCGTTGCCAATCTCTGAAGCCCTCTCTCTGGATGACACAGACT	-17.9	NA	NA	NA	NA	NA	NA	NA	NA	NA	NA	NA	NA	NA	NA	NA	NA	NA	NA	NA	NA	NA	NA	NA	NA	NA	NA	NA	NA	NA	NA	NA	NA	NA	NA	NA	NA	NA	NA	NA	NA	NA
RERE	CCDS95.1|Hs110|chr1	1	CCCTTTT	GCTTCTTTCCACCCGGGCCTGAACCCCTTGGAGAGGGAGAGACTGGCCCTGGCGGGCCCCCAGCTGCGGCCCGAGATGAGCTACCCTGACAGACTGGCAG	-33.4	NA	NA	NA	NA	NA	NA	NA	NA	NA	NA	NA	NA	NA	NA	NA	NA	NA	NA	NA	NA	NA	NA	NA	NA	NA	NA	NA	NA	NA	NA	NA	NA	NA	NA	NA	NA	NA	NA	NA	NA	NA	NA	NA	NA
SLC25A33	CCDS103.1|Hs110|chr1	1	TTTTTTT	GGACTTATGGCAGCTGCTGCTCTTTCTAAGGGCTGTGCCTCCTGCATTGCTTATCCACACGAAGTCATAAGGACGAGGCTCCGGGAAGAGGGCACCAAGT	-25.8	NA	NA	NA	NA	NA	NA	NA	NA	NA	NA	NA	NA	NA	NA	NA	NA	NA	NA	NA	NA	NA	NA	NA	NA	NA	NA	NA	NA	NA	NA	NA	NA	NA	NA	NA	NA	NA	NA	NA	NA	NA	NA	NA	NA
CLSTN1	CCDS105.1|Hs110|chr1	1	AAAAAAC	ACAGAGAAATTAAACTACGGGAAAGAACATCAATATAAGCTGACCGTCACTGCCTATGACTGTGGGAAGAAAAGAGCCACAGAAGATGTTTTGGTGAAGA	-15.7	NA	NA	NA	NA	NA	NA	NA	NA	NA	NA	NA	NA	NA	NA	NA	NA	NA	NA	NA	NA	NA	NA	NA	NA	NA	NA	NA	NA	NA	NA	NA	NA	NA	NA	NA	NA	NA	NA	NA	NA	NA	NA	NA	NA
UBE4B	CCDS110.1|Hs110|chr1	3	CCCAAAA	GAAGTATTCTCCGATTTTAAGGACTTGATTGGCCAGATTTTAATGGAAGTGCTAATGATGTCCACTCAGACCAGAGATGAAAACCCATTTGCCAGTCTGA	-22.9	AAAAAAA	GCACCAAAGATGTGCAGCCAGCCAGCAGTCAGCCAGCTTCTGAGCAACATCCGCTCACAGTGCATATCCCATACTGCTTTAGTACTACAAGGCTCCCTAA	-20.8	TTTAAAT	TCAGATGTCCCCAAGGTATTTGCAGCGTTGCCTGAGTTTTATGTAGAAGATGTTGCAGAATTTTTATTTTTTATTGTACAATACTCTCCCCAGGCGCTTT	-17.9	NA	NA	NA	NA	NA	NA	NA	NA	NA	NA	NA	NA	NA	NA	NA	NA	NA	NA	NA	NA	NA	NA	NA	NA	NA	NA	NA	NA	NA	NA	NA	NA	NA	NA	NA	NA	NA	NA
KIF1B	CCDS111.1|Hs110|chr1	3	AAAAAAC	AAGGGTAATTTGCGTGTGCGTGAACACCCACTTCTTGGACCCTATGTGGAGGATCTGTCCAAGTTGGCAGTTACTTCCTACACAGACATTGCTGACCTCA	-25.6	AAATTTA	GGTGGCAATTCTCGGACTGCAATGGTTGCTGCTCTGAGCCCCGCGGATATCAACTACGATGAGACTTTGAGCACTCTGAGATATGCAGATCGTGCAAAAC	-24.1	AAAAAAC	GAATTTCTCAATCTTGTTCCAGATATTGAAGAAATTAGACCAAGCTCAGTGGTCTCTAAGAAAGGATACCTTCATTTCAAGGAGCCTCTTTACAGTAACT	-17.6	NA	NA	NA	NA	NA	NA	NA	NA	NA	NA	NA	NA	NA	NA	NA	NA	NA	NA	NA	NA	NA	NA	NA	NA	NA	NA	NA	NA	NA	NA	NA	NA	NA	NA	NA	NA	NA	NA
KIF1B	CCDS112.1|Hs110|chr1	2	AAAAAAC	AAGGGTAATTTGCGTGTGCGTGAACACCCACTTCTTGGACCCTATGTGGAGGATCTGTCCAAGTTGGCAGTTACTTCCTACACAGACATTGCTGACCTCA	-25.6	AAATTTA	GGTGGCAATTCTCGGACTGCAATGGTTGCTGCTCTGAGCCCCGCGGATATCAACTACGATGAGACTTTGAGCACTCTGAGATATGCAGATCGTGCAAAAC	-24.1	NA	NA	NA	NA	NA	NA	NA	NA	NA	NA	NA	NA	NA	NA	NA	NA	NA	NA	NA	NA	NA	NA	NA	NA	NA	NA	NA	NA	NA	NA	NA	NA	NA	NA	NA	NA	NA	NA	NA	NA	NA
TARDBP	CCDS122.1|Hs110|chr1	2	GGGAAAT	CTGGTGTATGTTGTCAACTATCCAAAAGATAACAAAAGAAAAATGGATGAGACAGATGCTTCATCAGCAGTGAAAGTGAAAAGAGCAGTCCAGAAAACAT	-15.1	GGGAAAC	AATCAAGGTAGTAATATGGGTGGTGGGATGAACTTTGGTGCGTTCAGCATTAATCCAGCCATGATGGCTGCCGCCCAGGCAGCACTACAGAGCAGTTGGG	-30.3	NA	NA	NA	NA	NA	NA	NA	NA	NA	NA	NA	NA	NA	NA	NA	NA	NA	NA	NA	NA	NA	NA	NA	NA	NA	NA	NA	NA	NA	NA	NA	NA	NA	NA	NA	NA	NA	NA	NA	NA	NA
MASP2	CCDS123.1|Hs110|chr1	1	GGGTTTT	CTTGCTAGAAATCTAATGTATGTCGACATACCGATTGTTGACCATCAAAAATGTACTGCTGCATATGAAAAGCCACCCTATCCAAGGGGAAGTGTAACTG	-15.9	NA	NA	NA	NA	NA	NA	NA	NA	NA	NA	NA	NA	NA	NA	NA	NA	NA	NA	NA	NA	NA	NA	NA	NA	NA	NA	NA	NA	NA	NA	NA	NA	NA	NA	NA	NA	NA	NA	NA	NA	NA	NA	NA	NA
EXOSC10	CCDS126.1|Hs110|chr1	1	AAAAAAT	ATCATCCGACCTCAGCTCAAGTTTCGAGAGAAGATTGACAATTCCAACACACCATTTCTTCCTAAAATCTTCATCAAACCCAATGCTCAGAAACCTCTCC	-11.3	NA	NA	NA	NA	NA	NA	NA	NA	NA	NA	NA	NA	NA	NA	NA	NA	NA	NA	NA	NA	NA	NA	NA	NA	NA	NA	NA	NA	NA	NA	NA	NA	NA	NA	NA	NA	NA	NA	NA	NA	NA	NA	NA	NA
MTOR	CCDS127.1|Hs110|chr1	4	GGGAAAC	TTGCCTCTGGATGAGTTCTACCCAGCTGTGTCCATGGTGGCCCTGATGCGGATCTTCCGAGACCAGTCACTCTCTCATCATCACACCATGGTTGTCCAGG	-27.5	GGGTTTA	GGTCAGTGGGACAGCATGGAAGAATACACCTGTATGATCCCTCGGGACACCCATGATGGGGCATTTTATAGAGCTGTGCTGGCACTGCATCAGGACCTCT	-28	CCCAAAA	CTTCTGATGTGCCGGGACCTTGAATTGGCTGTGCCAGGAACATATGACCCCAACCAGCCAATCATTCGCATTCAGTCCATAGCACCGTCTTTGCAAGTCA	-22.3	CCCTTTA	TCGACCAACTCGGGCCTCATTGGCTGGGTTCCCCACTGTGACACACTGCACGCCCTCATCCGGGACTACAGGGAGAAGAAGAAGATCCTTCTCAACATCG	-22.9	NA	NA	NA	NA	NA	NA	NA	NA	NA	NA	NA	NA	NA	NA	NA	NA	NA	NA	NA	NA	NA	NA	NA	NA	NA	NA	NA	NA	NA	NA	NA	NA	NA	NA	NA
CLCN6	CCDS138.1|Hs110|chr1	2	GGGTTTT	AACCTCACCTTTGTCTTCCTGGCAAGCCTCCTTGTTCTCATTGAGCCGGTGGCAGCAGGTTCCGGGATACCCGAGGTCAAATGCTATCTGAATGGCGTAA	-29.8	GGGTTTC	TTCGTCGTGATGGGGGTCATTGGGGGCCTCCTGGGAGCCACATTCAACTGTCTGAACAAGAGGCTTGCAAAGTACCGTATGCGAAACGTGCACCCGAAAC	-28.3	NA	NA	NA	NA	NA	NA	NA	NA	NA	NA	NA	NA	NA	NA	NA	NA	NA	NA	NA	NA	NA	NA	NA	NA	NA	NA	NA	NA	NA	NA	NA	NA	NA	NA	NA	NA	NA	NA	NA	NA	NA
PRDM2	CCDS150.1|Hs110|chr1	7	TTTAAAA	GGCAAAAAATTTGGGCCATTTGTTGGTGATAAGAAAAAAAGATCTCAGGTTAAGAATAATGTATACATGTGGGAGGTGTATTACCCAAATTTGGGATGGA	-14.3	CCCAAAT	TTGGGATGGATGTGCATTGATGCCACTGATCCAGAGAAGGGAAACTGGCTGCGATATGTGAATTGGGCTTGCTCAGGAGAAGAGCAAAATTTATTCCCAC	-25.2	GGGAAAC	TGGCTGCGATATGTGAATTGGGCTTGCTCAGGAGAAGAGCAAAATTTATTCCCACTGGAAATCAACAGAGCCATTTACTATAAAACTTTAAAGCCAATCG	-20.4	AAATTTA	TTCCCACTGGAAATCAACAGAGCCATTTACTATAAAACTTTAAAGCCAATCGCGCCGGGCGAGGAGCTCCTGGTCTGGTACAATGGGGAAGACAACCCTG	-25.8	AAATTTC	ACTACACACAATATTCCACAGACTTTCACTACCGCCATTCGCTGCACAAAGTGTGGAAAAGGTGTCGACAATATGCCGGAGTTGCACAAACATATCCTGG	-17.1	AAAAAAT	CAGCTAGTACAGAAAGCAATTCTTCAGAAAAACAAATCTGCAAAGCAGAAGGCCGACTTGAAAAATGCTTGTGAGTCATCCTCTCACATCTGCCCTTACT	-19.1	AAAAAAA	GTTTCTCATTCATCTAAGAAAGGTGGACACTCATCACCTGCAAGTAGTGACAAAAACAGTAACAGCAACCACCGCAGACGGACAGCGGATGCGGAGATTA	-21.8	NA	NA	NA	NA	NA	NA	NA	NA	NA	NA	NA	NA	NA	NA	NA	NA	NA	NA	NA	NA	NA	NA	NA	NA	NA	NA
CASP9	CCDS158.1|Hs110|chr1	1	GGGAAAT	GCAGATTTGGCTTACATCCTGAGCATGGAGCCCTGTGGCCACTGCCTCATTATCAACAATGTGAACTTCTGCCGTGAGTCCGGGCTCCGCACCCGCACTG	-27.9	NA	NA	NA	NA	NA	NA	NA	NA	NA	NA	NA	NA	NA	NA	NA	NA	NA	NA	NA	NA	NA	NA	NA	NA	NA	NA	NA	NA	NA	NA	NA	NA	NA	NA	NA	NA	NA	NA	NA	NA	NA	NA	NA	NA
CASP9	CCDS159.2|Hs110|chr1	1	GGGAAAT	GCAGATTTGGCTTACATCCTGAGCATGGAGCCCTGTGGCCACTGCCTCATTATCAACAATGTGAACTTCTGCCGTGAGTCCGGGCTCCGCACCCGCACTG	-27.9	NA	NA	NA	NA	NA	NA	NA	NA	NA	NA	NA	NA	NA	NA	NA	NA	NA	NA	NA	NA	NA	NA	NA	NA	NA	NA	NA	NA	NA	NA	NA	NA	NA	NA	NA	NA	NA	NA	NA	NA	NA	NA	NA	NA
SPEN	CCDS164.1|Hs110|chr1	12	GGGTTTT	GGAAAGAGCATGCCTACAAACTGCGTGTGGCTAGATGGGCTTTCTTCGAATGTGTCAGATCAGTATTTAACACGACATTTCTGCCGATATGGGCCTGTGG	-20.4	AAAAAAT	GAAAAGACAGATAAAGAACGAACTTTTGATCCGGAGAGAGTGGAGAGAGAGAGACGCTTAATACGGAAGGAAAAAGTGGAAAAGGACAAAACTGACAAGC	-13.2	TTTAAAA	GCAGAAAAGCAAAAACCAGAGGTCAAGAAAAGCAGTCCAGAGATGGAGGATGCTCGCGTGCTTTCAAAAAAGCAGCCTGACGTGTCCTCTAGAGAGGTCA	-24.7	TTTAAAA	TTTAATCCTTATGATTCTAGCAGGAGAGAACAGATGGCAGATATGGCCAAAATAAAACTATCTGTCTTGAATTCTGAAGATGAACTAAATCGTTGGGACT	-21.3	CCCAAAC	AGCATAATTAAGAGAGATAGCCTTCGAAAAAGGTCTGTACGAGATCTGGAACCTGGTGAGGTGCCTTCTGATTCTGACGAAGATGGTGAACACAAATCCC	-16.5	TTTTTTA	TTGAGGGACAGAGAAGACAAGCTACGTGAGCGAGATGAAAGACTCTCTAGTTCTTTAGAAAGGAACAAATTTTACTCTTTTGCATTGGATAAGACAATCA	-14.9	AAATTTT	CGAAACAACAAAGATAAAGAAAAGGTTGACTCTGCTCCAAGACCTATTCCATCCTGGTACATGAAAAAGAAGAAAATTAGGACTGATTCAGAAGGGAAAA	-10.4	TTTTTTA	CACAGCTCAATCTTTGAACAAGATTCCAAGCGATTGCAGCATCTAGAGAGAAAAGAGGAAGATTCTGACTTCATTTCTGGTAGGATCTATGGGAAGCAGA	-17.7	GGGAAAA	AATGAACCGAAGGTGGATGCTACACGTCCTGAGGCCACCACTGAGGTGGGCCCCCAAATAGGCGTGAAAGAGAGCTCCATGGAACCCAAGGCTGCTGAGG	-25.6	AAAAAAT	GAACCGAAGGTGGATGCTACACGTCCTGAGGCCACCACTGAGGTGGGCCCCCAAATAGGCGTGAAAGAGAGCTCCATGGAACCCAAGGCTGCTGAGGAGG	-26.2	AAAAAAC	TCCAAATCAAAGAGAGGAAGATCTCGAAACTCCAGGTTAGCAGTGGACAAATCTGCAAGTCTGAAAAATGTGGATGCTGCTGTCAGTCCCAGGGGGGCTG	-25.2	CCCAAAA	CAGCCGTTGTTTGTCCCAACAACCTCTGGCCCCAGCACCCCACCAGGACTGGTTCTGCCACACACTGAATTCCAGCCAGCCCCCAAACAAGATTCCTCTC	-14.7	NA	NA	NA	NA	NA	NA	NA	NA	NA	NA	NA
ZBTB17	CCDS165.1|Hs110|chr1	1	GGGAAAT	GCGGAGGCCTTGGCCACAGAAGGAGGGGACAAGAGAGCCAAAGAGGAGAAGGTGGCCACCAGCACGCTGAGCAGGCTGGAGCAGGCAGGACGCAGCACAC	-30.4	NA	NA	NA	NA	NA	NA	NA	NA	NA	NA	NA	NA	NA	NA	NA	NA	NA	NA	NA	NA	NA	NA	NA	NA	NA	NA	NA	NA	NA	NA	NA	NA	NA	NA	NA	NA	NA	NA	NA	NA	NA	NA	NA	NA
CLCNKA	CCDS167.1|Hs110|chr1	1	CCCTTTC	GTGCACCTGTCTGTAATGATCGCTGCCTACCTGGGCCGTGTGCGCACCACGACCATCGGGGAGCCTGAGAACAAGAGCAAGCAAAACGAAATGCTGGTGG	-24	NA	NA	NA	NA	NA	NA	NA	NA	NA	NA	NA	NA	NA	NA	NA	NA	NA	NA	NA	NA	NA	NA	NA	NA	NA	NA	NA	NA	NA	NA	NA	NA	NA	NA	NA	NA	NA	NA	NA	NA	NA	NA	NA	NA
CLCNKB	CCDS168.1|Hs110|chr1	1	CCCTTTC	GTGCACCTGTCTGTGATGATGGCTGCCTACCTGGGCCGTGTGCGCACCACGACCATCGGGGAGCCTGAGAACAAGAGCAAGCAAAACGAAATGCTGGTGG	-28.7	NA	NA	NA	NA	NA	NA	NA	NA	NA	NA	NA	NA	NA	NA	NA	NA	NA	NA	NA	NA	NA	NA	NA	NA	NA	NA	NA	NA	NA	NA	NA	NA	NA	NA	NA	NA	NA	NA	NA	NA	NA	NA	NA	NA
EPHA2	CCDS169.1|Hs110|chr1	1	GGGTTTC	TCCGTGACCCTGGACGACCTGGCCCCAGACACCACCTACCTGGTCCAGGTGCAGGCACTGACGCAGGAGGGCCAGGGGGCCGGCAGCAAGGTGCACGAAT	-41.8	NA	NA	NA	NA	NA	NA	NA	NA	NA	NA	NA	NA	NA	NA	NA	NA	NA	NA	NA	NA	NA	NA	NA	NA	NA	NA	NA	NA	NA	NA	NA	NA	NA	NA	NA	NA	NA	NA	NA	NA	NA	NA	NA	NA
CPLANE2	CCDS171.1|Hs110|chr1	1	CCCAAAC	TGGCACGAGAGTGCCGAGGGCAAGGAGTACCTGGCTTGCATTCTGCGCAAGAACCGCCGGCGGGTGTTTGGGCTGCTTGAGCGGCCAGTGCTGCTGCCGC	-46.2	NA	NA	NA	NA	NA	NA	NA	NA	NA	NA	NA	NA	NA	NA	NA	NA	NA	NA	NA	NA	NA	NA	NA	NA	NA	NA	NA	NA	NA	NA	NA	NA	NA	NA	NA	NA	NA	NA	NA	NA	NA	NA	NA	NA
PADI2	CCDS177.1|Hs110|chr1	1	CCCAAAC	ATGGTGAACATGATCGTGCTGGACAAGGACCTGGGCATCCCCAAGCCATTCGGGCCACAGGTTGAGGAGGAATGCTGCCTGGAGATGCACGTGCGTGGCC	-30.2	NA	NA	NA	NA	NA	NA	NA	NA	NA	NA	NA	NA	NA	NA	NA	NA	NA	NA	NA	NA	NA	NA	NA	NA	NA	NA	NA	NA	NA	NA	NA	NA	NA	NA	NA	NA	NA	NA	NA	NA	NA	NA	NA	NA
PADI4	CCDS180.1|Hs110|chr1	2	AAAAAAA	CAGCAGAAAATAAAGAACATTCTGTCAAACAAGACATTGAGAGAACATAATTCATTTGTGGAGAGATGCATCGACTGGAACCGCGAGCTGCTGAAGCGGG	-18.5	TTTTTTC	CCCAACATGGTGAACATGCTGGTGCTAGGGAAGCACCTGGGCATCCCCAAGCCCTTCGGGCCCGTCATCAACGGCCGCTGCTGCCTGGAGGAGAAGGTGT	-35.4	NA	NA	NA	NA	NA	NA	NA	NA	NA	NA	NA	NA	NA	NA	NA	NA	NA	NA	NA	NA	NA	NA	NA	NA	NA	NA	NA	NA	NA	NA	NA	NA	NA	NA	NA	NA	NA	NA	NA	NA	NA
RCC2	CCDS181.1|Hs110|chr1	1	CCCAAAA	GCAGTGCAGGACCTCTGCGGCTGGAGAATCCGGAGCCTGGCTTGTGGGAAGAGCAGCATCATTGTGGCCGCCGATGAGAGCACCATCAGCTGGGGTCCGT	-37.7	NA	NA	NA	NA	NA	NA	NA	NA	NA	NA	NA	NA	NA	NA	NA	NA	NA	NA	NA	NA	NA	NA	NA	NA	NA	NA	NA	NA	NA	NA	NA	NA	NA	NA	NA	NA	NA	NA	NA	NA	NA	NA	NA	NA
ARHGEF10L	CCDS182.1|Hs110|chr1	1	GGGTTTC	TCAGCAGTCAGCACCTCCCTTCCACAGGGCTACCTCTGGGTCGGGGGCGGACAGGAAGGCGCAGGGGGCCAGGTGGAAATCTTTTCCTTGAACCGGCCCT	-38.3	NA	NA	NA	NA	NA	NA	NA	NA	NA	NA	NA	NA	NA	NA	NA	NA	NA	NA	NA	NA	NA	NA	NA	NA	NA	NA	NA	NA	NA	NA	NA	NA	NA	NA	NA	NA	NA	NA	NA	NA	NA	NA	NA	NA
TAS1R2	CCDS187.1|Hs110|chr1	1	GGGTTTC	AGCTTCGCCTACATGGGCAAAGAGCTGCCCACCAACTACAACGAGGCCAAGTTCATCACCCTCAGCATGACCTTCTATTTCACCTCATCCGTCTCCCTCT	-16.7	NA	NA	NA	NA	NA	NA	NA	NA	NA	NA	NA	NA	NA	NA	NA	NA	NA	NA	NA	NA	NA	NA	NA	NA	NA	NA	NA	NA	NA	NA	NA	NA	NA	NA	NA	NA	NA	NA	NA	NA	NA	NA	NA	NA
UBR4	CCDS189.1|Hs110|chr1	1	CCCAAAA	GATTCTGATCAGCTGGATGTAATTCAGGAGAACCGGCAGCTGCTGCAGTTACTGACCACATACATTGTTCGGGAAAACAGCCAAGTTGGGGAAGGTGTGT	-21.3	NA	NA	NA	NA	NA	NA	NA	NA	NA	NA	NA	NA	NA	NA	NA	NA	NA	NA	NA	NA	NA	NA	NA	NA	NA	NA	NA	NA	NA	NA	NA	NA	NA	NA	NA	NA	NA	NA	NA	NA	NA	NA	NA	NA
EIF4G3	CCDS214.1|Hs110|chr1	4	CCCTTTA	CCAACAAATGAAAATGATGATGATATATGCAAGAAACCCTGTAGTGTAGCACCTAATGATATTCCACTGGTTTCTAGTACTAACCTAATTAATGAAATAA	-11	AAAAAAA	GTGAAAGCTGTGGAAGAAAATGGAGAAGAAGCTGAGCCAGTACGTAATGGTGCTGAGAGTGTTTCTGAGGGTGAAGGAATAGATGCTAATTCAGGCTCCA	-20.2	GGGAAAA	GGCAGCAGTGGTGGAGCAAAGGCAAGTGAGACTGATGCCTTACGGTCAAGTGCTTCCAGTTTAAACAGATTCTCTGCCCTGCAACCTCCAGCACCCTCAG	-24.5	TTTAAAC	AGATTCTCTGCCCTGCAACCTCCAGCACCCTCAGGGTCCACGCCATCCACGCCTGTAGAGTTTGATTCCCGAAGGACCTTAACTAGTCGTGGAAGTATGG	-22.5	NA	NA	NA	NA	NA	NA	NA	NA	NA	NA	NA	NA	NA	NA	NA	NA	NA	NA	NA	NA	NA	NA	NA	NA	NA	NA	NA	NA	NA	NA	NA	NA	NA	NA	NA
ZBTB40	CCDS224.1|Hs110|chr1	3	TTTAAAA	AAACTAGAAATGTGTTCAGAAATTAAAGGTCCACAGAAGGAGATGATAGTGAAATGTTTCGAGGGTGAAGGAGGACATTCAGCATTCCAGAGAATCCTGG	-17.6	AAAAAAA	CTAGAAATGTGTTCAGAAATTAAAGGTCCACAGAAGGAGATGATAGTGAAATGTTTCGAGGGTGAAGGAGGACATTCAGCATTCCAGAGAATCCTGGGTA	-18.8	CCCAAAC	CTGGGCCTTCTGCTAGAGAAGTTGCAGAAATCAGCCACTTTGCCAAGCACCACAGTCCAACCAAGCCCTGATGATTATGGGACTGAGCTATTGAGACGCT	-21	NA	NA	NA	NA	NA	NA	NA	NA	NA	NA	NA	NA	NA	NA	NA	NA	NA	NA	NA	NA	NA	NA	NA	NA	NA	NA	NA	NA	NA	NA	NA	NA	NA	NA	NA	NA	NA	NA
HNRNPR	CCDS232.1|Hs110|chr1	1	GGGAAAT	GTAGTTACAGTTGAATGGGCTGACCCTGTGGAAGAACCAGATCCAGAAGTCATGGCTAAGGTAAAAGTTTTGTTTGTGAGAAACTTGGCTACTACGGTGA	-19.4	NA	NA	NA	NA	NA	NA	NA	NA	NA	NA	NA	NA	NA	NA	NA	NA	NA	NA	NA	NA	NA	NA	NA	NA	NA	NA	NA	NA	NA	NA	NA	NA	NA	NA	NA	NA	NA	NA	NA	NA	NA	NA	NA	NA
ZNF436	CCDS233.1|Hs110|chr1	1	AAATTTC	AGCCGCATCTCACACTTGGTTCAGCACCAGAGAACTCACACTGGAGAGAAGCCATATGAATGCAATGCTTGTGGGAAAAGCTTCAGCCGGAGCTCTCATC	-25	NA	NA	NA	NA	NA	NA	NA	NA	NA	NA	NA	NA	NA	NA	NA	NA	NA	NA	NA	NA	NA	NA	NA	NA	NA	NA	NA	NA	NA	NA	NA	NA	NA	NA	NA	NA	NA	NA	NA	NA	NA	NA	NA	NA
ASAP3	CCDS235.1|Hs110|chr1	1	GGGAAAC	ACGAGCTTCAATGAGGTCATGGAGGCCCAGCTACCCTCACACGGCGGCCCTAAACCCTCAGCTGAGAGTGACATGGGCACCCGCAGGGACTACATTATGG	-28.9	NA	NA	NA	NA	NA	NA	NA	NA	NA	NA	NA	NA	NA	NA	NA	NA	NA	NA	NA	NA	NA	NA	NA	NA	NA	NA	NA	NA	NA	NA	NA	NA	NA	NA	NA	NA	NA	NA	NA	NA	NA	NA	NA	NA
RPL11	CCDS238.1|Hs110|chr1	1	AAAAAAC	AACTTCTCAGATACTGGAAACTTTGGTTTTGGGATCCAGGAACACATCGATCTGGGTATCAAATATGACCCAAGCATTGGTATCTACGGCCTGGACTTCT	-24.6	NA	NA	NA	NA	NA	NA	NA	NA	NA	NA	NA	NA	NA	NA	NA	NA	NA	NA	NA	NA	NA	NA	NA	NA	NA	NA	NA	NA	NA	NA	NA	NA	NA	NA	NA	NA	NA	NA	NA	NA	NA	NA	NA	NA
ELOA	CCDS239.3|Hs110|chr1	1	AAAAAAT	GACTCTAAAAGCACTGGTAAAAACTTGGACTCAGTTCAGAAATTACCCAAGGTGAACAAAACCAAGTCAGAGAAGCCGGCTGGAGCTGATTTAGCCAAGC	-20.8	NA	NA	NA	NA	NA	NA	NA	NA	NA	NA	NA	NA	NA	NA	NA	NA	NA	NA	NA	NA	NA	NA	NA	NA	NA	NA	NA	NA	NA	NA	NA	NA	NA	NA	NA	NA	NA	NA	NA	NA	NA	NA	NA	NA
PITHD1	CCDS240.1|Hs110|chr1	1	AAAAAAC	TTCGGAGCAGATACGACAAAGGTCTTTTATATTGGCCTGAGAGGAGAGTGGACTGAGCTTCGCCGACACGAGGTGACCATCTGCAATTACGAAGCATCTG	-20.9	NA	NA	NA	NA	NA	NA	NA	NA	NA	NA	NA	NA	NA	NA	NA	NA	NA	NA	NA	NA	NA	NA	NA	NA	NA	NA	NA	NA	NA	NA	NA	NA	NA	NA	NA	NA	NA	NA	NA	NA	NA	NA	NA	NA
LYPLA2	CCDS241.1|Hs110|chr1	1	TTTTTTA	CATGGACTTGGAGACACAGGGCACAGCTGGGCTGACGCCCTCTCCACCATCCGGCTCCCTCACGTCAAGTACATCTGTCCCCATGCGCCTAGGATCCCTG	-27.6	NA	NA	NA	NA	NA	NA	NA	NA	NA	NA	NA	NA	NA	NA	NA	NA	NA	NA	NA	NA	NA	NA	NA	NA	NA	NA	NA	NA	NA	NA	NA	NA	NA	NA	NA	NA	NA	NA	NA	NA	NA	NA	NA	NA
HMGCL	CCDS243.1|Hs110|chr1	1	CCCAAAT	TTGAAAGGCTTCGAGGCAGCGGTTGCTGCTGGAGCCAAGGAAGTAGTCATCTTTGGAGCTGCCTCAGAGCTCTTCACCAAGAAGAACATCAATTGTTCCA	-36.7	NA	NA	NA	NA	NA	NA	NA	NA	NA	NA	NA	NA	NA	NA	NA	NA	NA	NA	NA	NA	NA	NA	NA	NA	NA	NA	NA	NA	NA	NA	NA	NA	NA	NA	NA	NA	NA	NA	NA	NA	NA	NA	NA	NA
FUCA1	CCDS244.2|Hs110|chr1	1	AAATTTT	CTTTCATGGCTCTACAATGACAGCCCTGTCAAGGATGAGGTGGTAGTAAATGACCGATGGGGTCAGAACTGTTCCTGTCACCATGGAGGATACTATAACT	-27.6	NA	NA	NA	NA	NA	NA	NA	NA	NA	NA	NA	NA	NA	NA	NA	NA	NA	NA	NA	NA	NA	NA	NA	NA	NA	NA	NA	NA	NA	NA	NA	NA	NA	NA	NA	NA	NA	NA	NA	NA	NA	NA	NA	NA
PNRC2	CCDS246.1|Hs110|chr1	1	AAATTTT	CCAAATAATCAAAGTTGGAATTCTAGCTTATCAGGTCCCAGGTTACTTTTTAAATCTCAAGCTAATCAGAACTATGCTGGTGCCAAATTTAGTGAGCCGC	-13.9	NA	NA	NA	NA	NA	NA	NA	NA	NA	NA	NA	NA	NA	NA	NA	NA	NA	NA	NA	NA	NA	NA	NA	NA	NA	NA	NA	NA	NA	NA	NA	NA	NA	NA	NA	NA	NA	NA	NA	NA	NA	NA	NA	NA
IL22RA1	CCDS247.1|Hs110|chr1	2	CCCAAAC	GCTGCCCCTGAGGTCGGGCCCCCATCCTATGCACCTCAGGTGACCCCCGAAGCTCAATTCCCATTCTACGCCCCACAGGCCATCTCTAAGGTCCAGCCTT	-22.6	CCCAAAT	GTGCTACACAGTGGGGAGGAAGGGACACCACAGTACCTAAAGGGCCAGCTCCCCCTCCTCTCCTCAGTCCAGATCGAGGGCCACCCCATGTCCCTCCCTT	-29.1	NA	NA	NA	NA	NA	NA	NA	NA	NA	NA	NA	NA	NA	NA	NA	NA	NA	NA	NA	NA	NA	NA	NA	NA	NA	NA	NA	NA	NA	NA	NA	NA	NA	NA	NA	NA	NA	NA	NA	NA	NA
IFNLR1	CCDS248.1|Hs110|chr1	1	GGGTTTC	CTGGAAGAGCTCCCAGAAGATAACCTCTCCTCCTGGGCCACCTGGGGCACCTTACCACCGGAGCCGAATCTGGTCCCTGGGGGACCCCCAGTTTCTCTTC	-34.8	NA	NA	NA	NA	NA	NA	NA	NA	NA	NA	NA	NA	NA	NA	NA	NA	NA	NA	NA	NA	NA	NA	NA	NA	NA	NA	NA	NA	NA	NA	NA	NA	NA	NA	NA	NA	NA	NA	NA	NA	NA	NA	NA	NA
IFNLR1	CCDS249.1|Hs110|chr1	1	GGGTTTC	CTGGAAGAGCTCCCAGAAGATAACCTCTCCTCCTGGGCCACCTGGGGCACCTTACCACCGGAGCCGAATCTGGTCCCTGGGGGACCCCCAGTTTCTCTTC	-34.8	NA	NA	NA	NA	NA	NA	NA	NA	NA	NA	NA	NA	NA	NA	NA	NA	NA	NA	NA	NA	NA	NA	NA	NA	NA	NA	NA	NA	NA	NA	NA	NA	NA	NA	NA	NA	NA	NA	NA	NA	NA	NA	NA	NA
RCAN3	CCDS254.1|Hs110|chr1	1	AAATTTC	AGCAAACCTGAAGCGGCAGCAAGAGCGCGAATAGAACTCCACGAAACAGACTTCAATGGGCAGAAGCTAAAGCTATATTTTGCACAGGTGCAGATGTCCG	-17	NA	NA	NA	NA	NA	NA	NA	NA	NA	NA	NA	NA	NA	NA	NA	NA	NA	NA	NA	NA	NA	NA	NA	NA	NA	NA	NA	NA	NA	NA	NA	NA	NA	NA	NA	NA	NA	NA	NA	NA	NA	NA	NA	NA
SRRM1	CCDS255.1|Hs110|chr1	2	AAAAAAT	GCTCGAGAATTTATGGGAGAACTGTGGCCCCTGCTGCTAAGTGCACAAGAAAACATCGCGGGAATCCCTTCTGCTTTCCTAGAACTGAAGAAAGAAGAAA	-20.8	AAAAAAT	TCCAAAAAAGAAAAGGAGAAGGAGAAGACCCGACCACGATCTCGGTCACGCTCCAAATCAAGATCCCGGACGCGGTCCCGCTCTCCTTCTCACACTCGAC	-31.1	NA	NA	NA	NA	NA	NA	NA	NA	NA	NA	NA	NA	NA	NA	NA	NA	NA	NA	NA	NA	NA	NA	NA	NA	NA	NA	NA	NA	NA	NA	NA	NA	NA	NA	NA	NA	NA	NA	NA	NA	NA
RHD	CCDS262.1|Hs110|chr1	1	TTTTTTT	ACCCACTATGACGCTTCCTTAGAGGATCAAAAGGGGCTCGTGGCATCCTATCAAGTTGGCCAAGATCTGACCGTGATGGCGGCCATTGGCTTGGGCTTCC	-27.1	NA	NA	NA	NA	NA	NA	NA	NA	NA	NA	NA	NA	NA	NA	NA	NA	NA	NA	NA	NA	NA	NA	NA	NA	NA	NA	NA	NA	NA	NA	NA	NA	NA	NA	NA	NA	NA	NA	NA	NA	NA	NA	NA	NA
MAN1C1	CCDS265.1|Hs110|chr1	1	CCCTTTC	CGCTTTGACTTCAACGCATTCCGGAGCCGTCTCCGCCACCCGGTCCTGGGAACGAGGGCCGATGAGAGTCAGGAGCCCCAGAGCCAAGTGCGAGCCCAGC	-28.1	NA	NA	NA	NA	NA	NA	NA	NA	NA	NA	NA	NA	NA	NA	NA	NA	NA	NA	NA	NA	NA	NA	NA	NA	NA	NA	NA	NA	NA	NA	NA	NA	NA	NA	NA	NA	NA	NA	NA	NA	NA	NA	NA	NA
AUNIP	CCDS266.1|Hs110|chr1	1	CCCTTTA	GCCACTTCAACCACTGCAGACATCCAGGAAGCTGGACTCTCTCCTCAGTCCCTCCAGACTTCTGGCCACCACAGAATGAAAACCCCATTTTCAACTGAGC	-18.8	NA	NA	NA	NA	NA	NA	NA	NA	NA	NA	NA	NA	NA	NA	NA	NA	NA	NA	NA	NA	NA	NA	NA	NA	NA	NA	NA	NA	NA	NA	NA	NA	NA	NA	NA	NA	NA	NA	NA	NA	NA	NA	NA	NA
PAFAH2	CCDS270.1|Hs110|chr1	1	CCCTTTC	CGTCGAGTTGAGGAAGGGGAGAAGGAATTTCATGTTCGGAATCCCCAGGTGCATCAGCGGGTAAGCGAGTGTTTACGGGTGTTGAAGATCCTGCAAGAGG	-28.2	NA	NA	NA	NA	NA	NA	NA	NA	NA	NA	NA	NA	NA	NA	NA	NA	NA	NA	NA	NA	NA	NA	NA	NA	NA	NA	NA	NA	NA	NA	NA	NA	NA	NA	NA	NA	NA	NA	NA	NA	NA	NA	NA	NA
EXTL1	CCDS271.1|Hs110|chr1	1	CCCTTTT	CTCCCTGAAGCCCACCCGTTGCGAGGTGGGGCTCCTGGCCAGCTGCGGCAACACAGCCCCCAGCCCGGGGTAGCCCTGCTAGCCCTGGAAGAGGAGAGGG	-44.5	NA	NA	NA	NA	NA	NA	NA	NA	NA	NA	NA	NA	NA	NA	NA	NA	NA	NA	NA	NA	NA	NA	NA	NA	NA	NA	NA	NA	NA	NA	NA	NA	NA	NA	NA	NA	NA	NA	NA	NA	NA	NA	NA	NA
ZNF593	CCDS275.2|Hs110|chr1	1	CCCAAAC	GCCGAGTTCGACCCCGACCTGCCAGGGGGCGGTCTGCACCGCTGTCTGGCCTGCGCGAGGTACTTCATCGATTCCACCAACCTGAAGACCCACTTCCGAT	-31.9	NA	NA	NA	NA	NA	NA	NA	NA	NA	NA	NA	NA	NA	NA	NA	NA	NA	NA	NA	NA	NA	NA	NA	NA	NA	NA	NA	NA	NA	NA	NA	NA	NA	NA	NA	NA	NA	NA	NA	NA	NA	NA	NA	NA
ZNF683	CCDS279.2|Hs110|chr1	1	GGGAAAA	CAGCCAGAAAGAGCTGGCGAGGGGGCCCCCTGCCCAGCCTTCTCCTCTCATAACAGCTCTTCCCCACCACCGCTGCAGAACAGAAAGAGCCCCAGCCCCT	-24.2	NA	NA	NA	NA	NA	NA	NA	NA	NA	NA	NA	NA	NA	NA	NA	NA	NA	NA	NA	NA	NA	NA	NA	NA	NA	NA	NA	NA	NA	NA	NA	NA	NA	NA	NA	NA	NA	NA	NA	NA	NA	NA	NA	NA
RPS6KA1	CCDS284.1|Hs110|chr1	1	GGGAAAT	TGGAACACAGTTTCAGAGACAGCCAAGGACCTGGTGTCCAAGATGCTACACGTGGATCCCCACCAGCGCCTCACAGCTAAGCAGGTTCTGCAGCATCCAT	-27.1	NA	NA	NA	NA	NA	NA	NA	NA	NA	NA	NA	NA	NA	NA	NA	NA	NA	NA	NA	NA	NA	NA	NA	NA	NA	NA	NA	NA	NA	NA	NA	NA	NA	NA	NA	NA	NA	NA	NA	NA	NA	NA	NA	NA
ARID1A	CCDS285.1|Hs110|chr1	1	GGGAAAC	ATGAGCACTGGGGCCCCACAGCCGAATCTCATGCCTTCCAACCCAGACTCGGGGATGTATTCTCCTAGCCGCTACCCCCCGCAGCAGCAGCAGCAGCAGC	-21.6	NA	NA	NA	NA	NA	NA	NA	NA	NA	NA	NA	NA	NA	NA	NA	NA	NA	NA	NA	NA	NA	NA	NA	NA	NA	NA	NA	NA	NA	NA	NA	NA	NA	NA	NA	NA	NA	NA	NA	NA	NA	NA	NA	NA
PIGV	CCDS287.1|Hs110|chr1	1	GGGAAAT	GAACCGCCTTGGTGCTTCTGGGATGTTCCACTAATATACAGCTATATCCAGGATGTCTACTGGAATGTTGGCTTTTTGAAATACTATGAGCTCAAGCAGG	-22.6	NA	NA	NA	NA	NA	NA	NA	NA	NA	NA	NA	NA	NA	NA	NA	NA	NA	NA	NA	NA	NA	NA	NA	NA	NA	NA	NA	NA	NA	NA	NA	NA	NA	NA	NA	NA	NA	NA	NA	NA	NA	NA	NA	NA
GPN2	CCDS289.1|Hs110|chr1	1	CCCTTTC	TTCCGCCACTACCGCCAGCTCAATGAGAAGCTAGTGCAGCTCATCGAAGACTATAGCCTTGTCTCCTTTATCCCTCTCAACATCCAGGACAAGGAGAGCA	-21	NA	NA	NA	NA	NA	NA	NA	NA	NA	NA	NA	NA	NA	NA	NA	NA	NA	NA	NA	NA	NA	NA	NA	NA	NA	NA	NA	NA	NA	NA	NA	NA	NA	NA	NA	NA	NA	NA	NA	NA	NA	NA	NA	NA
NUDC	CCDS292.1|Hs110|chr1	1	CCCTTTC	TGTGTGAACTTCCGGCTGAAAGGGAAGGACATGGTGGTGGACATCCAGCGGCGGCACCTCCGGGTGGGGCTCAAGGGGCAGCCAGCGATCATTGATGGGG	-28.7	NA	NA	NA	NA	NA	NA	NA	NA	NA	NA	NA	NA	NA	NA	NA	NA	NA	NA	NA	NA	NA	NA	NA	NA	NA	NA	NA	NA	NA	NA	NA	NA	NA	NA	NA	NA	NA	NA	NA	NA	NA	NA	NA	NA
MAP3K6	CCDS299.1|Hs110|chr1	2	GGGTTTC	CAGGATGCTGGGCACCGGGAGCAGGCCTATCACTGGTATCGCAAGGCTTTTGACGTAGAGCCCAGCCTTCACTCAGGCATCAATGCAGCTGTGCTCCTCA	-29.4	GGGTTTC	TACCTGGGAGCCCAGATCCTCGCCAATGACCCCACCCAGGTGGTGCTGGCTGCAGAGCAGCTGTATAAGCTCAATGCCCCCATATGGTACCTGGTGTCCG	-29.3	NA	NA	NA	NA	NA	NA	NA	NA	NA	NA	NA	NA	NA	NA	NA	NA	NA	NA	NA	NA	NA	NA	NA	NA	NA	NA	NA	NA	NA	NA	NA	NA	NA	NA	NA	NA	NA	NA	NA	NA	NA
FCN3	CCDS300.1|Hs110|chr1	1	GGGAAAT	GAGAATTTGCACCAGCTTACTCTCCAGGGTAACTGGGAGCTGCGGGTAGAGCTGGAAGACTTTAATGGTAACCGTACTTTCGCCCACTATGCGACCTTCC	-25.2	NA	NA	NA	NA	NA	NA	NA	NA	NA	NA	NA	NA	NA	NA	NA	NA	NA	NA	NA	NA	NA	NA	NA	NA	NA	NA	NA	NA	NA	NA	NA	NA	NA	NA	NA	NA	NA	NA	NA	NA	NA	NA	NA	NA
FCN3	CCDS301.1|Hs110|chr1	1	GGGAAAT	GAGAATTTGCACCAGCTTACTCTCCAGGGTAACTGGGAGCTGCGGGTAGAGCTGGAAGACTTTAATGGTAACCGTACTTTCGCCCACTATGCGACCTTCC	-25.2	NA	NA	NA	NA	NA	NA	NA	NA	NA	NA	NA	NA	NA	NA	NA	NA	NA	NA	NA	NA	NA	NA	NA	NA	NA	NA	NA	NA	NA	NA	NA	NA	NA	NA	NA	NA	NA	NA	NA	NA	NA	NA	NA	NA
WASF2	CCDS304.1|Hs110|chr1	1	CCCTTTC	ACTGGTGCAGATGGCCAGCCTGCTATACCACCACCGCTTTCTGATACCACCAAGCCCAAGTCCTCCTTGCCTGCCGTGAGCGATGCCCGTAGCGACCTGC	-19.2	NA	NA	NA	NA	NA	NA	NA	NA	NA	NA	NA	NA	NA	NA	NA	NA	NA	NA	NA	NA	NA	NA	NA	NA	NA	NA	NA	NA	NA	NA	NA	NA	NA	NA	NA	NA	NA	NA	NA	NA	NA	NA	NA	NA
PPP1R8	CCDS311.1|Hs110|chr1	2	GGGAAAT	CTGGACATTCAAAGACCAAAGAGGAAGAGGAAGAACTCACGGGTGACATTCAGTGAGGATGATGAGATCATCAACCCAGAGGATGTGGATCCCTCAGTTG	-25.4	CCCAAAC	CTTGCCCCTGATGTGGACTTGACTCCTGTTGTGCCGTCAGCAGTGAACATGAACCCTGCACCAAACCCTGCAGTCTATAACCCTGAAGCTGTAAATGAAC	-17.6	NA	NA	NA	NA	NA	NA	NA	NA	NA	NA	NA	NA	NA	NA	NA	NA	NA	NA	NA	NA	NA	NA	NA	NA	NA	NA	NA	NA	NA	NA	NA	NA	NA	NA	NA	NA	NA	NA	NA	NA	NA
PPP1R8	CCDS312.1|Hs110|chr1	2	GGGAAAT	CTGGACATTCAAAGACCAAAGAGGAAGAGGAAGAACTCACGGGTGACATTCAGTGAGGATGATGAGATCATCAACCCAGAGGATGTGGATCCCTCAGTTG	-25.4	CCCAAAC	CTTGCCCCTGATGTGGACTTGACTCCTGTTGTGCCGTCAGCAGTGAACATGAACCCTGCACCAAACCCTGCAGTCTATAACCCTGAAGCTGTAAATGAAC	-17.6	NA	NA	NA	NA	NA	NA	NA	NA	NA	NA	NA	NA	NA	NA	NA	NA	NA	NA	NA	NA	NA	NA	NA	NA	NA	NA	NA	NA	NA	NA	NA	NA	NA	NA	NA	NA	NA	NA	NA	NA	NA
PPP1R8	CCDS313.1|Hs110|chr1	1	CCCAAAC	CTTGCCCCTGATGTGGACTTGACTCCTGTTGTGCCGTCAGCAGTGAACATGAACCCTGCACCAAACCCTGCAGTCTATAACCCTGAAGCTGTAAATGAAC	-17.6	NA	NA	NA	NA	NA	NA	NA	NA	NA	NA	NA	NA	NA	NA	NA	NA	NA	NA	NA	NA	NA	NA	NA	NA	NA	NA	NA	NA	NA	NA	NA	NA	NA	NA	NA	NA	NA	NA	NA	NA	NA	NA	NA	NA
PUM1	CCDS338.1|Hs110|chr1	2	CCCAAAC	CAGAACCAGCAGGGACAGCAAACGGATCCCCTTGTGGCAGCTGCAGCAGTGAATTCTGCCCTTGCATTTGGACAAGGTCTGGCAGCAGGCATGCCAGGTT	-30.9	CCCTTTA	GGAACACAGCAGCCTCAGCCCCAGCCCCAGCAGCAGCCCAATAACAACCTGGCATCCAGTTCTTTCTACGGCAACAACTCTCTGAACAGCAATTCACAGA	-13.2	NA	NA	NA	NA	NA	NA	NA	NA	NA	NA	NA	NA	NA	NA	NA	NA	NA	NA	NA	NA	NA	NA	NA	NA	NA	NA	NA	NA	NA	NA	NA	NA	NA	NA	NA	NA	NA	NA	NA	NA	NA
FABP3	CCDS342.1|Hs110|chr1	1	GGGTTTT	GCTACCAGGCAGGTGGCCAGCATGACCAAGCCTACCACAATCATCGAAAAGAATGGGGACATTCTCACCCTAAAAACACACAGCACCTTCAAGAACACAG	-14.7	NA	NA	NA	NA	NA	NA	NA	NA	NA	NA	NA	NA	NA	NA	NA	NA	NA	NA	NA	NA	NA	NA	NA	NA	NA	NA	NA	NA	NA	NA	NA	NA	NA	NA	NA	NA	NA	NA	NA	NA	NA	NA	NA	NA
TINAGL1	CCDS343.1|Hs110|chr1	1	CCCTTTT	CCCCCGATCCAAGGATGTATGCATGGAGGTCGTATCTATCCAGTCTTGGGAACGTACTGGGACAACTGTAACCGTTGCACCTGCCAGGAGAACAGGCAGT	-24.7	NA	NA	NA	NA	NA	NA	NA	NA	NA	NA	NA	NA	NA	NA	NA	NA	NA	NA	NA	NA	NA	NA	NA	NA	NA	NA	NA	NA	NA	NA	NA	NA	NA	NA	NA	NA	NA	NA	NA	NA	NA	NA	NA	NA
HCRTR1	CCDS344.1|Hs110|chr1	1	CCCAAAA	CAGTATGAGTGGGTCCTCATCGCAGCCTATGTGGCTGTGTTCGTCGTGGCCCTGGTGGGCAACACGCTGGTCTGCCTGGCCGTGTGGCGGAACCACCACA	-41.4	NA	NA	NA	NA	NA	NA	NA	NA	NA	NA	NA	NA	NA	NA	NA	NA	NA	NA	NA	NA	NA	NA	NA	NA	NA	NA	NA	NA	NA	NA	NA	NA	NA	NA	NA	NA	NA	NA	NA	NA	NA	NA	NA	NA
KPNA6	CCDS352.1|Hs110|chr1	1	GGGAAAC	ATAGCTGGAGATAGCTCTGTTTGCCGAGATTACGTCTTGAACTGTTCCATCCTTAATCCTTTGTTAACACTCCTTACCAAGTCCACACGACTGACGATGA	-12.9	NA	NA	NA	NA	NA	NA	NA	NA	NA	NA	NA	NA	NA	NA	NA	NA	NA	NA	NA	NA	NA	NA	NA	NA	NA	NA	NA	NA	NA	NA	NA	NA	NA	NA	NA	NA	NA	NA	NA	NA	NA	NA	NA	NA
IQCC	CCDS355.1|Hs110|chr1	2	AAAAAAC	ATTGCTGGGGCTAAGTGCAGAGAACCATGCTACAGCAAGTCTGGACCACCGTCGTCTATACCATCAAACAGCCAGGCCTTGGGGGACAGGCTCACCAAAG	-28.3	TTTAAAA	CCTAGGAACCATTGTCCCAGGAAGTCCAGGACACAGCTGTCTGCACTCTATGAGGACTCAAATATTAAGGAGATGTCTCCCAGAAAACTAGACCACAAAG	-19.8	NA	NA	NA	NA	NA	NA	NA	NA	NA	NA	NA	NA	NA	NA	NA	NA	NA	NA	NA	NA	NA	NA	NA	NA	NA	NA	NA	NA	NA	NA	NA	NA	NA	NA	NA	NA	NA	NA	NA	NA	NA
ZBTB8OS	CCDS365.2|Hs110|chr1	1	AAATTTC	AAATTACGATCAATTGGGTGGGGAGAAGAATTTTCATTGTCCAAGCACCCTCAGGGAACAGAAGTCAAAGCAATAACATATTCAGCAATGCAGGTCTATA	-14.6	NA	NA	NA	NA	NA	NA	NA	NA	NA	NA	NA	NA	NA	NA	NA	NA	NA	NA	NA	NA	NA	NA	NA	NA	NA	NA	NA	NA	NA	NA	NA	NA	NA	NA	NA	NA	NA	NA	NA	NA	NA	NA	NA	NA
RBBP4	CCDS366.1|Hs110|chr1	3	CCCTTTT	CTTTATGATTTGGTGATGACCCATGCTCTGGAGTGGCCCAGCCTAACTGCCCAGTGGCTTCCAGATGTAACCAGACCAGAAGGGAAAGATTTCAGCATTC	-22.7	CCCAAAT	CTCAGTGGGCACTTACTTAGTGCTTCAGATGACCATACCATCTGCCTGTGGGACATCAGTGCCGTTCCAAAGGAGGGAAAAGTGGTAGATGCGAAGACCA	-25.6	GGGAAAA	GTGGTAGATGCGAAGACCATCTTTACAGGGCATACGGCAGTAGTAGAAGATGTTTCCTGGCATCTACTCCATGAGTCTCTGTTTGGGTCAGTTGCTGATG	-30.3	NA	NA	NA	NA	NA	NA	NA	NA	NA	NA	NA	NA	NA	NA	NA	NA	NA	NA	NA	NA	NA	NA	NA	NA	NA	NA	NA	NA	NA	NA	NA	NA	NA	NA	NA	NA	NA	NA
YARS1	CCDS368.1|Hs110|chr1	1	TTTAAAA	GTAGATGCCCAATTTGGAGGCATTGATCAGAGAAAGATTTTCACCTTTGCAGAGAAGTACCTCCCTGCACTTGGCTATTCAAAACGGGTCCATCTGATGA	-22.1	NA	NA	NA	NA	NA	NA	NA	NA	NA	NA	NA	NA	NA	NA	NA	NA	NA	NA	NA	NA	NA	NA	NA	NA	NA	NA	NA	NA	NA	NA	NA	NA	NA	NA	NA	NA	NA	NA	NA	NA	NA	NA	NA	NA
RNF19B	CCDS372.2|Hs110|chr1	1	GGGAAAA	TATAGCAGGTTAGAAGTTCAAGCCGATGTCCAAAAGGAAATTTTCCCCAAAGACACAGCCAGTCTTGGTGCAATTAGTGACAACGCAAGCACTCGTGCTA	-19.1	NA	NA	NA	NA	NA	NA	NA	NA	NA	NA	NA	NA	NA	NA	NA	NA	NA	NA	NA	NA	NA	NA	NA	NA	NA	NA	NA	NA	NA	NA	NA	NA	NA	NA	NA	NA	NA	NA	NA	NA	NA	NA	NA	NA
TRIM62	CCDS376.1|Hs110|chr1	1	GGGAAAA	ATCCATGAGACCAACCTCACATATGAAGACTTCCCGACCTCCAAGTACACAGGCCCCCTGCAGTACACCATCTGGAAGTCCCTGTTCCAGGACATCCACC	-23	NA	NA	NA	NA	NA	NA	NA	NA	NA	NA	NA	NA	NA	NA	NA	NA	NA	NA	NA	NA	NA	NA	NA	NA	NA	NA	NA	NA	NA	NA	NA	NA	NA	NA	NA	NA	NA	NA	NA	NA	NA	NA	NA	NA
CSMD2	CCDS380.1|Hs110|chr1	4	CCCTTTC	TGTGTGCTGGTGTCCTGTGGCCATCCGGGCTCCCCGCCTCACTCCCAGATGTCTGGAGACAGTTATACTGTGGGAGCAGTGGTGCGGTACAGCTGCATCG	-35.4	GGGAAAC	AGCACCCGCATGTGTGGGCTGGATGGACACTGGACTGGCTCCCTCCCTCACTGCTCAGGAACCAGCGTGGGAGTTTGCGGTGACCCTGGGATCCCGGCTC	-31.7	GGGAAAT	GGGTCCTGGACCGGAGAGCTGCCTCAGTGTTTCCCTGTGTTCTGCGGGGATCCTGGTGTCCCGTCCCGTGGGAGGAGAGAGGACCGAGGCTTCTCCTACA	-40	CCCAAAC	CTGACCTGGAGTGGAACCCCACCTGACTGTGTCCCCCACCACTGCAGGCAGCCAGAGACGCCAACGCATGCCAACGTCGGGGCCCTGGATTTGCCCTCCA	-31.2	NA	NA	NA	NA	NA	NA	NA	NA	NA	NA	NA	NA	NA	NA	NA	NA	NA	NA	NA	NA	NA	NA	NA	NA	NA	NA	NA	NA	NA	NA	NA	NA	NA	NA	NA
C1orf94	CCDS381.1|Hs110|chr1	1	CCCTTTT	GTCCAGCCCAATTATCCCTACCCTCAGAGGACACCTCCAAAGATGTCTGCCAACCCCCGAGACCCTCCCCTAATGGCAGGAGATGGACCGCAGTACCTCT	-19.5	NA	NA	NA	NA	NA	NA	NA	NA	NA	NA	NA	NA	NA	NA	NA	NA	NA	NA	NA	NA	NA	NA	NA	NA	NA	NA	NA	NA	NA	NA	NA	NA	NA	NA	NA	NA	NA	NA	NA	NA	NA	NA	NA	NA
ZMYM6	CCDS387.2|Hs110|chr1	12	TTTAAAT	CCTAAGGATGTGATCACAACTCGCTTTGAGAATTCCTATCCTAGCAAAGATTTCTGCAGCCAATCATGCTTGTCATCTTATGAGCTAAAGAAAAAACCTG	-14.6	GGGAAAC	TACTGTAAGATGTGCAGCTACTGTTCACAGACATCCCCAAATTTGGTAGAAAATCGATTGGAGGGCAAGTTAGAAGAGTTTTGTTGTGAAGATTGTATGT	-18.1	CCCAAAT	TTGGTAGAAAATCGATTGGAGGGCAAGTTAGAAGAGTTTTGTTGTGAAGATTGTATGTCCAAATTTACAGTTCTGTTTTATCAGATGGCCAAGTGTGATG	-13.9	TTTAAAA	GGTGCAGTTACTAAAGAGGCAGCAAAGATCATTCAAGATGAAAGTACACAGGAAGATGCTATGAAATTTCCATCTTCCCAATCTTCCCAGCCTTCCAGGC	-18.4	AAAAAAT	GATGCAGAACTTGATTCTCCACCTTCAAAGAAAAAAAGATTAGGTTTTTTCCAGACTTATGATACAGAATATTTAAAAGTTGGTTTTATTATCTGTCCTG	-10.1	TTTTTTC	CAGACTTATGATACAGAATATTTAAAAGTTGGTTTTATTATCTGTCCTGGATCAAAAGAAAGTTCACCAAGGCCACAGTGTGTCATTTGTGGAGAGATCT	-14.3	TTTAAAA	GTTGGTTTTATTATCTGTCCTGGATCAAAAGAAAGTTCACCAAGGCCACAGTGTGTCATTTGTGGAGAGATCTTATCCAGTGAAAACATGAAGCCAGCAA	-29.1	TTTTTTT	GAACAAAAATCTTTAGAAATGGAATGTCAAAATAGTTCTTTAAAAAAGTGTTTACTAGTTGAAAAGTCACTTGTGAAAGCTTCTTATTTAATTGCTTTCC	-10.6	TTTAAAA	AAGTGTTTACTAGTTGAAAAGTCACTTGTGAAAGCTTCTTATTTAATTGCTTTCCAAACTGCTGCAAGCAAGAAGCCATTCTCCATTGCTGAAGAATTAA	-16.4	TTTAAAA	GCAAAAATTCAAGAAGTTGCCATGAATACAGCGGCATTTACACATTGTTTTATTCACCGTGAACGTTTAGTGGCAGAAAAGTTGTCTCCATGTTTACATA	-15.7	AAATTTA	AGTCTCCAAGGAACTTTGACTACTTTCTTCAATTTGTGTAATAAAATTGATGTATTTAAGAGAAAGTTAAAAATGTGGTTGAAGCGCACACAAGAGAATG	-17.2	CCCTTTT	ATGAATCACCAAAATAATAATCTCACCGACTTCGAAGAAGAAAAGCTAACAGAGCTATCTTCAGATTTAGGATTACAAGCACTATTTAAATCAGTGTCTG	-13.2	NA	NA	NA	NA	NA	NA	NA	NA	NA	NA	NA
SFPQ	CCDS388.1|Hs110|chr1	1	AAAAAAC	ATGAAAGATGCAAAAGACAAATTGGAAAGTGAAATGGAAGATGCCTATCATGAACATCAGGCAAATCTTTTGCGCCAAGATCTGATGAGACGACAGGAAG	-14.5	NA	NA	NA	NA	NA	NA	NA	NA	NA	NA	NA	NA	NA	NA	NA	NA	NA	NA	NA	NA	NA	NA	NA	NA	NA	NA	NA	NA	NA	NA	NA	NA	NA	NA	NA	NA	NA	NA	NA	NA	NA	NA	NA	NA
ZMYM4	CCDS389.1|Hs110|chr1	6	AAAAAAA	GACTTTCCTAAACAATTTGATCAGGTTTCTGTCTTTAAATCAATACGGAAAGATTTTAGTCTAGTAAGAGAAAACAGCAAAGAGACATTTTCTGGAAAGG	-13	TTTTTTT	GATAAAGCAGCTAATCAAGTTGAAGAAACATTACATACCCATTTACCACAAACCCCAGAAACAAACTTTAGGGATTCCAGCTACCCATTTGCCAATAAAG	-6.7	TTTAAAT	CCAAAGGATGTGATCAGTGCCCAGTTTGAAAACACCACCACTAGTAAAGATTTTTGCAGTCAGTCATGTTTGTCAACATATGAACTGAAAAAAAAACCTA	-16.7	AAAAAAA	CCTATTGTTACCATAAATACAAATAGTATTTCAACCAAATGCAGCATGTGTCAGAAGAATGCTGTTATTCGACATGAAGTTAATTACCAGAATGTGGTCC	-16.3	GGGAAAT	CACTGTAAAATGTGCAGTTATTGTTTACAGACATCTCCCAAATTGGTACAGAATAATTTAGGAGGGAAAGTGGAAGAGTTCTGTTGTGAAGAATGCATGT	-19.4	TTTAAAC	ACCCTCCTTTTCTTCAATACCAAATACTTCCAACTAAAGAATGTTACTGAGCACTTGAAGCTTTCCTTTGCCCATGTGATGAGACGGACCAGGACTCTGA	-10.8	NA	NA	NA	NA	NA	NA	NA	NA	NA	NA	NA	NA	NA	NA	NA	NA	NA	NA	NA	NA	NA	NA	NA	NA	NA	NA	NA	NA	NA
KIAA0319L	CCDS390.1|Hs110|chr1	3	TTTAAAA	AAATTCCAAACTGCAGATGATTTGGGCTTTCTACCTGAAGATGATGTACCACATCTTCTGGGGCTAGGTTGGAACTGGGCATCTTGGAGGCAGAGCCCAC	-28.4	AAAAAAA	TTCCAAACTGCAGATGATTTGGGCTTTCTACCTGAAGATGATGTACCACATCTTCTGGGGCTAGGTTGGAACTGGGCATCTTGGAGGCAGAGCCCACCCA	-28.6	CCCTTTT	TGGATGGAGAATTTCATCAAGGTGCAGCTGAGGGATGGAGACAGCAACTGTGAGTGGAGCGTGTTATATGTTATCATTGCTACCTTTGTCATTGTTGTTG	-23.4	NA	NA	NA	NA	NA	NA	NA	NA	NA	NA	NA	NA	NA	NA	NA	NA	NA	NA	NA	NA	NA	NA	NA	NA	NA	NA	NA	NA	NA	NA	NA	NA	NA	NA	NA	NA	NA	NA
PSMB2	CCDS394.1|Hs110|chr1	1	CCCTTTT	GCAGCCCACGGCTATGGTGCCTTCCTGACTCTCAGTATCCTCGACCGATACTACACACCGACTATCTCACGTGAGAGGGCAGTGGAACTCCTTAGGAAAT	-22.4	NA	NA	NA	NA	NA	NA	NA	NA	NA	NA	NA	NA	NA	NA	NA	NA	NA	NA	NA	NA	NA	NA	NA	NA	NA	NA	NA	NA	NA	NA	NA	NA	NA	NA	NA	NA	NA	NA	NA	NA	NA	NA	NA	NA
CLSPN	CCDS396.1|Hs110|chr1	5	CCCAAAC	GTCATTTCACAAGAGGAAGCAGATAGTCCTTCAGATAGTGGACAGGGCAGCTATGAAACAATTGGACCCTTGAGTGAAGGAGATTCAGATGAAGAGATAT	-16.3	AAAAAAC	CAGGAAGATGATGTAGAACAGCCATTTAATGACAGTGGCTGTCTTCTTGTGGATAAAGACCTTTTTGAAACTGGGTTGGAGGATGAAAATAACTCTCCAT	-24.9	AAAAAAC	AAAGTAAAAAAGCACAAGAAAAAAGAACCATCTTTGGAGAGTGGGGTCCATTCATTTGAGGAAGGAAGTGAGTTATCAAAAGGAACCACGAGGAAGGAAA	-17	AAAAAAT	GAAGAGCTAGAAATTCAGGAGAAACAGAAGCAGAGTGACATTAGACCTTCACCTGGGGACAGCTCAGTGTTGCAACAGGAATCCAACTTCCTCGGGAACA	-19.7	TTTTTTC	CCTACAGCAGGAGGATTCAGATCTCCTTCCCCTGGGCTATTTCGAGCCAGTTTGGTCAGCTCAGCTTCTAAGAGTTCAGGGAAACTGTCTGAGCCTTCAC	-32.7	NA	NA	NA	NA	NA	NA	NA	NA	NA	NA	NA	NA	NA	NA	NA	NA	NA	NA	NA	NA	NA	NA	NA	NA	NA	NA	NA	NA	NA	NA	NA	NA
AGO4	CCDS397.1|Hs110|chr1	1	AAAAAAT	GTAGTGAAGACCTCACCTCAAACCCTTTCCAATCTTTGCCTGAAGATAAATGCAAAACTTGGAGGAATTAACAATGTGCTTGTGCCTCATCAAAGGCCCT	-18.2	NA	NA	NA	NA	NA	NA	NA	NA	NA	NA	NA	NA	NA	NA	NA	NA	NA	NA	NA	NA	NA	NA	NA	NA	NA	NA	NA	NA	NA	NA	NA	NA	NA	NA	NA	NA	NA	NA	NA	NA	NA	NA	NA	NA
AGO3	CCDS399.1|Hs110|chr1	1	GGGTTTC	ACAGACCAGCTGCGTAAGATTTCTAAGGATGCAGGGATGCCCATCCAGGGCCAGCCATGCTTCTGCAAATATGCACAGGGGGCAGACAGCGTAGAGCCCA	-28.2	NA	NA	NA	NA	NA	NA	NA	NA	NA	NA	NA	NA	NA	NA	NA	NA	NA	NA	NA	NA	NA	NA	NA	NA	NA	NA	NA	NA	NA	NA	NA	NA	NA	NA	NA	NA	NA	NA	NA	NA	NA	NA	NA	NA
AGO3	CCDS400.1|Hs110|chr1	1	GGGTTTC	ACAGACCAGCTGCGTAAGATTTCTAAGGATGCAGGGATGCCCATCCAGGGCCAGCCATGCTTCTGCAAATATGCACAGGGGGCAGACAGCGTAGAGCCCA	-28.2	NA	NA	NA	NA	NA	NA	NA	NA	NA	NA	NA	NA	NA	NA	NA	NA	NA	NA	NA	NA	NA	NA	NA	NA	NA	NA	NA	NA	NA	NA	NA	NA	NA	NA	NA	NA	NA	NA	NA	NA	NA	NA	NA	NA
TEKT2	CCDS401.1|Hs110|chr1	1	CCCAAAC	ATCTCGCTGAAGGTTGACCCCACACGTGTACCTGATGGCTCCACCACACTCCAGCAGTGGGATGACTTCAGTCGGTTCAACAAGGACCGAGCGGAGGCTG	-30	NA	NA	NA	NA	NA	NA	NA	NA	NA	NA	NA	NA	NA	NA	NA	NA	NA	NA	NA	NA	NA	NA	NA	NA	NA	NA	NA	NA	NA	NA	NA	NA	NA	NA	NA	NA	NA	NA	NA	NA	NA	NA	NA	NA
COL8A2	CCDS403.1|Hs110|chr1	2	CCCAAAA	GGACCTCCTGGAGTAGACGGTGTGGGAGTCCCAGGGGCAGCAGGGTTGCCAGGACCACAGGGCCCATCAGGGGCCAAAGGGGAGCCAGGGACCCGGGGCC	-41.4	GGGTTTC	ACGGGTCGCCCTGGAGGACCAGGGGTGGCAGGAGCCCTGGGGCAGAAAGGTGACTTGGGGCTCCCTGGGCAGCCTGGCCTGAGGGGTCCCTCAGGAATCC	-50.9	NA	NA	NA	NA	NA	NA	NA	NA	NA	NA	NA	NA	NA	NA	NA	NA	NA	NA	NA	NA	NA	NA	NA	NA	NA	NA	NA	NA	NA	NA	NA	NA	NA	NA	NA	NA	NA	NA	NA	NA	NA
THRAP3	CCDS405.1|Hs110|chr1	1	GGGAAAA	TACAAAGATGATCCTGTTGATCTCCGCCTTGATATTGAACGTCGTAAAAAACATAAGGAGAGAGATCTTAAACGAGGTAAATCGAGAGAATCAGTGGATT	-17.5	NA	NA	NA	NA	NA	NA	NA	NA	NA	NA	NA	NA	NA	NA	NA	NA	NA	NA	NA	NA	NA	NA	NA	NA	NA	NA	NA	NA	NA	NA	NA	NA	NA	NA	NA	NA	NA	NA	NA	NA	NA	NA	NA	NA
CSF3R	CCDS412.1|Hs110|chr1	1	GGGAAAC	TGCAGCCTGACTTGGGCTGCCCTGATCATCCTGCTGCTCCCCGGAAGTCTGGAGGAGTGCGGGCACATCAGTGTCTCAGCCCCCATCGTCCACCTGGGGG	-47.5	NA	NA	NA	NA	NA	NA	NA	NA	NA	NA	NA	NA	NA	NA	NA	NA	NA	NA	NA	NA	NA	NA	NA	NA	NA	NA	NA	NA	NA	NA	NA	NA	NA	NA	NA	NA	NA	NA	NA	NA	NA	NA	NA	NA
CSF3R	CCDS413.1|Hs110|chr1	1	GGGAAAC	TGCAGCCTGACTTGGGCTGCCCTGATCATCCTGCTGCTCCCCGGAAGTCTGGAGGAGTGCGGGCACATCAGTGTCTCAGCCCCCATCGTCCACCTGGGGG	-47.5	NA	NA	NA	NA	NA	NA	NA	NA	NA	NA	NA	NA	NA	NA	NA	NA	NA	NA	NA	NA	NA	NA	NA	NA	NA	NA	NA	NA	NA	NA	NA	NA	NA	NA	NA	NA	NA	NA	NA	NA	NA	NA	NA	NA
CSF3R	CCDS414.1|Hs110|chr1	1	GGGAAAC	TGCAGCCTGACTTGGGCTGCCCTGATCATCCTGCTGCTCCCCGGAAGTCTGGAGGAGTGCGGGCACATCAGTGTCTCAGCCCCCATCGTCCACCTGGGGG	-47.5	NA	NA	NA	NA	NA	NA	NA	NA	NA	NA	NA	NA	NA	NA	NA	NA	NA	NA	NA	NA	NA	NA	NA	NA	NA	NA	NA	NA	NA	NA	NA	NA	NA	NA	NA	NA	NA	NA	NA	NA	NA	NA	NA	NA
MEAF6	CCDS418.1|Hs110|chr1	1	AAAAAAC	TCCAATAGCAAAAATGATCGAAGGAACCGGAAGTTTAAGGAAGCTGAGCGGCTCTTCAGTAAATCCTCGGTTACCTCAGCAGCTGCAGTAAGTGCATTGG	-22.5	NA	NA	NA	NA	NA	NA	NA	NA	NA	NA	NA	NA	NA	NA	NA	NA	NA	NA	NA	NA	NA	NA	NA	NA	NA	NA	NA	NA	NA	NA	NA	NA	NA	NA	NA	NA	NA	NA	NA	NA	NA	NA	NA	NA
GNL2	CCDS421.1|Hs110|chr1	1	GGGAAAC	GACACCAAAGCCGTTATTAAAGCACTGGATGAGAAGATTGCCAAATATCAGAAGTTTCTAGACAAAGCCAAAGCCAAAAAGTTTTCAGCAGTCAGAATAT	-10.7	NA	NA	NA	NA	NA	NA	NA	NA	NA	NA	NA	NA	NA	NA	NA	NA	NA	NA	NA	NA	NA	NA	NA	NA	NA	NA	NA	NA	NA	NA	NA	NA	NA	NA	NA	NA	NA	NA	NA	NA	NA	NA	NA	NA
AIRIM	CCDS423.1|Hs110|chr1	1	TTTAAAA	GAGCGGCTGAGGCGTAAGCAGCTGGTGGCTGGTGACATCGTCCTGGACAAGCTAGGGGAAAGGCTAGCCATCCTCCTCAAGGTGCGAGACATGGTCAGCA	-36	NA	NA	NA	NA	NA	NA	NA	NA	NA	NA	NA	NA	NA	NA	NA	NA	NA	NA	NA	NA	NA	NA	NA	NA	NA	NA	NA	NA	NA	NA	NA	NA	NA	NA	NA	NA	NA	NA	NA	NA	NA	NA	NA	NA
EPHA10	CCDS425.1|Hs110|chr1	1	GGGTTTC	CACCTGGCCTTTCAGGACGTGGGCGCATGCGTGGCGCTTGTCTCGGTGCGCGTCTACTACAAGCAGTGCCGCGCCACCGTGCGGGGCCTGGCCACGTTCC	-41.5	NA	NA	NA	NA	NA	NA	NA	NA	NA	NA	NA	NA	NA	NA	NA	NA	NA	NA	NA	NA	NA	NA	NA	NA	NA	NA	NA	NA	NA	NA	NA	NA	NA	NA	NA	NA	NA	NA	NA	NA	NA	NA	NA	NA
SF3A3	CCDS428.1|Hs110|chr1	2	CCCAAAT	GAGATCTGTGTGCCAATGTCAGTGGAATTTGAGGAACTCCTGAAGGCTCGAGAGAATCCAAGTGAAGAGGCACAAAACTTGGTGGAGTTCACAGATGAAG	-24.1	CCCAAAC	ACTGCTCACTTTGCTAATGTGACACAGATTGAAGATGCTGTCTCCTTGTGGGCCAAACTGAAATTGCAGAAGGCTTCAGAACGATGGCAGCCTGACACTG	-24.3	NA	NA	NA	NA	NA	NA	NA	NA	NA	NA	NA	NA	NA	NA	NA	NA	NA	NA	NA	NA	NA	NA	NA	NA	NA	NA	NA	NA	NA	NA	NA	NA	NA	NA	NA	NA	NA	NA	NA	NA	NA
UTP11	CCDS429.1|Hs110|chr1	1	AAAAAAT	CCAGATGAATTCTACTACAAAATGACTCGGGTTAAACTCCAGGATGGAGTACATATTATTAAGGAGACTAAGGAAGAAGTAACCCCAGAACAACTAAAGC	-13.2	NA	NA	NA	NA	NA	NA	NA	NA	NA	NA	NA	NA	NA	NA	NA	NA	NA	NA	NA	NA	NA	NA	NA	NA	NA	NA	NA	NA	NA	NA	NA	NA	NA	NA	NA	NA	NA	NA	NA	NA	NA	NA	NA	NA
MYCBP	CCDS431.1|Hs110|chr1	1	TTTTTTA	AAGCATCACTTAGGAGCTGCTACTCCAGAAAATCCAGAAATAGAGCTGCTTCGCCTAGAACTGGCCGAAATGAAAGAGAAGTATGAAGCTATTGTAGAAG	-17	NA	NA	NA	NA	NA	NA	NA	NA	NA	NA	NA	NA	NA	NA	NA	NA	NA	NA	NA	NA	NA	NA	NA	NA	NA	NA	NA	NA	NA	NA	NA	NA	NA	NA	NA	NA	NA	NA	NA	NA	NA	NA	NA	NA
GJA9	CCDS432.1|Hs110|chr1	2	GGGAAAA	TACAAGTTGAAGAAGGAACATAATGAATTCCATGCAAACAAGGCAAAACAAAATGTAGCCAAATACCAGAGCACATCTGCAAATTCACTGAAGCGACTCC	-11.3	TTTAAAT	TCATCTTCTGTATTCCAGCCAAATCCTGACAATCATAGTGTAAATGATGAGAAATGCATTTTGGATGAACAGGAAACTGTACTTTCTAATGAGATTTCCA	-14.7	NA	NA	NA	NA	NA	NA	NA	NA	NA	NA	NA	NA	NA	NA	NA	NA	NA	NA	NA	NA	NA	NA	NA	NA	NA	NA	NA	NA	NA	NA	NA	NA	NA	NA	NA	NA	NA	NA	NA	NA	NA
MACF1	CCDS435.1|Hs110|chr1	8	AAATTTC	ATTCTGGCCACCCAGTCAGCTCAGGCCTTCTTGGATCAGCATGGCCACAATCTCACACCTGAGGAGCAACAGATGCTGCAACAGAAGCTGGGAGAGCTAA	-27.2	AAAAAAC	TGCCCAATTTCTGCAAAATTGGAGCGGCTACAGTCTCAGCTACAGGAGAATGAAGAGTTTCAGAAAAGTCTTAATCAACACAGTGGCTCCTATGAGGTGA	-20.8	GGGTTTA	GAACATGACATGGAAGAGATCAATGCTCGATGGAATACATTGAATAAAAAGGTCGCACAAAGAATTGCACAGCTACAGGAAGCTTTGTTGCATTGTGGGA	-19	TTTAAAT	GAAGAAATTGTTAATAGAAAGAAGAATGTAGATCAAGCTATTAAAAATGGTCAGGCTCTTCTAAAACAAACCACAGGTGAGGAGGTGTTACTTATCCAGG	-13.3	CCCAAAA	GTCATTGAAGTTGAGCTCGCAAAGCACCATGTCCTAAAAAATGATGTTTTGGCTCATCAAGCCACAGTGGAAACAGTCAACAAAGCTGGCAATGAGCTTC	-21.7	AAAAAAT	GATGTTTTGGCTCATCAAGCCACAGTGGAAACAGTCAACAAAGCTGGCAATGAGCTTCTTGAATCCAGTGCTGGAGATGATGCCAGCAGCTTAAGGAGCC	-30.1	TTTAAAC	ATCGCTTCTCCACCAAGCCTGATTCTAAATACTGTCCTTTCCCAGATAGAAGAGCACAAGGTTTTTGCTAATGAAGTAAATGCTCATCGAGACCAGATCA	-14.4	AAAAAAC	CCACGGATCAACCAGCTTTCTGCCCGCTGGCAGCAGGTGTGGCTGTTAGCACTGGAGCGGCAAAGGAAACTGAATGATGCCTTGGATCGGCTGGAGGAGT	-33.4	NA	NA	NA	NA	NA	NA	NA	NA	NA	NA	NA	NA	NA	NA	NA	NA	NA	NA	NA	NA	NA	NA	NA
PABPC4	CCDS438.1|Hs110|chr1	1	GGGAAAC	GTCTTCATCAAGAACCTGGACAAATCTATAGATAACAAGGCACTTTATGATACTTTTTCTGCTTTTGGAAACATACTGTCCTGCAAGGTGGTGTGTGATG	-16.4	NA	NA	NA	NA	NA	NA	NA	NA	NA	NA	NA	NA	NA	NA	NA	NA	NA	NA	NA	NA	NA	NA	NA	NA	NA	NA	NA	NA	NA	NA	NA	NA	NA	NA	NA	NA	NA	NA	NA	NA	NA	NA	NA	NA
NT5C1A	CCDS440.1|Hs110|chr1	1	CCCTTTT	GTGAAGGCTCTGGAGGCCGTGAACAGGCGGCTGCGGGAGCTGTACCCTGATAGTGAGGACGTCTTCGACATCGTCCTCATGACTAACAACCATGCTCAAG	-36.7	NA	NA	NA	NA	NA	NA	NA	NA	NA	NA	NA	NA	NA	NA	NA	NA	NA	NA	NA	NA	NA	NA	NA	NA	NA	NA	NA	NA	NA	NA	NA	NA	NA	NA	NA	NA	NA	NA	NA	NA	NA	NA	NA	NA
PPIE	CCDS442.1|Hs110|chr1	1	CCCAAAC	ACCAATGGCTCTCAGTTCTTCCTGACATGTGACAAGACAGACTGGCTGGATGGCAAGCATGTGGTGTTTGGAGAGGTCACCGAAGGCCTAGATGTCTTGC	-26.9	NA	NA	NA	NA	NA	NA	NA	NA	NA	NA	NA	NA	NA	NA	NA	NA	NA	NA	NA	NA	NA	NA	NA	NA	NA	NA	NA	NA	NA	NA	NA	NA	NA	NA	NA	NA	NA	NA	NA	NA	NA	NA	NA	NA
PPIE	CCDS443.1|Hs110|chr1	1	CCCAAAC	ACCAATGGCTCTCAGTTCTTCCTGACATGTGACAAGACAGACTGGCTGGATGGCAAGCATGTGGTGTTTGGAGAGGTCACCGAAGGCCTAGATGTCTTGC	-26.9	NA	NA	NA	NA	NA	NA	NA	NA	NA	NA	NA	NA	NA	NA	NA	NA	NA	NA	NA	NA	NA	NA	NA	NA	NA	NA	NA	NA	NA	NA	NA	NA	NA	NA	NA	NA	NA	NA	NA	NA	NA	NA	NA	NA
MFSD2A	CCDS446.1|Hs110|chr1	2	GGGTTTC	TTCCTTCAGATCTACCTATTGGATGTGGCTCAGGTGGGCCCTTTCTCTGCCTCCATCATCCTGTTTGTGGGCCGAGCCTGGGATGCCATCACAGACCCCC	-26.7	CCCTTTC	TCTGCCTCCATCATCCTGTTTGTGGGCCGAGCCTGGGATGCCATCACAGACCCCCTGGTGGGCCTCTGCATCAGCAAATCCCCCTGGACCTGCCTGGGTC	-28.9	NA	NA	NA	NA	NA	NA	NA	NA	NA	NA	NA	NA	NA	NA	NA	NA	NA	NA	NA	NA	NA	NA	NA	NA	NA	NA	NA	NA	NA	NA	NA	NA	NA	NA	NA	NA	NA	NA	NA	NA	NA
RLF	CCDS448.1|Hs110|chr1	5	TTTAAAA	GCCCACTGGCCTTTTGATCCTGAGTTTTGGGACTGGAAAACTTTAAAACGACACTGCCACCAACTTTTAGGACAAGAAGCCTCAGATTCTGATGATGATT	-21.4	TTTAAAA	CGACACTGCCACCAACTTTTAGGACAAGAAGCCTCAGATTCTGATGATGATTTAAGTGGCTATGAAATGTCCATTAATGACACAGATGTTTTAGAGTCAT	-14.9	TTTAAAA	GAAAAATGTTCCAGTATGGCAGTTTGTTTTGACGGGACTAAGTTTACCTGTGGTTTTGATGGCTGTGGTTCCACATACAAAAATGCAAGAGGAATGCAGA	-18.7	AAAAAAT	CCAACCCATGTCCCAAAAGAGAATTTTAGGAAACATTCACAGCCCCGGTCATTTGATTTGAAGACTTACAAACCTATGGGATTTGAATCTTCATTTCTGA	-13.7	CCCAAAA	GAGAATTTTAGGAAACATTCACAGCCCCGGTCATTTGATTTGAAGACTTACAAACCTATGGGATTTGAATCTTCATTTCTGAAATTTATTCAGGAAAGTG	-15.9	NA	NA	NA	NA	NA	NA	NA	NA	NA	NA	NA	NA	NA	NA	NA	NA	NA	NA	NA	NA	NA	NA	NA	NA	NA	NA	NA	NA	NA	NA	NA	NA
ZMPSTE24	CCDS449.1|Hs110|chr1	4	TTTTTTT	ATTTATGCCTGGCTGTTCACATTAGTTGTGTCTCTGGTTCTTGTCACAATCTATGCTGATTATATTGCCCCTTTATTTGACAAATTCACACCTCTGCCTG	-12.3	CCCTTTA	TTTGACAAATTCACACCTCTGCCTGAGGGAAAGCTTAAAGAAGAAATTGAAGTAATGGCAAAGAGTATTGACTTTCCTTTGACGAAGGTGTATGTTGTGG	-19	TTTTTTT	TTATTTGCTGTATTAATTGGTCGAAAGGAGCTTTTTGCTGCATTTGGTTTTTATGATAGCCAACCCACTCTTATTGGACTATTGATCATCTTCCAGTTTA	-18.3	TTTTTTA	TTTGCTGTATTAATTGGTCGAAAGGAGCTTTTTGCTGCATTTGGTTTTTATGATAGCCAACCCACTCTTATTGGACTATTGATCATCTTCCAGTTTATTT	-18.3	NA	NA	NA	NA	NA	NA	NA	NA	NA	NA	NA	NA	NA	NA	NA	NA	NA	NA	NA	NA	NA	NA	NA	NA	NA	NA	NA	NA	NA	NA	NA	NA	NA	NA	NA
COL9A2	CCDS450.1|Hs110|chr1	1	GGGAAAA	CGTGGAGAGAAGGGTGATCCAGGAGAAGTGGGACGGGGGCACCCCGGGATGCCTGGGCCCCCAGGGATCCCAGGACTCCCTGGCCGGCCTGGCCAGGCAA	-45.7	NA	NA	NA	NA	NA	NA	NA	NA	NA	NA	NA	NA	NA	NA	NA	NA	NA	NA	NA	NA	NA	NA	NA	NA	NA	NA	NA	NA	NA	NA	NA	NA	NA	NA	NA	NA	NA	NA	NA	NA	NA	NA	NA	NA
SMAP2	CCDS451.1|Hs110|chr1	2	GGGAAAT	GGAAAGGCAAACCGACTTTATGAAGCCTATCTTCCTGAGACCTTTCGGCGACCTCAGATAGACCCAGCTGTTGAAGGATTTATTCGAGACAAATATGAGA	-17.5	AAAAAAA	TTGGAACCTGTTGTTTTTGAGAAGGTGAAAATGCCACAGAAAAAAGAAGACCCACAGCTACCTCGGAAAAGCTCCCCGAAATCCACAGCGCCTGTCATGG	-14.1	NA	NA	NA	NA	NA	NA	NA	NA	NA	NA	NA	NA	NA	NA	NA	NA	NA	NA	NA	NA	NA	NA	NA	NA	NA	NA	NA	NA	NA	NA	NA	NA	NA	NA	NA	NA	NA	NA	NA	NA	NA
ZNF684	CCDS454.1|Hs110|chr1	2	AAAAAAA	TCATATAAATCGTTTGAGAAGTGTTTGCCACCTAATTTAGACTTACTTAAATATAATAGAAGTTATACTGTAGAAAACGCTTATGAATGCAGTGAATGCG	-12	AAAAAAT	CATACAAGGAAAAAACCTTTTGAATGCAATGACTGTGGAAAAGCCTATAGCAGGAAGGCACACCTTGCAACTCATCAGAAAATTCATAATGGAGAGAGAC	-16.7	NA	NA	NA	NA	NA	NA	NA	NA	NA	NA	NA	NA	NA	NA	NA	NA	NA	NA	NA	NA	NA	NA	NA	NA	NA	NA	NA	NA	NA	NA	NA	NA	NA	NA	NA	NA	NA	NA	NA	NA	NA
EDN2	CCDS462.1|Hs110|chr1	1	GGGAAAC	CCGCCAAGACGCCGGCGCCGCTCCCTGCCAAGGCGCTGTCAGTGCTCCAGTGCCAGGGACCCCGCCTGTGCCACCTTCTGCCTTCGAAGGCCCTGGACTG	-34.2	NA	NA	NA	NA	NA	NA	NA	NA	NA	NA	NA	NA	NA	NA	NA	NA	NA	NA	NA	NA	NA	NA	NA	NA	NA	NA	NA	NA	NA	NA	NA	NA	NA	NA	NA	NA	NA	NA	NA	NA	NA	NA	NA	NA
HIVEP3	CCDS463.1|Hs110|chr1	3	CCCAAAC	ACCAACGCCAAGTCCTACGCTGAGATCATCTTTGGCAAGTGTGGGCGAATAGGACAGCGGACCGCCATGCTGACAGCCACCTCCACCCAGCCCCTCCTGC	-20.4	CCCAAAA	TCCAGCCTCTACCGGGAGCCCCTGTCATCCCACAGTGAGAAAACCAAGCCTGAACAATCACTGCTGAGCCTCCAGCACCCGCCCAGTACCGCCCCCCCTG	-15.4	TTTAAAC	TACATTAAGCCAAATCACATCCAGCATGCAGATAGGAGGTCCTCTGTTTACGCTGGTTGGTGCATAAGTTTGTACAACCCCAACCTTCCGGGGGTTTCCA	-28.6	NA	NA	NA	NA	NA	NA	NA	NA	NA	NA	NA	NA	NA	NA	NA	NA	NA	NA	NA	NA	NA	NA	NA	NA	NA	NA	NA	NA	NA	NA	NA	NA	NA	NA	NA	NA	NA	NA
GUCA2A	CCDS465.1|Hs110|chr1	1	AAATTTC	TCCTTTTCTCTGGAGTCAGTGAAGAAGCTCAAAGACCTCCAGGAGCCCCAGGAGCCCAGGGTTGGGAAACTCAGGAACTTTGCACCCATCCCTGGTGAAC	-33.4	NA	NA	NA	NA	NA	NA	NA	NA	NA	NA	NA	NA	NA	NA	NA	NA	NA	NA	NA	NA	NA	NA	NA	NA	NA	NA	NA	NA	NA	NA	NA	NA	NA	NA	NA	NA	NA	NA	NA	NA	NA	NA	NA	NA
RIMKLA	CCDS466.2|Hs110|chr1	1	GGGAAAA	GCTGTTTTTCTGGCAAGAGATAAACATCACCTCTCTGACATCTGCCATCTGATCCGCCACGATGTGCCCTACCTGTTCCAGAAGTACGTGAAGGAGTCCC	-16.7	NA	NA	NA	NA	NA	NA	NA	NA	NA	NA	NA	NA	NA	NA	NA	NA	NA	NA	NA	NA	NA	NA	NA	NA	NA	NA	NA	NA	NA	NA	NA	NA	NA	NA	NA	NA	NA	NA	NA	NA	NA	NA	NA	NA
PPIH	CCDS469.1|Hs110|chr1	1	AAATTTT	AAACTTAGACACTCAGCTCCAGGCCTGCTTTCCATGGCGAACAGTGGTCCAAGTACAAATGGCTGTCAGTTCTTTATCACCTGCTCTAAGTGCGATTGGC	-17.8	NA	NA	NA	NA	NA	NA	NA	NA	NA	NA	NA	NA	NA	NA	NA	NA	NA	NA	NA	NA	NA	NA	NA	NA	NA	NA	NA	NA	NA	NA	NA	NA	NA	NA	NA	NA	NA	NA	NA	NA	NA	NA	NA	NA
ERMAP	CCDS475.1|Hs110|chr1	2	CCCTTTC	TTTGAACCTTGCCTTCATGATGGAGGAAAAAACACAGCACCTCTAGTCATTTGTTCAGAACTACACAAATCAGAGGAATCAATTGTCCCCAGGCCAGAAG	-15.4	AAAAAAC	ACAGCACCTCTAGTCATTTGTTCAGAACTACACAAATCAGAGGAATCAATTGTCCCCAGGCCAGAAGGGAAAGGCCATGCTAATGGAGATGTGTCCCTCA	-17.2	NA	NA	NA	NA	NA	NA	NA	NA	NA	NA	NA	NA	NA	NA	NA	NA	NA	NA	NA	NA	NA	NA	NA	NA	NA	NA	NA	NA	NA	NA	NA	NA	NA	NA	NA	NA	NA	NA	NA	NA	NA
SLC2A1	CCDS477.1|Hs110|chr1	1	AAATTTC	ATTGTGGGCATGTGCTTCCAGTATGTGGAGCAACTGTGTGGTCCCTACGTCTTCATCATCTTCACTGTGCTCCTGGTTCTGTTCTTCATCTTCACCTACT	-20.8	NA	NA	NA	NA	NA	NA	NA	NA	NA	NA	NA	NA	NA	NA	NA	NA	NA	NA	NA	NA	NA	NA	NA	NA	NA	NA	NA	NA	NA	NA	NA	NA	NA	NA	NA	NA	NA	NA	NA	NA	NA	NA	NA	NA
TIE1	CCDS482.1|Hs110|chr1	2	CCCTTTC	TTGCTCCCCATCCTCTTCTTGGCTTCTCATGTGGGCGCGGCGGTGGACCTGACGCTGCTGGCCAACCTGCGGCTCACGGACCCCCAGCGCTTCTTCCTGA	-32.8	CCCAAAT	GTGCAGCCACCATCGAGCGGCATCTACAGTGCCACTTACCTGGAAGCCAGCCCCCTGGGCAGCGCCTTCTTTCGGCTCATCGTGCGGGGTTGTGGGGCTG	-38.1	NA	NA	NA	NA	NA	NA	NA	NA	NA	NA	NA	NA	NA	NA	NA	NA	NA	NA	NA	NA	NA	NA	NA	NA	NA	NA	NA	NA	NA	NA	NA	NA	NA	NA	NA	NA	NA	NA	NA	NA	NA
MPL	CCDS483.1|Hs110|chr1	2	CCCTTTC	TGGATCCACCAGGCTGTGCGCCTCCCCACCCCAAACTTGCACTGGAGGGAGATCTCCAGTGGGCATCTGGAATTGGAGTGGCAGCACCCATCGTCCTGGG	-38.8	CCCAAAC	TTGCACTGGAGGGAGATCTCCAGTGGGCATCTGGAATTGGAGTGGCAGCACCCATCGTCCTGGGCAGCCCAAGAGACCTGTTATCAACTCCGATACACAG	-34.9	NA	NA	NA	NA	NA	NA	NA	NA	NA	NA	NA	NA	NA	NA	NA	NA	NA	NA	NA	NA	NA	NA	NA	NA	NA	NA	NA	NA	NA	NA	NA	NA	NA	NA	NA	NA	NA	NA	NA	NA	NA
PTPRF	CCDS489.2|Hs110|chr1	1	CCCTTTC	TCGGAATATGCCTTCCGCGTGCTGGCGGTGAACAGCATCGGGCGAGGGCCGCCCAGCGAGGCAGTGCGGGCACGCACGGGAGAACAGGCGCCCTCCAGCC	-45.3	NA	NA	NA	NA	NA	NA	NA	NA	NA	NA	NA	NA	NA	NA	NA	NA	NA	NA	NA	NA	NA	NA	NA	NA	NA	NA	NA	NA	NA	NA	NA	NA	NA	NA	NA	NA	NA	NA	NA	NA	NA	NA	NA	NA
PTPRF	CCDS490.2|Hs110|chr1	1	CCCTTTC	TCGGAATATGCCTTCCGCGTGCTGGCGGTGAACAGCATCGGGCGAGGGCCGCCCAGCGAGGCAGTGCGGGCACGCACGGGAGAACAGGCGCCCTCCAGCC	-45.3	NA	NA	NA	NA	NA	NA	NA	NA	NA	NA	NA	NA	NA	NA	NA	NA	NA	NA	NA	NA	NA	NA	NA	NA	NA	NA	NA	NA	NA	NA	NA	NA	NA	NA	NA	NA	NA	NA	NA	NA	NA	NA	NA	NA
RNF220	CCDS510.1|Hs110|chr1	1	CCCAAAT	CTAGATTGCACCCCAATCAGTATGCTGAATCATAGTGGTGTGGGGGCTTTCCGGCCCTTTGCCTCCACCGAGGACCGGGAGAGCTATCAGTCAGCCTTTA	-34.6	NA	NA	NA	NA	NA	NA	NA	NA	NA	NA	NA	NA	NA	NA	NA	NA	NA	NA	NA	NA	NA	NA	NA	NA	NA	NA	NA	NA	NA	NA	NA	NA	NA	NA	NA	NA	NA	NA	NA	NA	NA	NA	NA	NA
KIF2C	CCDS512.1|Hs110|chr1	1	TTTAAAC	ACCCTGAGATATGCAGACAGGGTCAAGGAGCTGAGCCCCCACAGTGGGCCCAGTGGAGAGCAGTTGATTCAAATGGAAACAGAAGAGATGGAAGCCTGCT	-24.3	NA	NA	NA	NA	NA	NA	NA	NA	NA	NA	NA	NA	NA	NA	NA	NA	NA	NA	NA	NA	NA	NA	NA	NA	NA	NA	NA	NA	NA	NA	NA	NA	NA	NA	NA	NA	NA	NA	NA	NA	NA	NA	NA	NA
RPS8	CCDS513.1|Hs110|chr1	1	TTTAAAC	AAAAAACGATCTAAAAAAATTCAGAAGAAATATGATGAAAGGAAAAAGAATGCCAAAATCAGCAGTCTCCTGGAGGAGCAGTTCCAGCAGGGCAAGCTTC	-16.5	NA	NA	NA	NA	NA	NA	NA	NA	NA	NA	NA	NA	NA	NA	NA	NA	NA	NA	NA	NA	NA	NA	NA	NA	NA	NA	NA	NA	NA	NA	NA	NA	NA	NA	NA	NA	NA	NA	NA	NA	NA	NA	NA	NA
BEST4	CCDS514.1|Hs110|chr1	1	GGGTTTC	TATGTGACTCTCGTGGTGAACCGCTGGTGGTCCCAGTACACAAGCATCCCGCTGCCAGACCAGCTGATGTGCGTCATCTCGGCTAGCGTGCACGGCGTGG	-30.3	NA	NA	NA	NA	NA	NA	NA	NA	NA	NA	NA	NA	NA	NA	NA	NA	NA	NA	NA	NA	NA	NA	NA	NA	NA	NA	NA	NA	NA	NA	NA	NA	NA	NA	NA	NA	NA	NA	NA	NA	NA	NA	NA	NA
PLK3	CCDS515.1|Hs110|chr1	3	GGGAAAT	TTTTTCATCACTGAGAACATGGAACTGAAGGTGGGGGATTTTGGGCTGGCAGCCCGGTTGGAGCCTCCGGAGCAGAGGAAGAAGACCATCTGTGGCACCC	-25.6	AAATTTT	TTCATCACTGAGAACATGGAACTGAAGGTGGGGGATTTTGGGCTGGCAGCCCGGTTGGAGCCTCCGGAGCAGAGGAAGAAGACCATCTGTGGCACCCCCA	-27.3	TTTTTTC	ATCACTGAGAACATGGAACTGAAGGTGGGGGATTTTGGGCTGGCAGCCCGGTTGGAGCCTCCGGAGCAGAGGAAGAAGACCATCTGTGGCACCCCCAACT	-27.8	NA	NA	NA	NA	NA	NA	NA	NA	NA	NA	NA	NA	NA	NA	NA	NA	NA	NA	NA	NA	NA	NA	NA	NA	NA	NA	NA	NA	NA	NA	NA	NA	NA	NA	NA	NA	NA	NA
PTCH2	CCDS516.1|Hs110|chr1	1	GGGTTTC	CTGGGCATCAAGCTGAGTGCCATCCCCGTGGTGATCCTTGTGGCCTCTGTAGGCATTGGCGTTGAGTTCACAGTCCACGTGGCTCTGGGCTTCCTGACCA	-33.7	NA	NA	NA	NA	NA	NA	NA	NA	NA	NA	NA	NA	NA	NA	NA	NA	NA	NA	NA	NA	NA	NA	NA	NA	NA	NA	NA	NA	NA	NA	NA	NA	NA	NA	NA	NA	NA	NA	NA	NA	NA	NA	NA	NA
EIF2B3	CCDS517.1|Hs110|chr1	1	AAAAAAA	GCAGTGGAGCAGCGTGACTTCATTGGAGTGGACAGCACAGGAAAGAGGCTGCTCTTCATGGCTAATGAAGCAGACTTGGATGAAGAGCTGGTCATTAAGG	-29.9	NA	NA	NA	NA	NA	NA	NA	NA	NA	NA	NA	NA	NA	NA	NA	NA	NA	NA	NA	NA	NA	NA	NA	NA	NA	NA	NA	NA	NA	NA	NA	NA	NA	NA	NA	NA	NA	NA	NA	NA	NA	NA	NA	NA
UROD	CCDS518.1|Hs110|chr1	1	GGGTTTT	CCGGAGCTGAAGAATGACACATTCCTGCGAGCAGCCTGGGGAGAGGAAACAGACTACACTCCCGTTTGGTGCATGCGCCAGGCAGGCCGTTACTTACCAG	-28.2	NA	NA	NA	NA	NA	NA	NA	NA	NA	NA	NA	NA	NA	NA	NA	NA	NA	NA	NA	NA	NA	NA	NA	NA	NA	NA	NA	NA	NA	NA	NA	NA	NA	NA	NA	NA	NA	NA	NA	NA	NA	NA	NA	NA
NASP	CCDS524.1|Hs110|chr1	2	GGGTTTA	GGACAGAAACATCTGGTGATGGGGGATATTCCAGCAGCTGTCAATGCATTCCAGGAAGCAGCTAGTCTTTTAGGTAAGAAGTATGGAGAGACAGCTAATG	-22.6	GGGAAAC	GCCTTGGAAGGTGTGCATGTGGAAGAGGAAGAAGGAGAAAAAACAGAAGATGAATCTCTGGTAGAAAATAATGATAACATAGATGAGGAAGCAAGGGAAG	-9.8	NA	NA	NA	NA	NA	NA	NA	NA	NA	NA	NA	NA	NA	NA	NA	NA	NA	NA	NA	NA	NA	NA	NA	NA	NA	NA	NA	NA	NA	NA	NA	NA	NA	NA	NA	NA	NA	NA	NA	NA	NA
NASP	CCDS525.1|Hs110|chr1	2	GGGTTTA	GGACAGAAACATCTGGTGATGGGGGATATTCCAGCAGCTGTCAATGCATTCCAGGAAGCAGCTAGTCTTTTAGGTAAGAAGTATGGAGAGACAGCTAATG	-22.6	GGGAAAC	GCCTTGGAAGGTGTGCATGTGGAAGAGGAAGAAGGAGAAAAAACAGAAGATGAATCTCTGGTAGAAAATAATGATAACATAGATGAAACTGAAGGCTCAG	-10.8	NA	NA	NA	NA	NA	NA	NA	NA	NA	NA	NA	NA	NA	NA	NA	NA	NA	NA	NA	NA	NA	NA	NA	NA	NA	NA	NA	NA	NA	NA	NA	NA	NA	NA	NA	NA	NA	NA	NA	NA	NA
GPBP1L1	CCDS528.1|Hs110|chr1	2	AAATTTC	TCAACACCACAGTCAGCTAAGTCACCTACTGCCACCTTCGAAAAACACGGAGAGCACCTACCCAGAGGAGAAGGTAGATTTGGAGTAAGCCGCCGTCGAC	-17.2	TTTTTTT	AACAATGGTCCCCTACGAACTGCAGGAGATTCTTGGCACCAGCCCTCCCTGTTCCGCCATGATTCTGTGGACTCTGGTGTCTCTAAGGGAGCATATGCTG	-25.9	NA	NA	NA	NA	NA	NA	NA	NA	NA	NA	NA	NA	NA	NA	NA	NA	NA	NA	NA	NA	NA	NA	NA	NA	NA	NA	NA	NA	NA	NA	NA	NA	NA	NA	NA	NA	NA	NA	NA	NA	NA
POMGNT1	CCDS531.1|Hs110|chr1	1	TTTTTTC	AGTTTCCTGAGCCAATCCATCCACCTACTGGAGGAGGATGACAGCCTGTACTGCATCTCTGCCTGGAATGACCAGGGGTATGAACACACGGCTGAGGACC	-35.2	NA	NA	NA	NA	NA	NA	NA	NA	NA	NA	NA	NA	NA	NA	NA	NA	NA	NA	NA	NA	NA	NA	NA	NA	NA	NA	NA	NA	NA	NA	NA	NA	NA	NA	NA	NA	NA	NA	NA	NA	NA	NA	NA	NA
MKNK1	CCDS538.2|Hs110|chr1	1	GGGAAAC	AAGAACATTTTGGAGCTGATTGAGTTCTTTGAAGATGACACAAGGTTTTACTTGGTCTTTGAGAAATTGCAAGGAGGTTCCATCTTAGCCCACATCCAGA	-21.9	NA	NA	NA	NA	NA	NA	NA	NA	NA	NA	NA	NA	NA	NA	NA	NA	NA	NA	NA	NA	NA	NA	NA	NA	NA	NA	NA	NA	NA	NA	NA	NA	NA	NA	NA	NA	NA	NA	NA	NA	NA	NA	NA	NA
ATPAF1	CCDS541.2|Hs110|chr1	1	CCCTTTC	TACGACCGCTACCGCGACAAGATCCAGCTGCTGCGCAGGTCAGACCCAGCTGCTTTTGAGTCCCGCCTGGAGAAACGCAGTGAATTTCGGAAGCAGCCAG	-28.9	NA	NA	NA	NA	NA	NA	NA	NA	NA	NA	NA	NA	NA	NA	NA	NA	NA	NA	NA	NA	NA	NA	NA	NA	NA	NA	NA	NA	NA	NA	NA	NA	NA	NA	NA	NA	NA	NA	NA	NA	NA	NA	NA	NA
CYP4A11	CCDS543.1|Hs110|chr1	2	CCCAAAA	GTGTGGCCCAACCCAGAGGTGTTTGACCCTTTCCGTTTTGCACCGGGTTCTGCTCAACACAGCCACGCTTTCCTGCCCTTCTCAGGAGGATCAAGGAACT	-30.7	CCCTTTC	CGTTTTGCACCGGGTTCTGCTCAACACAGCCACGCTTTCCTGCCCTTCTCAGGAGGATCAAGGAACTGCATCGGGAAACAATTTGCCATGAACGAGCTGA	-20.4	NA	NA	NA	NA	NA	NA	NA	NA	NA	NA	NA	NA	NA	NA	NA	NA	NA	NA	NA	NA	NA	NA	NA	NA	NA	NA	NA	NA	NA	NA	NA	NA	NA	NA	NA	NA	NA	NA	NA	NA	NA
CYP4X1	CCDS544.1|Hs110|chr1	1	CCCTTTC	TGGATTGGGCCCTTTCAGGCATTTTTCTGTATCTATGACCCAGACTATGCAAAGACACTTCTGAGCAGAACAGATCCCAAGTCCCAGTACCTGCAGAAAT	-17.6	NA	NA	NA	NA	NA	NA	NA	NA	NA	NA	NA	NA	NA	NA	NA	NA	NA	NA	NA	NA	NA	NA	NA	NA	NA	NA	NA	NA	NA	NA	NA	NA	NA	NA	NA	NA	NA	NA	NA	NA	NA	NA	NA	NA
STIL	CCDS548.1|Hs110|chr1	3	AAAAAAT	TCGTCATGCTTTTTACTTGGTTCTCTGACAGCAGACGAAGATGAAGAAGGTGTAACATTGACAGTAGATCGCTTTGATCCTGGTCGAGAAGTACCTGAAT	-22	AAATTTC	ATCATAGTTCTCTATTCTATGACACATAAGGAACCTGAGTTTTATGAATGCTTCCCTTGTGATGGCAAGATACCTGACTTTCGGTTTCAGTTGCTAACCA	-20.3	TTTAAAT	GAAAATCAGCTGTCACAACTGTCTGTCACTCGATCGAACCAAAATAATTGTGACCCATTCAGCCTTCTCCATATTAATACAGACAGAAGCACAGTGGGGC	-14.8	NA	NA	NA	NA	NA	NA	NA	NA	NA	NA	NA	NA	NA	NA	NA	NA	NA	NA	NA	NA	NA	NA	NA	NA	NA	NA	NA	NA	NA	NA	NA	NA	NA	NA	NA	NA	NA	NA
SPATA6	CCDS551.1|Hs110|chr1	3	AAAAAAC	TACGAACAGCCTACAATTTCTTCAAAATCACACTCTCCATCTCCCTACACAAAAAGACGCATGTGTGAGCTATCTGAAGACACCAGGCGGCGGCTGGCCC	-20.6	TTTAAAT	CTGGGACCCTATGAGTTCAAAAAAGAAACAGATAAACCTCCATTTGTGATTAGACATGTTGATCCCCCAAGTCCCAGGGCTGATACTTTATTGGGATCTT	-17.4	AAAAAAT	GTCTTGAAATCACATCAGGCTCATCAAAGACATTTATATGATGAGAGAGACCTAGAGAAAGATGATGAACTGGAACTGAAAAGAAGTCTTTTATGTAGAG	-14.7	NA	NA	NA	NA	NA	NA	NA	NA	NA	NA	NA	NA	NA	NA	NA	NA	NA	NA	NA	NA	NA	NA	NA	NA	NA	NA	NA	NA	NA	NA	NA	NA	NA	NA	NA	NA	NA	NA
BEND5	CCDS552.2|Hs110|chr1	1	AAAAAAA	AAGAAAGATGCAGTCCCTAAACCACCCCTCTCGCCTCACAAACTAAGCATCGTCAGAGAGTGTTTGTATGACAGAATAGCACAAGAAACTGTGGATGAAA	-10.7	NA	NA	NA	NA	NA	NA	NA	NA	NA	NA	NA	NA	NA	NA	NA	NA	NA	NA	NA	NA	NA	NA	NA	NA	NA	NA	NA	NA	NA	NA	NA	NA	NA	NA	NA	NA	NA	NA	NA	NA	NA	NA	NA	NA
ELAVL4	CCDS553.1|Hs110|chr1	1	TTTAAAT	GGACTCAGACTCCAGACCAAAACCATAAAGGTCTCATATGCCCGTCCGAGCTCTGCCTCAATCAGGGATGCTAACCTCTATGTTAGCGGCCTTCCCAAAA	-24.6	NA	NA	NA	NA	NA	NA	NA	NA	NA	NA	NA	NA	NA	NA	NA	NA	NA	NA	NA	NA	NA	NA	NA	NA	NA	NA	NA	NA	NA	NA	NA	NA	NA	NA	NA	NA	NA	NA	NA	NA	NA	NA	NA	NA
FAF1	CCDS554.1|Hs110|chr1	2	AAAAAAC	AACAGTCTTTATGTCCTTACACCAGATTTGCCACCACCTTCATCATCTAGTCATGCTGGTGCCCTGCAGGAGTCATTAAATCAAAACTTCATGCTGATCA	-13.3	AAATTTT	ATAACCTGGGCTTGGGATCTGACAAAGGACTCCAACAGAGCAAGATTTCTCACTATGTGCAATAGACACTTTGGCAGTGTTGTGGCACAAACCATTCGGA	-21.9	NA	NA	NA	NA	NA	NA	NA	NA	NA	NA	NA	NA	NA	NA	NA	NA	NA	NA	NA	NA	NA	NA	NA	NA	NA	NA	NA	NA	NA	NA	NA	NA	NA	NA	NA	NA	NA	NA	NA	NA	NA
EPS15	CCDS557.1|Hs110|chr1	3	TTTTTTC	CAGTCTGATCCTTTTGTTGGCAGTGATCCTTTCAAGGATGATCCTTTTGGAAAAATCGATCCATTTGGTGGTGATCCTTTCAAAGGTTCAGATCCATTTG	-27	CCCTTTC	AGTGCAGCCAACAATAGCAGTATTACATCGGTAGAAACGTTGAAGCACAATGATCCTTTTGCTCCTGGTGGAACAGTTGTTGCAGCAAGCGATTCAGCCA	-20.7	AAAAAAT	GTATTTGAGGAAACATCGGTCAAAAGTGAAGATGAACCCCCAGCACTGCCACCAAAGATCGGAACTCCAACAAGACCCTGCCCTCTACCACCTGGGAAAA	-13.5	NA	NA	NA	NA	NA	NA	NA	NA	NA	NA	NA	NA	NA	NA	NA	NA	NA	NA	NA	NA	NA	NA	NA	NA	NA	NA	NA	NA	NA	NA	NA	NA	NA	NA	NA	NA	NA	NA
OSBPL9	CCDS558.1|Hs110|chr1	1	GGGAAAT	AGTCTAAAACGCCCAGATACCACAGAATCACTTAATTCTTCCTTGTCCAATGGAACAAGTGATGCTGACCTGTTTGATTCACATGATGACAGAGATGATG	-16.5	NA	NA	NA	NA	NA	NA	NA	NA	NA	NA	NA	NA	NA	NA	NA	NA	NA	NA	NA	NA	NA	NA	NA	NA	NA	NA	NA	NA	NA	NA	NA	NA	NA	NA	NA	NA	NA	NA	NA	NA	NA	NA	NA	NA
NRDC	CCDS559.1|Hs110|chr1	6	GGGTTTT	GATGATGAAGATGAGTTTGATGATGAACATGATGATGATCTTGATACTGAGGATAATGAATTGGAAGAATTAGAAGAGAGAGCAGAAGCTAGAAAAAAAA	-9.1	AAAAAAA	ACTACTGAAAAACAGCAATTGCAGAGCCTGTTTTTGCTGTGGTCAAAGCTGACTGATAGACTGTGGTTTAAGTCAACTTATTCAAAAATGTCTTCAACCC	-22.6	GGGAAAA	TTTTTTTGGGGAAATGCTGAGACGCTCAAGCATGAGCCAAGAAAGAATAATATTGATACACATGCTAGATTGAGAGAATTCTGGATGCGTTACTACTCTT	-22.5	GGGAAAT	GCTGAGACGCTCAAGCATGAGCCAAGAAAGAATAATATTGATACACATGCTAGATTGAGAGAATTCTGGATGCGTTACTACTCTTCTCATTACATGACTT	-15.6	TTTAAAA	ATGCTGCAGAAGCTAGGCCCAGAAAAAAGAATTTTTGAAGAGATTCGGAAAATTGAGGATAATGAATTTCATTACCAAGAACAGACAGATCCAGTTGAGT	-11.8	GGGAAAA	TGTGACCTCAAGGAGAAATGGTTTGGAACTCAATATAGTATAGAAGATATTGAAAACTCTTGGGCTGAACTGTGGAATAGTAATTTCGAATTAAATCCAG	-14.3	NA	NA	NA	NA	NA	NA	NA	NA	NA	NA	NA	NA	NA	NA	NA	NA	NA	NA	NA	NA	NA	NA	NA	NA	NA	NA	NA	NA	NA
TXNDC12	CCDS561.1|Hs110|chr1	1	GGGTTTT	GGAGATCATATTCATTGGAGGACACTGGAAGATGGGAAGAAAGAAGCAGCTGCCAGTGGACTGCCCCTGATGGTGATTATTCATAAATCCTGGTGTGGAG	-28.6	NA	NA	NA	NA	NA	NA	NA	NA	NA	NA	NA	NA	NA	NA	NA	NA	NA	NA	NA	NA	NA	NA	NA	NA	NA	NA	NA	NA	NA	NA	NA	NA	NA	NA	NA	NA	NA	NA	NA	NA	NA	NA	NA	NA
ZFYVE9	CCDS563.1|Hs110|chr1	4	TTTAAAA	GGAACTTGCATTAGTGAAAGTGAAGAATGTGATTTCTCCACTGTTATAGACACACCAGCAGCAAATTATCTATCTAATGGTTGTGATTCCTATGGAATGC	-17.4	TTTAAAC	AGCACTGGTGACCTAATGAAGAAAAATTATTTACATAATTTCTGTAGTCAAGTTCCATCAGTGCTTGGGCAATCTTCCCCCAAGGTAGTAGCAAGCCTGC	-22.6	GGGAAAC	ATCTCTAATGTCGATACAAATGGGGAACATTTAGAAAGTTATGAGGCTGAGATCTCCACTAGACCATGCCTTGCATTAGCTCCAGATAGCCCAGATAATG	-14.7	TTTAAAT	GCAAATTTGTTGTCAATGGTTAAAATTGTAAATTATGTGAACAGGAAGTGCTGGTGTTTCACAACCAAGGGAATGCATGCAGTGGGTCAGTCTGAGATAG	-14.2	NA	NA	NA	NA	NA	NA	NA	NA	NA	NA	NA	NA	NA	NA	NA	NA	NA	NA	NA	NA	NA	NA	NA	NA	NA	NA	NA	NA	NA	NA	NA	NA	NA	NA	NA
ZFYVE9	CCDS564.1|Hs110|chr1	4	TTTAAAA	GGAACTTGCATTAGTGAAAGTGAAGAATGTGATTTCTCCACTGTTATAGACACACCAGCAGCAAATTATCTATCTAATGGTTGTGATTCCTATGGAATGC	-17.4	TTTAAAC	AGCACTGGTGACCTAATGAAGAAAAATTATTTACATAATTTCTGTAGTCAAGTTCCATCAGTGCTTGGGCAATCTTCCCCCAAGGTAGTAGCAAGCCTGC	-22.6	GGGAAAC	ATCTCTAATGTCGATACAAATGGGGAACATTTAGAAAGTTATGAGGCTGAGATCTCCACTAGACCATGCCTTGCATTAGCTCCAGATAGCCCAGATAATG	-14.7	TTTAAAT	GCAAATTTGTTGTCAATGGTTAAAATTGTAAATTATGTGAACAGGAAGTGCTGGTGTTTCACAACCAAGGGAATGCATGCAGTGGGTCAGTCTGAGATAG	-14.2	NA	NA	NA	NA	NA	NA	NA	NA	NA	NA	NA	NA	NA	NA	NA	NA	NA	NA	NA	NA	NA	NA	NA	NA	NA	NA	NA	NA	NA	NA	NA	NA	NA	NA	NA
SCP2	CCDS572.1|Hs110|chr1	1	GGGTTTT	CCGGAAGCCGCCAGTTCTTTTAGAACTCATCAAATTGAAGCTGTTCCAACCAGCTCTGCAAGTGATGGATTTAAGGCAAATCTTGTTTTTAAGGAGATTG	-22.4	NA	NA	NA	NA	NA	NA	NA	NA	NA	NA	NA	NA	NA	NA	NA	NA	NA	NA	NA	NA	NA	NA	NA	NA	NA	NA	NA	NA	NA	NA	NA	NA	NA	NA	NA	NA	NA	NA	NA	NA	NA	NA	NA	NA
CPT2	CCDS575.1|Hs110|chr1	2	CCCAAAA	TCTGAGTATAATGACCAGCTCACCCGGGCAACCAACATGACTGTTTCTGCCATCCGGTTTCTGAAGACACTCCGGGCTGGCCTTCTGGAGCCAGAAGTGT	-24.9	AAATTTT	TATATCTTTGATGTCCTGGATCAAGATGGGAACATTGTGAGCCCCTCGGAAATCCAGGCACATCTGAAGTACATTCTCTCAGACAGCAGCCCCGCCCCCG	-25.3	NA	NA	NA	NA	NA	NA	NA	NA	NA	NA	NA	NA	NA	NA	NA	NA	NA	NA	NA	NA	NA	NA	NA	NA	NA	NA	NA	NA	NA	NA	NA	NA	NA	NA	NA	NA	NA	NA	NA	NA	NA
LRP8	CCDS578.1|Hs110|chr1	1	CCCTTTT	GGGATAGCTGTGTTTGAGGACAAGGTGTTCTGGACAGACCTGGAGAACGAGGCCATTTTCAGTGCAAATCGGCTCAATGGCCTGGAAATCTCCATCCTGG	-34.2	NA	NA	NA	NA	NA	NA	NA	NA	NA	NA	NA	NA	NA	NA	NA	NA	NA	NA	NA	NA	NA	NA	NA	NA	NA	NA	NA	NA	NA	NA	NA	NA	NA	NA	NA	NA	NA	NA	NA	NA	NA	NA	NA	NA
LRP8	CCDS579.1|Hs110|chr1	1	CCCTTTT	GGGATAGCTGTGTTTGAGGACAAGGTGTTCTGGACAGACCTGGAGAACGAGGCCATTTTCAGTGCAAATCGGCTCAATGGCCTGGAAATCTCCATCCTGG	-34.2	NA	NA	NA	NA	NA	NA	NA	NA	NA	NA	NA	NA	NA	NA	NA	NA	NA	NA	NA	NA	NA	NA	NA	NA	NA	NA	NA	NA	NA	NA	NA	NA	NA	NA	NA	NA	NA	NA	NA	NA	NA	NA	NA	NA
LRP8	CCDS580.1|Hs110|chr1	1	CCCTTTT	GGGATAGCTGTGTTTGAGGACAAGGTGTTCTGGACAGACCTGGAGAACGAGGCCATTTTCAGTGCAAATCGGCTCAATGGCCTGGAAATCTCCATCCTGG	-34.2	NA	NA	NA	NA	NA	NA	NA	NA	NA	NA	NA	NA	NA	NA	NA	NA	NA	NA	NA	NA	NA	NA	NA	NA	NA	NA	NA	NA	NA	NA	NA	NA	NA	NA	NA	NA	NA	NA	NA	NA	NA	NA	NA	NA
DMRTB1	CCDS581.1|Hs110|chr1	1	CCCTTTT	GGGGCGGAGGCCGCAGGCAGTGGCTACCCTGGCCCCCTAGACCTGCGCAGGCCGATGCGGACCGTGCCCGGCCCACTGTTCACCGACTTTGTGCGCCCTC	-38.3	NA	NA	NA	NA	NA	NA	NA	NA	NA	NA	NA	NA	NA	NA	NA	NA	NA	NA	NA	NA	NA	NA	NA	NA	NA	NA	NA	NA	NA	NA	NA	NA	NA	NA	NA	NA	NA	NA	NA	NA	NA	NA	NA	NA
NDC1	CCDS583.1|Hs110|chr1	4	TTTTTTC	CTACTGACTGGAGCATTTATGGGCTATAGCTATAGCCTCCTGTATTTTGTTAACAACATGAACTATCTTCCATTTCCCATCATACAGCAATACAAGTTCT	-14.5	AAATTTC	TGCATTTTATATTATTTTCTTGGCTATATTCCCAAAGCTTGGATTAGCACTGCTATGAACCTTCACATAGATGAGCAGGTTCATAGGCCACTTGACACAG	-20.2	TTTAAAT	GGTATGACTCAGAAACTGATTCTCTATCAAGAAGCTGCTGCTACGAATGGGAGAGTGTCTTCATCTTACCCAGTGGAACCTAAGAAATTAAATTCTCCAG	-18.8	TTTTTTC	AGTAAGCACCCAGAGGCCTCCATTCAGGCTGTTTTTTCAGATGCCCAAATGCATATTTGGGCATTAGAAGGTCTGTCGCACTTAGTAGCAGCATCATTTA	-27.5	NA	NA	NA	NA	NA	NA	NA	NA	NA	NA	NA	NA	NA	NA	NA	NA	NA	NA	NA	NA	NA	NA	NA	NA	NA	NA	NA	NA	NA	NA	NA	NA	NA	NA	NA
YIPF1	CCDS584.1|Hs110|chr1	3	CCCAAAA	CATCAGCCAGGATCCCCAAGAGGCTCAGGAAGAGAAGAAGATGATGAGTTACTGGGAAATGATGACTCTGACAAAACTGAGTTACTTGCTGGACAGAAGA	-20.3	GGGAAAT	GATGACTCTGACAAAACTGAGTTACTTGCTGGACAGAAGAAAAGCTCCCCCTTCTGGACATTTGAATACTACCAAACATTCTTTGATGTGGACACCTACC	-16.4	GGGTTTC	CTCATGTGGAGAAACAGCAAAGTTATGAACATCGTCTCCTATTCATTTCTGGAGATTGTGTGTGTCTATGGATATTCCCTCTTCATTTATATCCCCACCG	-19.5	NA	NA	NA	NA	NA	NA	NA	NA	NA	NA	NA	NA	NA	NA	NA	NA	NA	NA	NA	NA	NA	NA	NA	NA	NA	NA	NA	NA	NA	NA	NA	NA	NA	NA	NA	NA	NA	NA
LRRC42	CCDS585.1|Hs110|chr1	1	GGGTTTC	ATCTCCGACAATGTGGATCACATTGATTCCCTTATTGGCTTTCCTGAGCAGATTGCTGAAAAGCTGTTCTCTGCTGCTGAAGCCAGACAGAAATTCACTG	-26.5	NA	NA	NA	NA	NA	NA	NA	NA	NA	NA	NA	NA	NA	NA	NA	NA	NA	NA	NA	NA	NA	NA	NA	NA	NA	NA	NA	NA	NA	NA	NA	NA	NA	NA	NA	NA	NA	NA	NA	NA	NA	NA	NA	NA
SSBP3	CCDS590.1|Hs110|chr1	2	AAAAAAC	ATCACGTTGGGAGAACCGCCTGGGTTTTTGCACTCGTGGTGGTGTGTATTTTGGGACCTTTACTGTGCAGCTCCTGAAAGGAGAGACACTTGTGAACATT	-31.6	AAAAAAT	TCTCCTAACAACATAAGTGGCATTAGCAATCCTCCAGGCACCCCTCGAGATGACGGCGAGCTAGGAGGGAACTTCCTCCACTCCTTTCAGAACGACAATT	-21.1	NA	NA	NA	NA	NA	NA	NA	NA	NA	NA	NA	NA	NA	NA	NA	NA	NA	NA	NA	NA	NA	NA	NA	NA	NA	NA	NA	NA	NA	NA	NA	NA	NA	NA	NA	NA	NA	NA	NA	NA	NA
SSBP3	CCDS591.1|Hs110|chr1	3	AAAAAAC	ATCACGTTGGGAGAACCGCCTGGGTTTTTGCACTCGTGGTGGTGTGTATTTTGGGACCTTTACTGTGCAGCTCCTGAAAGGAGAGACACTTGTGAACATT	-31.6	GGGAAAC	CAGCCTCCGGGAGGAGTTCCTGGGACACAGCCATTGCTGCCCAATTCTATGGATCCCACACGACAACAAGGCCACCCCAACATGGGAGGATCAATGCAGA	-24.1	AAAAAAT	TCTCCTAACAACATAAGTGGCATTAGCAATCCTCCAGGCACCCCTCGAGATGACGGCGAGCTAGGAGGGAACTTCCTCCACTCCTTTCAGAACGACAATT	-21.1	NA	NA	NA	NA	NA	NA	NA	NA	NA	NA	NA	NA	NA	NA	NA	NA	NA	NA	NA	NA	NA	NA	NA	NA	NA	NA	NA	NA	NA	NA	NA	NA	NA	NA	NA	NA	NA	NA
FAM151A	CCDS594.1|Hs110|chr1	1	CCCAAAC	AGGACGTACACCCAAGCCATGGTGGAGAAGATGCACGAGCTGGTGGGAGGAGTGCCCCAGAGGGTCACCTTCCCTGTACGGTCTTCCATGGTGCGGGCTG	-39.2	NA	NA	NA	NA	NA	NA	NA	NA	NA	NA	NA	NA	NA	NA	NA	NA	NA	NA	NA	NA	NA	NA	NA	NA	NA	NA	NA	NA	NA	NA	NA	NA	NA	NA	NA	NA	NA	NA	NA	NA	NA	NA	NA	NA
DHCR24	CCDS600.1|Hs110|chr1	1	GGGTTTC	CTGGTGGCCGCTGAGATCCGCATCATCCCTGCCAAGAAGTACGTCAAGCTGCGTTTCGAGCCAGTGCGGGGCCTGGAGGCTATCTGTGCCAAGTTCACCC	-26	NA	NA	NA	NA	NA	NA	NA	NA	NA	NA	NA	NA	NA	NA	NA	NA	NA	NA	NA	NA	NA	NA	NA	NA	NA	NA	NA	NA	NA	NA	NA	NA	NA	NA	NA	NA	NA	NA	NA	NA	NA	NA	NA	NA
PRKAA2	CCDS605.1|Hs110|chr1	2	TTTTTTT	ATGGTAATGGAATATGTGTCTGGAGGTGAATTATTTGACTACATCTGTAAGCATGGACGGGTTGAAGAGATGGAAGCCAGGCGGCTCTTTCAGCAGATTC	-19.4	AAAAAAT	CCAGTGACTGGCAATTACGTGAAAATGAGCTTACAACTTTACCTGGTTGATAACAGGAGCTATCTTTTGGACTTTAAAAGCATTGATGATGAAGTAGTGG	-14.2	NA	NA	NA	NA	NA	NA	NA	NA	NA	NA	NA	NA	NA	NA	NA	NA	NA	NA	NA	NA	NA	NA	NA	NA	NA	NA	NA	NA	NA	NA	NA	NA	NA	NA	NA	NA	NA	NA	NA	NA	NA
C8A	CCDS606.1|Hs110|chr1	1	CCCTTTA	TTGGTGGGTGTAGGTGTATCCCACTCACAAGACACTTCATTCTTGAACGAATTAAACAAGTATAATGAGAAGAAATTCATTTTCACAAGAATCTTCACAA	-16.7	NA	NA	NA	NA	NA	NA	NA	NA	NA	NA	NA	NA	NA	NA	NA	NA	NA	NA	NA	NA	NA	NA	NA	NA	NA	NA	NA	NA	NA	NA	NA	NA	NA	NA	NA	NA	NA	NA	NA	NA	NA	NA	NA	NA
OMA1	CCDS608.1|Hs110|chr1	1	TTTAAAT	AGTGTAACCGATATTCATCAACTTTCTTTCCTTCTGGGCCATGAAATAGCACATGCAGTACTTGGGCATGCTGCAGAAAAGGCTGGCATGGTTCATTTGT	-23.7	NA	NA	NA	NA	NA	NA	NA	NA	NA	NA	NA	NA	NA	NA	NA	NA	NA	NA	NA	NA	NA	NA	NA	NA	NA	NA	NA	NA	NA	NA	NA	NA	NA	NA	NA	NA	NA	NA	NA	NA	NA	NA	NA	NA
FGGY	CCDS611.2|Hs110|chr1	2	TTTAAAC	CAAATTCGAGGACTTGGGTTTGATGCCACGTGTTCTCTGGTTGTTTTGGATAAGCAGTTTCACCCATTACCAGTCAACCAGGAAGGGGATTCCCATCGAA	-27.1	GGGTTTC	CTTACTGTTGATTTACATGTTTGGCCAGATTTCCATGGCAACCGGTCTCCCTTAGCAGATCTGACACTAAAGGGCATGGTCACCGGATTGAAACTGTCTC	-18.3	NA	NA	NA	NA	NA	NA	NA	NA	NA	NA	NA	NA	NA	NA	NA	NA	NA	NA	NA	NA	NA	NA	NA	NA	NA	NA	NA	NA	NA	NA	NA	NA	NA	NA	NA	NA	NA	NA	NA	NA	NA
HOOK1	CCDS612.1|Hs110|chr1	2	TTTAAAC	CAAATAACCGAATGTTCAGATCCAGTGGAGCTTGGGAGGTTGCTCCAGCTTATTTTAGGTTGTGCGATCAACTGTGAAAAGAAGCAAGAACATATTCAAA	-23	AAAAAAA	GCAAATGCAGCACGTACACAATTAGAAACATACAAAAGGCAGGTTCAAGATCTTCATGTTAAACTTTCCTCCGAATCCAAGAGGGCAGACACACTAGCGT	-8.3	NA	NA	NA	NA	NA	NA	NA	NA	NA	NA	NA	NA	NA	NA	NA	NA	NA	NA	NA	NA	NA	NA	NA	NA	NA	NA	NA	NA	NA	NA	NA	NA	NA	NA	NA	NA	NA	NA	NA	NA	NA
C1orf87	CCDS614.1|Hs110|chr1	1	TTTAAAC	AGTGCAGCATCAGATTATCCACAGCAAAATAAAGCAGCTGCAGACCTGAGAAAAACTGAGAGTCATGGCACTCATAGCCAAAGCACTCCACCTCAGCACT	-19.4	NA	NA	NA	NA	NA	NA	NA	NA	NA	NA	NA	NA	NA	NA	NA	NA	NA	NA	NA	NA	NA	NA	NA	NA	NA	NA	NA	NA	NA	NA	NA	NA	NA	NA	NA	NA	NA	NA	NA	NA	NA	NA	NA	NA
NFIA	CCDS615.1|Hs110|chr1	2	CCCAAAT	TTTTCTCTCTCAGATTTGGAAAGTTCTTCATACTACAGCATGAGTCCAGGAGCAATGAGGAGGTCTTTACCCAGCACATCCTCTACGAGCTCCACAAAGC	-20.3	AAATTTT	TCTCTCTCAGATTTGGAAAGTTCTTCATACTACAGCATGAGTCCAGGAGCAATGAGGAGGTCTTTACCCAGCACATCCTCTACGAGCTCCACAAAGCGCC	-20.3	NA	NA	NA	NA	NA	NA	NA	NA	NA	NA	NA	NA	NA	NA	NA	NA	NA	NA	NA	NA	NA	NA	NA	NA	NA	NA	NA	NA	NA	NA	NA	NA	NA	NA	NA	NA	NA	NA	NA	NA	NA
PATJ	CCDS617.2|Hs110|chr1	8	GGGAAAT	GAAGACTTTAACTCAGTCATTCAACAGATGGCTCAGGGCCGGCAAATTGAATATATAGATATAGAACGGCCTTCAACTGGAGGCCTTGGATTCAGTGTGG	-23.3	GGGTTTT	GCCAACCATGATGTTGTTGAAGTATTACGAAATGCAGGGCAGGTGGTACACCTAACCCTAGTTCGAAGGAAGACATCCTCATCTACTTCTCCACTTGAAC	-21	TTTAAAA	AATGACAACATACAAGCCTTAGAAAAATTGGAAAAAGTCCCAGACTCTCCAGAAAATGAGCTGAAATCCAGATGGGAAAACCTGTTGGGTCCTGATTATG	-16.7	AAAAAAT	GACAACATACAAGCCTTAGAAAAATTGGAAAAAGTCCCAGACTCTCCAGAAAATGAGCTGAAATCCAGATGGGAAAACCTGTTGGGTCCTGATTATGAAG	-16.7	CCCTTTT	ACTTTGGTTTGCTGTCGGAGGTTGTTTGATGATGAAGCTTCTGTAGATGAACCAAGGCGCACTGAAACCTCTCTTCCTGAGACAGAGGTTGACCACAATA	-29.3	CCCTTTA	GATCCTACAAGATCAGTGATTGTGATCCGCTCCCTGGTAGCAGATGGTGTAGCAGAAAGAAGTGGGGGACTATTACCTGGAGACCGCCTGGTCTCAGTCA	-28.4	AAATTTT	GTCATGGAGTCCCTACCATCTGTACCATCAACTGAAGGAAACAGTCAACAAGGCAGATTTGACGACCTGGAAAATCTTAATTCATTAGCAAAAACTAGTC	-14.9	AAATTTT	AGCCACTGGGGTCCACCGAGAATTGTTGAGATTTTTAGAGAACCCAATGTGTCTCTTGGGATCAGTATTGTTGGTGGACAAACTGTTATAAAACGTCTAA	-25.8	NA	NA	NA	NA	NA	NA	NA	NA	NA	NA	NA	NA	NA	NA	NA	NA	NA	NA	NA	NA	NA	NA	NA
L1TD1	CCDS619.1|Hs110|chr1	4	TTTAAAA	TGCAAGGACGTATCAGCAATTATGAATAAGTTTAAGGTCTTAATGGAAATTCAAGACCTGATGTTTGAGGAGATGAGGGAAACTCTTAAAAATGACCTAA	-14.6	GGGAAAA	GCTACAATACCTGAGGTAAAGAATTCAGAGAACTCCAGTAGTAGGACAGAGTTTCAGCAAATAATCAATTTAGCATTACAAAAAACAGGGATGGTAGGGA	-13.5	AAATTTA	ACCTTTAAATTAGAAGTAAATGAGCTGAGTGGTAAATTAGACAACACTAACGAATACAATAGTAATGATGGTAAGAAATTACCCCAGGGTGAATCACGAA	-10.5	TTTAAAA	GCCTCCAGAGAAGAAAAAGTGTTGATGGATGAAGGAGCAGTACTTACCCTGGTAGCCGACCTTTCATCAGCAACACTGGATATTAGTAAGCAATGGAGTA	-25.3	NA	NA	NA	NA	NA	NA	NA	NA	NA	NA	NA	NA	NA	NA	NA	NA	NA	NA	NA	NA	NA	NA	NA	NA	NA	NA	NA	NA	NA	NA	NA	NA	NA	NA	NA
KANK4	CCDS620.1|Hs110|chr1	1	GGGAAAC	ACTATCAAAAGAATTCCTATCCACAGAAGGGCCAAGCAGGCCAAATTTAGCACTCTGCCCCGAAACTTCAGCCTTCCTGACAGTGGGGCTCGCCCCCCTG	-23.7	NA	NA	NA	NA	NA	NA	NA	NA	NA	NA	NA	NA	NA	NA	NA	NA	NA	NA	NA	NA	NA	NA	NA	NA	NA	NA	NA	NA	NA	NA	NA	NA	NA	NA	NA	NA	NA	NA	NA	NA	NA	NA	NA	NA
USP1	CCDS621.1|Hs110|chr1	8	GGGAAAT	TGCAAAGAAGATTCTTTGGCAAGTTATGAATTGATATGCAGTTTACAGTCCTTAATCATTTCGGTTGAACAGCTCCAGGCTAGTTTTCTCTTAAATCCAG	-14.6	GGGAAAC	ATTCAAGAAACATGCCAACTCCTAAAAAAAGAAGAAGTAAAAAATGTGGCAGAATTACCTACTAAGGTAGAAGAAATACCTCATCCGAAAGAGGAAATGA	-14	AAAAAAA	GAAGAAGTAAAAAATGTGGCAGAATTACCTACTAAGGTAGAAGAAATACCTCATCCGAAAGAGGAAATGAATGGTATTAACAGCATAGAGATGGACAGTA	-13.6	AAAAAAT	GTGGCAGAATTACCTACTAAGGTAGAAGAAATACCTCATCCGAAAGAGGAAATGAATGGTATTAACAGCATAGAGATGGACAGTATGAGGCATTCTGAAG	-19.4	CCCAAAA	GGAAATGGGAAAAGAAAAAGTGACACTGAATTTGGTAACATGAAGAAAAAAGTTAAATTATCCAAGGAACACCAGTCATTGGAAGAGAACCAGAGACAAA	-10.1	GGGAAAA	ATAACAACAAACCAAGGAGTCAAAGGACAATCTAAAGAAAATGAATGTGATCCTGAAGAGGACTTGGGGAAGTGTGAAAGTGATAACACAACTAATGGTT	-15.3	AAATTTT	GTGGTTGACCAAATGTGTGAAATAGGTAAGCCAGAACCATTGAATGAGGAGGAAGCAAGGGGTGTGGTTGAGAATTATAATGATGAAGAAGTGTCAATTA	-13.4	AAAAAAT	GTAGAAGCTATTGGACTTCTTGGAGGACAAAAGAGCAAAGCAGATTATGAGCTATACAACAAAGCCTCTAATCCTGATAAGGTTGCTAGTACAGCGTTTG	-16.1	NA	NA	NA	NA	NA	NA	NA	NA	NA	NA	NA	NA	NA	NA	NA	NA	NA	NA	NA	NA	NA	NA	NA
ANGPTL3	CCDS622.1|Hs110|chr1	1	GGGAAAT	CACGAAACCAACTATACGCTACATCTAGTTGCGATTACTGGCAATGTCCCCAATGCAATCCCGGAAAACAAAGATTTGGTGTTTTCTACTTGGGATCACA	-18.4	NA	NA	NA	NA	NA	NA	NA	NA	NA	NA	NA	NA	NA	NA	NA	NA	NA	NA	NA	NA	NA	NA	NA	NA	NA	NA	NA	NA	NA	NA	NA	NA	NA	NA	NA	NA	NA	NA	NA	NA	NA	NA	NA	NA
ROR1	CCDS626.1|Hs110|chr1	1	GGGAAAT	GCCACCACACAGACAACCTCCCTCAGTGCCAGCCCAGTGAGTAATCTCAGTAACCCCAGATATCCTAATTACATGTTCCCGAGCCAGGGTATTACACCAC	-11.3	NA	NA	NA	NA	NA	NA	NA	NA	NA	NA	NA	NA	NA	NA	NA	NA	NA	NA	NA	NA	NA	NA	NA	NA	NA	NA	NA	NA	NA	NA	NA	NA	NA	NA	NA	NA	NA	NA	NA	NA	NA	NA	NA	NA
UBE2U	CCDS627.1|Hs110|chr1	1	GGGTTTA	GTCTTCCAACTGACAATACATTTTACATCGGAGTACAACTATGCTCCTCCAGTTGTGAAATTTATAACAATTCCGTTTCATCCAAATGTAGACCCACACA	-16.6	NA	NA	NA	NA	NA	NA	NA	NA	NA	NA	NA	NA	NA	NA	NA	NA	NA	NA	NA	NA	NA	NA	NA	NA	NA	NA	NA	NA	NA	NA	NA	NA	NA	NA	NA	NA	NA	NA	NA	NA	NA	NA	NA	NA
CACHD1	CCDS628.3|Hs110|chr1	1	GGGAAAC	CATGATGAGGACTTAGACCTGGATACCCCCCCTCAGACTGCTGCCCTACTAAGTCACAAGTTCCACCACTACCGGTCACACCACCCTACACTTCATCATA	-15.6	NA	NA	NA	NA	NA	NA	NA	NA	NA	NA	NA	NA	NA	NA	NA	NA	NA	NA	NA	NA	NA	NA	NA	NA	NA	NA	NA	NA	NA	NA	NA	NA	NA	NA	NA	NA	NA	NA	NA	NA	NA	NA	NA	NA
LEPR	CCDS631.1|Hs110|chr1	7	TTTTTTC	AATCTGAATGAAACCAAACCTCGAGGAAAGTTTACCTATGATGCAGTGTACTGCTGCAATGAACATGAATGCCATCATCGCTATGCTGAATTATATGTGA	-13.7	GGGAAAT	CACACGAAATTCACTTTCCTGTGGACAGAGCAAGCACATACTGTTACGGTTCTGGCCATCAATTCAATTGGTGCTTCTGTTGCAAATTTTAATTTAACCT	-17.9	AAATTTT	AATTTAACCTTTTCATGGCCTATGAGCAAAGTAAATATCGTGCAGTCACTCAGTGCTTATCCTTTAAACAGCAGTTGTGTGATTGTTTCCTGGATACTAT	-18.5	TTTAAAC	AGCAGTTGTGTGATTGTTTCCTGGATACTATCACCCAGTGATTACAAGCTAATGTATTTTATTATTGAGTGGAAAAATCTTAATGAAGATGGTGAAATAA	-16.8	GGGAAAA	CCAAAGATAATTAATAGTTTCACTCAAGATGATATTGAAAAACACCAGAGTGATGCAGGTTTATATGTAATTGTGCCAGTAATTATTTCCTCTTCCATCT	-12.6	GGGAAAT	TTCCCTGAAGAAAATAATGATAAAAAGTCTATCTATTATTTAGGGGTCACCTCAATCAAAAAGAGAGAGAGTGGTGTGCTTTTGACTGACAAGTCAAGGG	-26.3	AAATTTC	CCTGAAGAAAATAATGATAAAAAGTCTATCTATTATTTAGGGGTCACCTCAATCAAAAAGAGAGAGAGTGGTGTGCTTTTGACTGACAAGTCAAGGGTAT	-27.1	NA	NA	NA	NA	NA	NA	NA	NA	NA	NA	NA	NA	NA	NA	NA	NA	NA	NA	NA	NA	NA	NA	NA	NA	NA	NA
PDE4B	CCDS632.1|Hs110|chr1	1	GGGTTTC	AAACTGCTGCAAGAAGAACACTGTGACATCTTCATGAATCTCACCAAGAAGCAGCGTCAGACACTCAGGAAGATGGTTATTGACATGGTGTTAGCAACTG	-20.7	NA	NA	NA	NA	NA	NA	NA	NA	NA	NA	NA	NA	NA	NA	NA	NA	NA	NA	NA	NA	NA	NA	NA	NA	NA	NA	NA	NA	NA	NA	NA	NA	NA	NA	NA	NA	NA	NA	NA	NA	NA	NA	NA	NA
DNAI4	CCDS635.1|Hs110|chr1	2	AAAAAAT	AGTGAAACTAGTTCTCTAATGGACATAGAAAATGTAATTCTGGCAAAAATCCATGAAGATGAGGAAGACCACTCAGATGCAATATTAAAATCTGACAAAT	-15.2	TTTAAAA	GAACCTGAACCTGAAGAGCCTGAAGATGTTTTAGAAAGTGCAAAACATGAAGAGGTAGAGGAAGAATCTAAGAAGGAGGAGGAAGAAGAAATACATGCAG	-13.7	NA	NA	NA	NA	NA	NA	NA	NA	NA	NA	NA	NA	NA	NA	NA	NA	NA	NA	NA	NA	NA	NA	NA	NA	NA	NA	NA	NA	NA	NA	NA	NA	NA	NA	NA	NA	NA	NA	NA	NA	NA
SLC35D1	CCDS636.1|Hs110|chr1	2	GGGAAAA	TATGGACTGCTCTATTACAATGCACTGTTCATGATTCTGCCCACCCTGGCCATTGCGTATTTCACAGGAGATGCACAAAAGGCTGTGGAGTTTGAAGGCT	-28.4	TTTAAAT	ATCAGCATTGCTGGGAGCCTGGTATATTCCTATATCACTTTCACTGAAGAGCAGCTGAGCAAACAGTCAGAGGCTAATAACAAGCTGGACATTAAGGGGA	-22	NA	NA	NA	NA	NA	NA	NA	NA	NA	NA	NA	NA	NA	NA	NA	NA	NA	NA	NA	NA	NA	NA	NA	NA	NA	NA	NA	NA	NA	NA	NA	NA	NA	NA	NA	NA	NA	NA	NA	NA	NA
IL23R	CCDS637.1|Hs110|chr1	1	AAATTTT	CTGCCTGAGGGAAGCCATCTCAGCAATAATAATGAAATTACTTCCTTAACACTTAAACCACCAGTTGATTCCTTAGACTCAGGAAATAATCCCAGGTTAC	-17.8	NA	NA	NA	NA	NA	NA	NA	NA	NA	NA	NA	NA	NA	NA	NA	NA	NA	NA	NA	NA	NA	NA	NA	NA	NA	NA	NA	NA	NA	NA	NA	NA	NA	NA	NA	NA	NA	NA	NA	NA	NA	NA	NA	NA
IL12RB2	CCDS638.1|Hs110|chr1	3	AAATTTA	TCCTGCATACAGAAGGGAGAACAGGGGACTGTGGCCTGCACCTGGGAAAGAGGACGAGACACCCACTTATACACTGAGTATACTCTACAGCTAAGTGGAC	-24.3	AAAAAAT	TTAACCTGGCAGAAGCAATGTAAAGACATTTATTGTGACTATTTGGACTTTGGAATCAACCTCACCCCTGAATCACCTGAATCCAATTTCACAGCCAAGG	-17.3	AAATTTA	ACCTGGCAGAAGCAATGTAAAGACATTTATTGTGACTATTTGGACTTTGGAATCAACCTCACCCCTGAATCACCTGAATCCAATTTCACAGCCAAGGTTA	-18.6	NA	NA	NA	NA	NA	NA	NA	NA	NA	NA	NA	NA	NA	NA	NA	NA	NA	NA	NA	NA	NA	NA	NA	NA	NA	NA	NA	NA	NA	NA	NA	NA	NA	NA	NA	NA	NA	NA
WLS	CCDS642.1|Hs110|chr1	1	TTTAAAC	ATCCGGCTGCCTGTGAATGAGAAGAAGAAAATCAATGTGGGAATTGGGGAGATAAAGGATATCCGGTTGGTGGGGATCCACCAAAATGGAGGCTTCACCA	-23.6	NA	NA	NA	NA	NA	NA	NA	NA	NA	NA	NA	NA	NA	NA	NA	NA	NA	NA	NA	NA	NA	NA	NA	NA	NA	NA	NA	NA	NA	NA	NA	NA	NA	NA	NA	NA	NA	NA	NA	NA	NA	NA	NA	NA
RPE65	CCDS643.1|Hs110|chr1	3	AAAAAAT	TTTTCAATTGCCTACAACATTGTAAAGATCCCACCACTGCAAGCAGACAAGGAAGATCCAATAAGCAAGTCAGAGATCGTTGTACAATTCCCCTGCAGTG	-12.9	AAATTTT	TCAATTGCCTACAACATTGTAAAGATCCCACCACTGCAAGCAGACAAGGAAGATCCAATAAGCAAGTCAGAGATCGTTGTACAATTCCCCTGCAGTGACC	-13.5	AAAAAAT	GCCAGAAAGGCTCCCCAACCTGAAGTTAGGAGATATGTACTTCCTTTGAATATTGACAAGGCTGACACAGGCAAGAATTTAGTCACGCTCCCCAATACAA	-14.7	NA	NA	NA	NA	NA	NA	NA	NA	NA	NA	NA	NA	NA	NA	NA	NA	NA	NA	NA	NA	NA	NA	NA	NA	NA	NA	NA	NA	NA	NA	NA	NA	NA	NA	NA	NA	NA	NA
DEPDC1	CCDS644.1|Hs110|chr1	2	AAAAAAC	AACATAGAGAACTTTTCCAAAGATAAAGATAGCATTTTTAAATTACGAAACTTATCTCGTAGAACTCCTAAAAGGCATGGATTACATTTATCTCAGGAAA	-13.9	AAAAAAA	CTAAAACAGTTTCAGAAGGAATATCCTTTGATATATCAGAAAAGATTTCCAACCACGGAGAGTGAAGCAGCACTTTTTGGTGACAAACCTACAATCAAGC	-16.5	NA	NA	NA	NA	NA	NA	NA	NA	NA	NA	NA	NA	NA	NA	NA	NA	NA	NA	NA	NA	NA	NA	NA	NA	NA	NA	NA	NA	NA	NA	NA	NA	NA	NA	NA	NA	NA	NA	NA	NA	NA
LRRC40	CCDS646.1|Hs110|chr1	3	TTTTTTA	GATCTCAGGAACAATTTTTTAAATTCTTTGCCAGAAGAAATGGAATCACTGGTAAGACTGCAAACGATCAATCTTTCCTTTAATAGGTTTAAAATGCTAC	-9.6	TTTTTTA	AATTCTTTGCCAGAAGAAATGGAATCACTGGTAAGACTGCAAACGATCAATCTTTCCTTTAATAGGTTTAAAATGCTACCTGAAGTTCTATATCGTATCT	-13	TTTAAAT	TCTTTGCCAGAAGAAATGGAATCACTGGTAAGACTGCAAACGATCAATCTTTCCTTTAATAGGTTTAAAATGCTACCTGAAGTTCTATATCGTATCTTCA	-12.6	NA	NA	NA	NA	NA	NA	NA	NA	NA	NA	NA	NA	NA	NA	NA	NA	NA	NA	NA	NA	NA	NA	NA	NA	NA	NA	NA	NA	NA	NA	NA	NA	NA	NA	NA	NA	NA	NA
CTH	CCDS650.1|Hs110|chr1	2	GGGTTTT	GAATATAGCCGTTCTGGAAATCCCACTAGGAATTGCCTTGAAAAAGCAGTGGCAGCACTGGATGGGGCTAAGTACTGTTTGGCCTTTGCTTCAGGTTTAG	-24.5	TTTAAAA	GCAGGAGACCAAATTATTTGTATGGATGATGTGTATGGAGGTACAAACAGGTACTTCAGGCAAGTGGCATCTGAATTTGGATTAAAGATTTCTTTTGTTG	-23.2	NA	NA	NA	NA	NA	NA	NA	NA	NA	NA	NA	NA	NA	NA	NA	NA	NA	NA	NA	NA	NA	NA	NA	NA	NA	NA	NA	NA	NA	NA	NA	NA	NA	NA	NA	NA	NA	NA	NA	NA	NA
CTH	CCDS651.1|Hs110|chr1	2	GGGTTTT	GAATATAGCCGTTCTGGAAATCCCACTAGGAATTGCCTTGAAAAAGCAGTGGCAGCACTGGATGGGGCTAAGTACTGTTTGGCCTTTGCTTCAGGTTTAG	-24.5	TTTAAAA	GCAGGAGACCAAATTATTTGTATGGATGATGTGTATGGAGGTACAAACAGGTACTTCAGGCAAGTGGCATCTGAATTTGGATTAAAGATTTCTTTTGTTG	-23.2	NA	NA	NA	NA	NA	NA	NA	NA	NA	NA	NA	NA	NA	NA	NA	NA	NA	NA	NA	NA	NA	NA	NA	NA	NA	NA	NA	NA	NA	NA	NA	NA	NA	NA	NA	NA	NA	NA	NA	NA	NA
NEGR1	CCDS661.1|Hs110|chr1	1	AAATTTT	AGCACAAGATCCATTCTCACTGTTACCAACGTGACACAGGAGCACTTCGGCAATTATACCTGTGTGGCTGCCAACAAGCTAGGCACAACCAATGCGAGCC	-18.5	NA	NA	NA	NA	NA	NA	NA	NA	NA	NA	NA	NA	NA	NA	NA	NA	NA	NA	NA	NA	NA	NA	NA	NA	NA	NA	NA	NA	NA	NA	NA	NA	NA	NA	NA	NA	NA	NA	NA	NA	NA	NA	NA	NA
FPGT	CCDS663.3|Hs110|chr1	3	GGGAAAA	ATTTTCACTGCTTTACCTCTTGGTAACCCCATTTATCAGATGCTAGAATTAAAACTAGCCATGTACATTGATTTCCCCTTAAATATGAATCCTGGAATTC	-11.2	TTTAAAA	CATAGAGACCTTGAATACAGGTCTTGCCATCGTTTCCTTCATAAGCCCAGCATAGAAAAGATGTATCAGTTTAATGCTGTGTGTAGACCTGGAAATTTTT	-22.4	AAATTTT	TGTCAACAGGACTTTGCTGGGGGTGACATTGCCGATCTTAAATTAGACTCTGACTATGTCTACACAGATAGCCTATTTTATATGGATCATAAATCAGCAA	-17.9	NA	NA	NA	NA	NA	NA	NA	NA	NA	NA	NA	NA	NA	NA	NA	NA	NA	NA	NA	NA	NA	NA	NA	NA	NA	NA	NA	NA	NA	NA	NA	NA	NA	NA	NA	NA	NA	NA
TNNI3K	CCDS664.1|Hs110|chr1	3	GGGAAAT	TATAAATCTAGACCAACCCAAACTTGTACTGATGAATGGAAGAAAAAAGTCAGTGAATCATATGTTATCACAATAGAAAGATTAGAAGATGACCTGCAGA	-8.7	TTTAAAT	TACCGCACTGAAAATGGGCTGTCTCTACTTCATTTATGTTGCATTTGTGGAGGCAAGAAATCACATATTCGAACTCTTATGTTGAAAGGGCTCCGCCCAT	-23	TTTTTTC	ACTCCATTGCATATTGCAGCGTACTATGGACATGAACAGGTAACTCGCCTTCTTTTGAAATTTGGTGCTGATGTAAATGTAAGTGGTGAAGTTGGAGATA	-21.7	NA	NA	NA	NA	NA	NA	NA	NA	NA	NA	NA	NA	NA	NA	NA	NA	NA	NA	NA	NA	NA	NA	NA	NA	NA	NA	NA	NA	NA	NA	NA	NA	NA	NA	NA	NA	NA	NA
TYW3	CCDS666.1|Hs110|chr1	1	GGGAAAA	CTGATGGTGACAGAGGAATATATTGACTTCCTGTTAAATGTGGCAAATCAAAAAATGGAGGAAAACAAGAAAAGAATTGAGAGGTTTTACAACTGCCTAC	-11.4	NA	NA	NA	NA	NA	NA	NA	NA	NA	NA	NA	NA	NA	NA	NA	NA	NA	NA	NA	NA	NA	NA	NA	NA	NA	NA	NA	NA	NA	NA	NA	NA	NA	NA	NA	NA	NA	NA	NA	NA	NA	NA	NA	NA
SLC44A5	CCDS667.1|Hs110|chr1	2	TTTAAAC	AGAAATGCCTATATTATGATTGCAATATATGGCAGAAACTTCTGCAGGTCAGCAAAAGATGCTTTCAATCTGCTGATGAGAAATGTTTTGAAAGTTGCAG	-23	TTTAAAT	TACTACTGGGTACCTTTGCTGACAGTCATTTTTGGGTCTTACCTGATTGCACATGGGTTCTTCAGCGTCTATGCAATGTGTGTTGAAACAATTTTCATCT	-19.2	NA	NA	NA	NA	NA	NA	NA	NA	NA	NA	NA	NA	NA	NA	NA	NA	NA	NA	NA	NA	NA	NA	NA	NA	NA	NA	NA	NA	NA	NA	NA	NA	NA	NA	NA	NA	NA	NA	NA	NA	NA
ACADM	CCDS668.1|Hs110|chr1	1	TTTTTTA	TTGGCACGTTCTGATCCAGATCCTAAAGCTCCTGCTAATAAAGCCTTTACTGGATTCATTGTGGAAGCAGATACCCCAGGAATTCAGATTGGGAGAAAGG	-19.9	NA	NA	NA	NA	NA	NA	NA	NA	NA	NA	NA	NA	NA	NA	NA	NA	NA	NA	NA	NA	NA	NA	NA	NA	NA	NA	NA	NA	NA	NA	NA	NA	NA	NA	NA	NA	NA	NA	NA	NA	NA	NA	NA	NA
MSH4	CCDS670.1|Hs110|chr1	6	AAATTTT	ACTTTTGGTGCAAGCTCATCTTCTGCACGAGATACTAATTATCCTCAAACACTTAAAACTCCATTGTCTACTGGAAATCCTCAGAGATCAGGTTATAAGA	-16	TTTAAAA	AACCCCCAAATTATACTATCCCAGTTTGCAGACAACACAACATATGCAAAGGTGATCACTAAACTTAAAATTTTATCACCTTTGGAAATAATAATGTCAA	-14.3	AAAAAAC	CCCCAAATTATACTATCCCAGTTTGCAGACAACACAACATATGCAAAGGTGATCACTAAACTTAAAATTTTATCACCTTTGGAAATAATAATGTCAAATA	-14.3	AAATTTC	AAGAATGTTAATTTCACTACTATCCAAAGGAAATACTTCAATGAAACAAAAGGATTAGAGTACATTGAACAGTTATGCATAGCAGAATTCAGCACTGTCC	-8.5	AAATTTA	ATATACTTAAAACATACCTTGGAACTTGTGGATCCTTTAAAGATTGCTATGAAGAACTGTAACACACCTTTATTAAGAGCTTACTATGGTTCCTTGGAAG	-13.8	TTTAAAA	CAGATTGCTCTTTGTCAGATTATGGCCCAGATTGGATCATATGTTCCAGCAGAATATTCTTCCTTTAGAATTGCTAAACAGATTTTTACAAGAATTAGTA	-14.1	NA	NA	NA	NA	NA	NA	NA	NA	NA	NA	NA	NA	NA	NA	NA	NA	NA	NA	NA	NA	NA	NA	NA	NA	NA	NA	NA	NA	NA
ASB17	CCDS671.1|Hs110|chr1	1	AAAAAAC	CCTATCAACATTGTCTTAACAATAGTACTCTACCCTTCGAGAGTAAGAGTAATGGTTGATCGTGAATTGGCTGACATCCATGAAGATGCCAAAACATGTT	-19.7	NA	NA	NA	NA	NA	NA	NA	NA	NA	NA	NA	NA	NA	NA	NA	NA	NA	NA	NA	NA	NA	NA	NA	NA	NA	NA	NA	NA	NA	NA	NA	NA	NA	NA	NA	NA	NA	NA	NA	NA	NA	NA	NA	NA
ST6GALNAC3	CCDS672.1|Hs110|chr1	3	GGGAAAT	GAGATAGATCGATCCTCCTGCATTTGGAGAATGAACAATGCCCCCACCAAAGGTTATGAAGAAGATGTCGGCCGCATGACCATGATTCGAGTTGTGTCCC	-19.7	AAAAAAC	CCTGATTATTTTTTCAAGGAAGCGAATACTACTATTTATGTTATTTGGGGACCTTTCCGCAATATGAGGAAAGATGGCAATGGCATCGTTTACAACATGT	-17.5	TTTTTTC	AAGGAAGCGAATACTACTATTTATGTTATTTGGGGACCTTTCCGCAATATGAGGAAAGATGGCAATGGCATCGTTTACAACATGTTGAAAAAGACAGTTG	-19.7	NA	NA	NA	NA	NA	NA	NA	NA	NA	NA	NA	NA	NA	NA	NA	NA	NA	NA	NA	NA	NA	NA	NA	NA	NA	NA	NA	NA	NA	NA	NA	NA	NA	NA	NA	NA	NA	NA
PIGK	CCDS674.1|Hs110|chr1	1	TTTTTTA	CGGGTATTAACTGGGAGGATCCCACCTAGTACTCCTCGGTCAAAACGTCTTCTTTCTGATGACAGAAGCAATATTCTAATTTATATGACAGGGCATGGTG	-24.1	NA	NA	NA	NA	NA	NA	NA	NA	NA	NA	NA	NA	NA	NA	NA	NA	NA	NA	NA	NA	NA	NA	NA	NA	NA	NA	NA	NA	NA	NA	NA	NA	NA	NA	NA	NA	NA	NA	NA	NA	NA	NA	NA	NA
ZZZ3	CCDS677.1|Hs110|chr1	2	TTTAAAA	CAGCAGAGTACCCGAGAATCATGGGTAAGCCCTAGGAAAAGAGGACTTTCTTCTTCAGAAAAGGATAACATAGAAAGGCAGGCTATAGAAAATTGTGAGA	-14.2	TTTAAAA	AGAATTAAGCGTTGTCTTAGATCTGAAGCACCAAACAGTTCAGAAGAAGATTCTCCTATAAAATCAGACAAGGAGTCAGTAGAACAGAGGAGTACAGTAG	-15	NA	NA	NA	NA	NA	NA	NA	NA	NA	NA	NA	NA	NA	NA	NA	NA	NA	NA	NA	NA	NA	NA	NA	NA	NA	NA	NA	NA	NA	NA	NA	NA	NA	NA	NA	NA	NA	NA	NA	NA	NA
USP33	CCDS678.1|Hs110|chr1	3	AAAAAAA	CAGCACAAGAAATACAGAAGTGTTATTTCAGACATATTTGATGGAACAATCATTAGTTCAGTGCAGTGTCTGACTTGTGACAGGGTGTCTGTAACCCTCG	-26.8	TTTTTTC	ATGGAATATGTGAAGAGGTTTGTTGTCTCATGTGTCCCTAGCTGGTTTTGGGGTCCAGTAGTAACCTTGCAAGATTGTCTTGCTGCCTTCTTTGCCAGAG	-24.6	AAATTTA	TTGAACATAATGGAACCAAGCCTCCTTCAGTTTTATATTTCTCGACAGTGGCTTAATAAATTTAAGACCTTTGCCGAACCTGGCCCTATTTCAAATAATG	-13.4	NA	NA	NA	NA	NA	NA	NA	NA	NA	NA	NA	NA	NA	NA	NA	NA	NA	NA	NA	NA	NA	NA	NA	NA	NA	NA	NA	NA	NA	NA	NA	NA	NA	NA	NA	NA	NA	NA
USP33	CCDS679.1|Hs110|chr1	3	AAAAAAA	CAGCACAAGAAATACAGAAGTGTTATTTCAGACATATTTGATGGAACAATCATTAGTTCAGTGCAGTGTCTGACTTGTGACAGGGTGTCTGTAACCCTCG	-26.8	TTTTTTC	ATGGAATATGTGAAGAGGTTTGTTGTCTCATGTGTCCCTAGCTGGTTTTGGGGTCCAGTAGTAACCTTGCAAGATTGTCTTGCTGCCTTCTTTGCCAGAG	-24.6	AAATTTA	TTGAACATAATGGAACCAAGCCTCCTTCAGTTTTATATTTCTCGACAGTGGCTTAATAAATTTAAGACCTTTGCCGAACCTGGCCCTATTTCAAATAATG	-13.4	NA	NA	NA	NA	NA	NA	NA	NA	NA	NA	NA	NA	NA	NA	NA	NA	NA	NA	NA	NA	NA	NA	NA	NA	NA	NA	NA	NA	NA	NA	NA	NA	NA	NA	NA	NA	NA	NA
USP33	CCDS680.1|Hs110|chr1	3	AAAAAAA	CAGCACAAGAAATACAGAAGTGTTATTTCAGACATATTTGATGGAACAATCATTAGTTCAGTGCAGTGTCTGACTTGTGACAGGGTGTCTGTAACCCTCG	-26.8	TTTTTTC	ATGGAATATGTGAAGAGCTGGTTTTGGGGTCCAGTAGTAACCTTGCAAGATTGTCTTGCTGCCTTCTTTGCCAGAGATGAACTAAAAGGTGACAATATGT	-18.2	AAATTTA	TTGAACATAATGGAACCAAGCCTCCTTCAGTTTTATATTTCTCGACAGTGGCTTAATAAATTTAAGACCTTTGCCGAACCTGGCCCTATTTCAAATAATG	-13.4	NA	NA	NA	NA	NA	NA	NA	NA	NA	NA	NA	NA	NA	NA	NA	NA	NA	NA	NA	NA	NA	NA	NA	NA	NA	NA	NA	NA	NA	NA	NA	NA	NA	NA	NA	NA	NA	NA
MIGA1	CCDS681.1|Hs110|chr1	2	TTTTTTA	GAGCAGACCGATCACTGGGGTAGTACTGAAATGGAACTTGCTGCTAGAGGGGTGAAAAATCTAAATTTTTATGATGTTGTTCTGGATTTTATATTAATGG	-14.3	AAATTTT	TATGATGTTGTTCTGGATTTTATATTAATGGACTCCTTTGAAGATTTGGAAAACCCACCCACATCCATACAGAATGTAGTAAATAATCGATGGCTAAACT	-8.5	NA	NA	NA	NA	NA	NA	NA	NA	NA	NA	NA	NA	NA	NA	NA	NA	NA	NA	NA	NA	NA	NA	NA	NA	NA	NA	NA	NA	NA	NA	NA	NA	NA	NA	NA	NA	NA	NA	NA	NA	NA
FUBP1	CCDS683.1|Hs110|chr1	2	GGGAAAT	GCAGTTCAAGAAATCATGATTCCAGCTAGCAAGGCAGGATTAGTCATTGGAAAAGGGGGAGAAACTATTAAACAGCTTCAGGAACGGGCTGGAGTTAAAA	-16.9	GGGAAAT	GCATATCCACACTGGCAGCAGCAGGCTCCTCCTGATCCAGCTAAGGCAGGAACGGATCCAAATTCAGCAGCTTGGGCTGCTTATTACGCTCACTATTATC	-23.8	NA	NA	NA	NA	NA	NA	NA	NA	NA	NA	NA	NA	NA	NA	NA	NA	NA	NA	NA	NA	NA	NA	NA	NA	NA	NA	NA	NA	NA	NA	NA	NA	NA	NA	NA	NA	NA	NA	NA	NA	NA
DNAJB4	CCDS684.1|Hs110|chr1	1	AAAAAAT	CCTGACCAACGTGGTGACCTTCTAATAGAATTTGAGGTGTCCTTCCCAGATACTATATCTTCTTCATCCAAAGAAGTACTTAGGAAACATCTTCCTGCCT	-18.5	NA	NA	NA	NA	NA	NA	NA	NA	NA	NA	NA	NA	NA	NA	NA	NA	NA	NA	NA	NA	NA	NA	NA	NA	NA	NA	NA	NA	NA	NA	NA	NA	NA	NA	NA	NA	NA	NA	NA	NA	NA	NA	NA	NA
GIPC2	CCDS685.1|Hs110|chr1	1	TTTAAAC	ACACCTAAAATTGACATGGAAAGACTCTTAGGAGGACAACTAGGACTAGAAGATTTCATATTTGCCCATGTGAAAGGAATCGAAAAAGAAGTGAATGTGT	-13.8	NA	NA	NA	NA	NA	NA	NA	NA	NA	NA	NA	NA	NA	NA	NA	NA	NA	NA	NA	NA	NA	NA	NA	NA	NA	NA	NA	NA	NA	NA	NA	NA	NA	NA	NA	NA	NA	NA	NA	NA	NA	NA	NA	NA
IFI44L	CCDS687.2|Hs110|chr1	3	TTTTTTC	AATTCAGTCAAGTCTATTTTTCATGGCCATGTGACTGGCCAAGCCGTAGTGGGGTCTGATATCACCAGCATAACCGAGCGGTATAGGATATATTCTGTTA	-22.8	AAAAAAT	GGAAAATCTCTGCCATTTATGTTGTGTGACACTATGGGGCTAGATGGGGCAGAAGGAGCAGGACTGTGCATGGATGACATTCCCCACATCTTAAAAGGTT	-22.1	TTTAAAC	ATGAGTAGATCTATGACTTCTCAAAGCCGGGTCATGAATGTCCATAAAATGCTAGGCATTCCTATTTCCAATATTTTGATGGTTGGAAATTATGCTTCAG	-18.7	NA	NA	NA	NA	NA	NA	NA	NA	NA	NA	NA	NA	NA	NA	NA	NA	NA	NA	NA	NA	NA	NA	NA	NA	NA	NA	NA	NA	NA	NA	NA	NA	NA	NA	NA	NA	NA	NA
TTLL7	CCDS690.2|Hs110|chr1	2	GGGAAAA	ACTACCAAGACTCGAGGACCAAAGCCTCTGTGTTCTATGCCTGAGAGTACTGAGATAATGAAAAGACCAAAGTACTGCAGCAGTGACAGCAGTTATGATA	-18.4	AAATTTA	TATCGGATTTTCAACCGGGTTTTTAATCGCTTACTCTGGAGTCGTGGCCAAGGGCTGTGGAACTGTTTCTGTGATTCAGGATCCTCTTGGGAGAGTATAT	-23.9	NA	NA	NA	NA	NA	NA	NA	NA	NA	NA	NA	NA	NA	NA	NA	NA	NA	NA	NA	NA	NA	NA	NA	NA	NA	NA	NA	NA	NA	NA	NA	NA	NA	NA	NA	NA	NA	NA	NA	NA	NA
RPF1	CCDS695.1|Hs110|chr1	1	CCCAAAT	GGACTTATTTTGAGTCACTTGCCAAATGGCCCAACTGCTCATTTTAAAATGAGCAGTGTTCGTCTTCGTAAAGAAATTAAGAGAAGAGGCAAGGACCCCA	-29.9	NA	NA	NA	NA	NA	NA	NA	NA	NA	NA	NA	NA	NA	NA	NA	NA	NA	NA	NA	NA	NA	NA	NA	NA	NA	NA	NA	NA	NA	NA	NA	NA	NA	NA	NA	NA	NA	NA	NA	NA	NA	NA	NA	NA
CTBS	CCDS698.1|Hs110|chr1	1	CCCTTTC	CGGGGGGCTCCTTGTAGTGACGCTGCAGGACGTCAGGTGCCCTACAAAACGATCATGAAGCAAATAAATAGTTCTATTTCTGGAAACCTATGGGATAAAG	-20.4	NA	NA	NA	NA	NA	NA	NA	NA	NA	NA	NA	NA	NA	NA	NA	NA	NA	NA	NA	NA	NA	NA	NA	NA	NA	NA	NA	NA	NA	NA	NA	NA	NA	NA	NA	NA	NA	NA	NA	NA	NA	NA	NA	NA
SSX2IP	CCDS699.1|Hs110|chr1	1	TTTTTTC	AGTGCCTTCTGCACAGAAGATAATATTGAACAGAGTATCTCATATCTTGATCAGGAATTGACTACTTTTGGTTTTCCTTCATTATATGAAGAATCCAAAG	-18.9	NA	NA	NA	NA	NA	NA	NA	NA	NA	NA	NA	NA	NA	NA	NA	NA	NA	NA	NA	NA	NA	NA	NA	NA	NA	NA	NA	NA	NA	NA	NA	NA	NA	NA	NA	NA	NA	NA	NA	NA	NA	NA	NA	NA
LPAR3	CCDS700.1|Hs110|chr1	1	TTTTTTT	TCTAATTCTCTGGTCATCGCGGCAGTGATCAAAAACAGAAAATTTCATTTCCCCTTCTACTACCTGTTGGCTAATTTAGCTGCTGCCGATTTCTTCGCTG	-17.1	NA	NA	NA	NA	NA	NA	NA	NA	NA	NA	NA	NA	NA	NA	NA	NA	NA	NA	NA	NA	NA	NA	NA	NA	NA	NA	NA	NA	NA	NA	NA	NA	NA	NA	NA	NA	NA	NA	NA	NA	NA	NA	NA	NA
MCOLN3	CCDS701.1|Hs110|chr1	2	TTTTTTC	ATGAATCCCTGTGAGAAGTTCTGGGCTCGAGGTAGAAAACCATGGAAACTTGCCATACAAATTCTAAAAATTGCAATGGTGACTATCCAGCTGGTCTTAT	-18	TTTTTTC	CTCCTCCATTATAAGAAGGAAGTTTCTGTTTCTGATCAAATGGAATTTGTCAATGGATGGTACATTATGATTATTATTAGTGACATATTGACAATCATTG	-17.8	NA	NA	NA	NA	NA	NA	NA	NA	NA	NA	NA	NA	NA	NA	NA	NA	NA	NA	NA	NA	NA	NA	NA	NA	NA	NA	NA	NA	NA	NA	NA	NA	NA	NA	NA	NA	NA	NA	NA	NA	NA
DNAI3	CCDS702.1|Hs110|chr1	2	TTTAAAT	CCCCCAGAAGTACCAGAAGAACAAGAAGAATATAAAGAACATATTCCTGAAGATGTGTATATTTATAAACCACCTGTCTCTAAACCATGGGTTTCTTTGG	-14	AAATTTT	ACCCTTAAACAACTTGAAAAAGATGTTGGCATGCAAGTAATCCCCCAAATAAAGGACATAAGCACTCAGACAAAATGGACATATCCTAAAAATGCTACTA	-9.1	NA	NA	NA	NA	NA	NA	NA	NA	NA	NA	NA	NA	NA	NA	NA	NA	NA	NA	NA	NA	NA	NA	NA	NA	NA	NA	NA	NA	NA	NA	NA	NA	NA	NA	NA	NA	NA	NA	NA	NA	NA
BCL10	CCDS704.1|Hs110|chr1	3	AAATTTA	CGTGTATACCTGTGTGAGAAAATCATAGCTGAGAGACATTTTGATCATCTACGTGCAAAAAAAATACTCAGTAGAGAAGACACTGAAGAAATTTCTTGTC	-15.2	AAAAAAA	ATACTCAGTAGAGAAGACACTGAAGAAATTTCTTGTCGAACATCAAGTAGAAAAAGGGCTGGAAAATTGTTAGACTACTTACAGGAAAACCCAAAAGGTC	-13.3	CCCAAAA	GGTCTGGACACCCTTGTTGAATCTATTCGGCGAGAAAAAACACAGAACTTCCTGATACAGAAGATTACAGATGAAGTGCTGAAACTTAGAAATATAAAAC	-17	NA	NA	NA	NA	NA	NA	NA	NA	NA	NA	NA	NA	NA	NA	NA	NA	NA	NA	NA	NA	NA	NA	NA	NA	NA	NA	NA	NA	NA	NA	NA	NA	NA	NA	NA	NA	NA	NA
CCN1	CCDS706.1|Hs110|chr1	1	CCCTTTA	CAAGGCCAGAAATGTATTGTTCAAACAACTTCATGGTCCCAGTGCTCAAAGACCTGTGGAACTGGTATCTCCACACGAGTTACCAATGACAACCCTGAGT	-20	NA	NA	NA	NA	NA	NA	NA	NA	NA	NA	NA	NA	NA	NA	NA	NA	NA	NA	NA	NA	NA	NA	NA	NA	NA	NA	NA	NA	NA	NA	NA	NA	NA	NA	NA	NA	NA	NA	NA	NA	NA	NA	NA	NA
ZNHIT6	CCDS707.1|Hs110|chr1	1	AAATTTA	GTAAGATATTATGAACTAGATCCTTATAAAAGTCTCCTAGACAATTTGAGGAACAAAGTGATCATTGAGTATCCAACATTACATGTGGTATTGAAAGGAT	-15	NA	NA	NA	NA	NA	NA	NA	NA	NA	NA	NA	NA	NA	NA	NA	NA	NA	NA	NA	NA	NA	NA	NA	NA	NA	NA	NA	NA	NA	NA	NA	NA	NA	NA	NA	NA	NA	NA	NA	NA	NA	NA	NA	NA
CLCA2	CCDS708.1|Hs110|chr1	4	GGGAAAA	TACATTCATTTCACACCTAATTTCCTACTGAATGATAACTTAACAGCTGGCTACGGATCACGAGGCCGAGTGTTTGTCCATGAATGGGCCCACCTCCGTT	-19.8	CCCAAAT	CTGGAGGAATTATCACGTCTTACAGGAGGTTTAAAGTTCTTTGTTCCAGATATATCAAACTCCAATAGCATGATTGATGCTTTCAGTAGAATTTCCTCTG	-18	AAAAAAT	GATGGAATTTACTCGAGGTATTTTTTCTCCTTTGCTGCAAATGGTAGATATAGCTTGAAAGTGCATGTCAATCACTCTCCCAGCATAAGCACCCCAGCCC	-17.2	TTTTTTC	TCCTTTGCTGCAAATGGTAGATATAGCTTGAAAGTGCATGTCAATCACTCTCCCAGCATAAGCACCCCAGCCCACTCTATTCCAGGGAGTCATGCTATGT	-20.1	NA	NA	NA	NA	NA	NA	NA	NA	NA	NA	NA	NA	NA	NA	NA	NA	NA	NA	NA	NA	NA	NA	NA	NA	NA	NA	NA	NA	NA	NA	NA	NA	NA	NA	NA
CLCA1	CCDS709.1|Hs110|chr1	1	CCCAAAT	GCTCCCATACCTGATCTCTTCCCACCTGGCCAAATCACCGACCTGAAGGCGGAAATTCACGGGGGCAGTCTCATTAATCTGACTTGGACAGCTCCTGGGG	-23.4	NA	NA	NA	NA	NA	NA	NA	NA	NA	NA	NA	NA	NA	NA	NA	NA	NA	NA	NA	NA	NA	NA	NA	NA	NA	NA	NA	NA	NA	NA	NA	NA	NA	NA	NA	NA	NA	NA	NA	NA	NA	NA	NA	NA
SH3GLB1	CCDS710.1|Hs110|chr1	1	AAATTTT	CTTACTCCTTTAAGAAACTTTATAGAAGGAGATTACAAAACAATTGCTAAAGAAAGGAAACTATTGCAAAATAAGAGACTGGATTTGGATGCTGCAAAAA	-11	NA	NA	NA	NA	NA	NA	NA	NA	NA	NA	NA	NA	NA	NA	NA	NA	NA	NA	NA	NA	NA	NA	NA	NA	NA	NA	NA	NA	NA	NA	NA	NA	NA	NA	NA	NA	NA	NA	NA	NA	NA	NA	NA	NA
PKN2	CCDS714.1|Hs110|chr1	1	TTTTTTA	GACAACCAACGGCATGGCATGTGTCTCTATTTGGAACCACAGGGTACTTTATTTGCAGAGGTTACCTTTTTTAATCCAGTTATTGAAAGAAGACCAAAAC	-14.6	NA	NA	NA	NA	NA	NA	NA	NA	NA	NA	NA	NA	NA	NA	NA	NA	NA	NA	NA	NA	NA	NA	NA	NA	NA	NA	NA	NA	NA	NA	NA	NA	NA	NA	NA	NA	NA	NA	NA	NA	NA	NA	NA	NA
GBP3	CCDS717.2|Hs110|chr1	1	AAATTTT	AATCTGCCCCGACTCTGTATCCGGAAGTTCTTCCCAAAGAAAAAATGTTTTGTCTTCGATCTGCCCATTCACCGCAGGAAGCTTGCCCAGCTTGAGAAAC	-12.5	NA	NA	NA	NA	NA	NA	NA	NA	NA	NA	NA	NA	NA	NA	NA	NA	NA	NA	NA	NA	NA	NA	NA	NA	NA	NA	NA	NA	NA	NA	NA	NA	NA	NA	NA	NA	NA	NA	NA	NA	NA	NA	NA	NA
GBP2	CCDS719.1|Hs110|chr1	1	CCCTTTA	GAAGAAGATGTCAAGCAGGGAACATTTTCTAAACCAGGAGGTTACCGTCTCTTTACTCAGAAGCTGCAGGAGCTGAAGAATAAGTACTACCAGGTGCCAA	-20.5	NA	NA	NA	NA	NA	NA	NA	NA	NA	NA	NA	NA	NA	NA	NA	NA	NA	NA	NA	NA	NA	NA	NA	NA	NA	NA	NA	NA	NA	NA	NA	NA	NA	NA	NA	NA	NA	NA	NA	NA	NA	NA	NA	NA
GBP7	CCDS720.1|Hs110|chr1	1	AAATTTC	TGTTCTTATATCTTCACCCATGCAAAGACCAAGACCCTGAGAGAGGGAATCCTTGTCACTGGAAACCGGCTGGGGATGCTGGTGGAGACCTACCTGGATG	-25.8	NA	NA	NA	NA	NA	NA	NA	NA	NA	NA	NA	NA	NA	NA	NA	NA	NA	NA	NA	NA	NA	NA	NA	NA	NA	NA	NA	NA	NA	NA	NA	NA	NA	NA	NA	NA	NA	NA	NA	NA	NA	NA	NA	NA
GBP4	CCDS721.1|Hs110|chr1	1	TTTAAAT	CATATGGACGAAGTGCCAGAAGAAAATCTGGAAAGGCATTTCCTTATGCAATCAGACAACTTCTGTTCTTATATCTTCACCCATGCAAAGACCAAGACCC	-20.7	NA	NA	NA	NA	NA	NA	NA	NA	NA	NA	NA	NA	NA	NA	NA	NA	NA	NA	NA	NA	NA	NA	NA	NA	NA	NA	NA	NA	NA	NA	NA	NA	NA	NA	NA	NA	NA	NA	NA	NA	NA	NA	NA	NA
GBP5	CCDS722.1|Hs110|chr1	1	AAATTTC	AATTTGCCCCGTCTGTGTATACAGAAGTTCTTTCCAAAAAAGAAATGCTTTATCTTTGACTTACCTGCTCACCAAAAAAAGCTTGCCCAACTTGAAACAC	-9.3	NA	NA	NA	NA	NA	NA	NA	NA	NA	NA	NA	NA	NA	NA	NA	NA	NA	NA	NA	NA	NA	NA	NA	NA	NA	NA	NA	NA	NA	NA	NA	NA	NA	NA	NA	NA	NA	NA	NA	NA	NA	NA	NA	NA
GBP6	CCDS723.1|Hs110|chr1	2	TTTAAAA	CAGAAATTACAGGAGCAGCAGCAACAGATGGAGGCTCAAGATAAGAGTCGCAAGGAAAACATAGCCCAACTGAAGGAGAAGCTGCAGATGGAGAGAGAAC	-16.8	AAAAAAT	GATGATACTCCCTGGATTGCACGAACCTTGGACAACCTTGCCGATGAGCTAACTGCAATATTGTCTGCTCCTGCTAAATTAATTGGTCATGGTGTCAAAG	-18.1	NA	NA	NA	NA	NA	NA	NA	NA	NA	NA	NA	NA	NA	NA	NA	NA	NA	NA	NA	NA	NA	NA	NA	NA	NA	NA	NA	NA	NA	NA	NA	NA	NA	NA	NA	NA	NA	NA	NA	NA	NA
LRRC8B	CCDS724.1|Hs110|chr1	4	TTTTTTA	ACCCACATCACTCTTGAAATCGACTGTTCAGTTGATGTGCAGGCTTTTACAGGATATAAGCGCTACCAGTGTGTCTATTCCTTGGCAGAAATCTTTAAGG	-19.3	TTTAAAA	ATCCTCCGCCTGAAATTTACTGAAATGGGAAAAATCCCACGCTGGGTATTTCACCTCAAGAATCTCAAGGAACTTTATCTTTCGGGCTGTGTTCTCCCTG	-19.2	GGGAAAA	ATCCCACGCTGGGTATTTCACCTCAAGAATCTCAAGGAACTTTATCTTTCGGGCTGTGTTCTCCCTGAACAGTTGAGTACTATGCAGTTGGAGGGCTTTC	-20.4	AAAAAAT	CTAAGGACCCTGTACTTGAAGAGCAGCCTCTCCCGGATCCCACAAGTTGTTACAGACCTCCTGCCTTCATTGCAGAAACTGTCCCTTGATAATGAGGGAA	-23.1	NA	NA	NA	NA	NA	NA	NA	NA	NA	NA	NA	NA	NA	NA	NA	NA	NA	NA	NA	NA	NA	NA	NA	NA	NA	NA	NA	NA	NA	NA	NA	NA	NA	NA	NA
LRRC8C	CCDS725.1|Hs110|chr1	1	AAAAAAC	AGCCTATCTGTACTTTCACCGAAAATTGGAAATTTGCTATTTCTTTCCTACTTAGATGTAAAAGGTAATCACTTTGAAATCCTCCCTCCTGAACTGGGTG	-10.1	NA	NA	NA	NA	NA	NA	NA	NA	NA	NA	NA	NA	NA	NA	NA	NA	NA	NA	NA	NA	NA	NA	NA	NA	NA	NA	NA	NA	NA	NA	NA	NA	NA	NA	NA	NA	NA	NA	NA	NA	NA	NA	NA	NA
LRRC8D	CCDS726.1|Hs110|chr1	2	TTTAAAA	CGACTGACTTGTTTAAAATTATGGCATAACAAAATTGTTACTATTCCTCCCTCTATTACCCATGTCAAAAACTTGGAGTCACTTTATTTCTCTAACAACA	-8.8	TTTAAAA	TTATGGCATAACAAAATTGTTACTATTCCTCCCTCTATTACCCATGTCAAAAACTTGGAGTCACTTTATTTCTCTAACAACAAGCTCGAATCCTTACCAG	-6.8	NA	NA	NA	NA	NA	NA	NA	NA	NA	NA	NA	NA	NA	NA	NA	NA	NA	NA	NA	NA	NA	NA	NA	NA	NA	NA	NA	NA	NA	NA	NA	NA	NA	NA	NA	NA	NA	NA	NA	NA	NA
ZNF326	CCDS727.1|Hs110|chr1	3	AAAAAAC	AGTGAGAAATACGGAGATGGATACAGAATGGCATTTACATGTTCATTTTGTAAATTTCGAACATTTGAAGAAAAAGATATTGAACTGCATCTGGAAAGTT	-14.8	TTTAAAT	AATCCAATAGTGAAGGCGCGATATGAACGTTTTGTTAAGGGTGAGAATCCTTTTGAAATTCAAGACCATTCTCAGGATCAGCAAATAGAAGGAGATGAGG	-16.9	GGGAAAT	ATACAGGGAGTAGGGGAAGGAGGGGAAGTAGGGGTAGTGGGAGAAGTAGAGGGAGTGGGGGAAGTAGAGGAAGTAGAGGAATTAGAGGAAGAGACAGCAA	0	NA	NA	NA	NA	NA	NA	NA	NA	NA	NA	NA	NA	NA	NA	NA	NA	NA	NA	NA	NA	NA	NA	NA	NA	NA	NA	NA	NA	NA	NA	NA	NA	NA	NA	NA	NA	NA	NA
BARHL2	CCDS730.1|Hs110|chr1	1	TTTTTTA	ATTAAGGACATCTTGGGCGACAGCAAACCTCTGGCGGCATGTGCACCCTACAGCACCAGCGTATCCTCTCCCCACCACACCCCGAAGCAGGAGAGCAACG	-18	NA	NA	NA	NA	NA	NA	NA	NA	NA	NA	NA	NA	NA	NA	NA	NA	NA	NA	NA	NA	NA	NA	NA	NA	NA	NA	NA	NA	NA	NA	NA	NA	NA	NA	NA	NA	NA	NA	NA	NA	NA	NA	NA	NA
ZNF644	CCDS731.1|Hs110|chr1	6	AAAAAAA	AGAAAGCGAAAAATGGATGTAAGCAAGATAACTCGTTATACCGAGGATTGCTTTAGTGATTCTAATTGTGTACCCAATAAATCAAAAATGCAAGAAGTAG	-12.7	TTTAAAA	AAGCACACGGAGTACTTGCATTCATCATCATGTGTTGATTCATTTGGTAGTCCTCTTGGACTTGATAAAAGAAAAAATGACATCCTTGAAGAACCTGTAG	-17.2	AAAAAAT	GACATCCTTGAAGAACCTGTAGATAGTGATAGCACTAAAACATTAACTAAACAACAGTCAACCACATTTCCAAAGAACTCTGCTTTAAAACAAGATGTGA	-11.2	TTTAAAA	CAAGATGTGAAGCGAACATTTGGATCAACCTCACAATCAAGTAGTTTTTCAAAAATTCATAAGCGGCCACACAGAATACAGAAAGCTCGGAAAAGCATTG	-10.4	AAATTTA	TTCCCTTTATTTAAGAGCAAAGTGGAAGGTCAGGAGCCTGGAGAAAATGCTACTCTTAGTTATGACCAAAACGATGGCTTTTATTTTGAATACTATGAAG	-18.7	CCCTTTA	TTTAAGAGCAAAGTGGAAGGTCAGGAGCCTGGAGAAAATGCTACTCTTAGTTATGACCAAAACGATGGCTTTTATTTTGAATACTATGAAGATACTGGAA	-18.7	NA	NA	NA	NA	NA	NA	NA	NA	NA	NA	NA	NA	NA	NA	NA	NA	NA	NA	NA	NA	NA	NA	NA	NA	NA	NA	NA	NA	NA
CDC7	CCDS734.1|Hs110|chr1	5	TTTAAAA	AAAAACGAGCAGAATTTTAAACTTGCAGGTGTTAAAAAAGATATTGAGAAGCTTTATGAAGCTGTACCACAGCTTAGTAATGTGTTTAAGATTGAGGACA	-17	AAAAAAA	AACGAGCAGAATTTTAAACTTGCAGGTGTTAAAAAAGATATTGAGAAGCTTTATGAAGCTGTACCACAGCTTAGTAATGTGTTTAAGATTGAGGACAAAA	-17	AAAAAAC	GAGCAGAATTTTAAACTTGCAGGTGTTAAAAAAGATATTGAGAAGCTTTATGAAGCTGTACCACAGCTTAGTAATGTGTTTAAGATTGAGGACAAAATTG	-17.2	TTTTTTA	TATAATAGGCGCCTGAAAAAGTATGCCTTGGTAGACTTTGGTTTGGCCCAAGGAACCCATGATACGAAAATAGAGCTTCTTAAATTTGTCCAGTCTGAAG	-15.5	AAATTTC	AATATACACAGCTCCATTTCACATGAGAGCCCTGCAGTGAAACTCATGAAGCAGTCAAAGACTGTGGATGTACTGTCTAGAAAGTTAGCAACAAAAAAGA	-18.3	NA	NA	NA	NA	NA	NA	NA	NA	NA	NA	NA	NA	NA	NA	NA	NA	NA	NA	NA	NA	NA	NA	NA	NA	NA	NA	NA	NA	NA	NA	NA	NA
BRDT	CCDS735.1|Hs110|chr1	2	AAAAAAC	CCAATGGATTTAAATACAATTAAGAAGCGCTTGGAGAATAAATATTATGCGAAGGCTTCAGAATGTATAGAAGACTTCAATACAATGTTCTCAAATTGTT	-14.7	TTTAAAT	ACAATTAAGAAGCGCTTGGAGAATAAATATTATGCGAAGGCTTCAGAATGTATAGAAGACTTCAATACAATGTTCTCAAATTGTTATTTATATAACAAGC	-17.2	NA	NA	NA	NA	NA	NA	NA	NA	NA	NA	NA	NA	NA	NA	NA	NA	NA	NA	NA	NA	NA	NA	NA	NA	NA	NA	NA	NA	NA	NA	NA	NA	NA	NA	NA	NA	NA	NA	NA	NA	NA
GLMN	CCDS738.1|Hs110|chr1	3	TTTTTTA	TCAGCAATTGGACACCCTTTCCCCAAAATGATTTTTAATCATGGAAGGAAAAAGAGAACTTGGAATTACCTTGAATTTGAAGAAGAAGAAAATAAACAGT	-12.1	CCCTTTC	CCCAAAATGATTTTTAATCATGGAAGGAAAAAGAGAACTTGGAATTACCTTGAATTTGAAGAAGAAGAAAATAAACAGTTAGCAGACTCAATGGCTTCTC	-11.8	AAATTTA	TTGAGGTATTTGGTTATCAAAGATAATGAAAATGACAATCAAACTGGATTATGGACAGAACTTGGAAATATTGAGAATAATTTCTTAAAGCCACTTCATA	-15.4	NA	NA	NA	NA	NA	NA	NA	NA	NA	NA	NA	NA	NA	NA	NA	NA	NA	NA	NA	NA	NA	NA	NA	NA	NA	NA	NA	NA	NA	NA	NA	NA	NA	NA	NA	NA	NA	NA
MTF2	CCDS742.1|Hs110|chr1	1	AAAAAAA	GGAAAGAAAAAATCTGTAGGTCGTCCACCTGGCCCATATACAAGAAAAATGATTCAAAAAACTGCTGAGCCACTTTTGGATAAGGAATCAATTTCAGAGA	-12.9	NA	NA	NA	NA	NA	NA	NA	NA	NA	NA	NA	NA	NA	NA	NA	NA	NA	NA	NA	NA	NA	NA	NA	NA	NA	NA	NA	NA	NA	NA	NA	NA	NA	NA	NA	NA	NA	NA	NA	NA	NA	NA	NA	NA
BCAR3	CCDS745.1|Hs110|chr1	4	GGGAAAC	CTCCTCAGAAACAAAGAAAAGAGTGGTAGCCAGCCCGCCTGCCTGGATCACATGCAGGACAGAAGAGCCTTGTCCCTCAAAGCCCACCAGTCAGAGAGCT	-18.6	CCCAAAC	TCACCTGTGTTCAGGACGGGAAGCGAGCCTGCCCTGAGCCCAGCAGTGGTTCGGAGGGTCTCCTCAGACGCCAGGGCTGGGGAGGCGCTGAGGGGATCAG	-47.2	CCCAAAC	AATGTATCAGTCCCACTGCTGATGCCGCTTGTGACGTTAATGGAGCGCCAGGCTGTGACTTTTGAAGGAACCGACATGTGGGAAAAAAACGACCAGAGCT	-21.4	AAAAAAC	GACCAGAGCTGTGAAATCATGCTGAACCATTTGGCAACAGCGCGATTCATGGCCGAGGCTGCAGACAGCTACCGGATGAATGCTGAGAGGATCCTGGCAG	-28.4	NA	NA	NA	NA	NA	NA	NA	NA	NA	NA	NA	NA	NA	NA	NA	NA	NA	NA	NA	NA	NA	NA	NA	NA	NA	NA	NA	NA	NA	NA	NA	NA	NA	NA	NA
ABCA4	CCDS747.1|Hs110|chr1	3	GGGAAAA	ATCCTGTACACTCCTGATTCACCTGCAGCACGAAGGATACTGAAGAATGCCAACTCAACTTTTGAAGAACTGGAACACGTTAGGAAGTTGGTCAAAGCCT	-11.9	GGGTTTC	TCCACCACGTGTCCAGCCCACGTCGATGACCTAACTCCAGAACAAGTCCTGGATGGGGATGTAAATGAGCTGATGGATGTAGTTCTCCACCATGTTCCAG	-22.9	CCCAAAC	ATCACCCAGCTGTTCCAGAAGCAGAAATGGACACAGGTCAACCCTTCACCATCCTGCAGGTGCAGCACCAGGGAGAAGCTCACCATGCTGCCAGAGTGCC	-24.1	NA	NA	NA	NA	NA	NA	NA	NA	NA	NA	NA	NA	NA	NA	NA	NA	NA	NA	NA	NA	NA	NA	NA	NA	NA	NA	NA	NA	NA	NA	NA	NA	NA	NA	NA	NA	NA	NA
ARHGAP29	CCDS748.1|Hs110|chr1	9	AAATTTT	TCCCCTTTAGAACTAGACAACGTGCTGTTAAAGAACACTGACTCTATCGAGCTGGCTTTGTCATATGCTAAAACTTGGTCAAAATATACTAAGAACATAG	-15.1	CCCTTTA	GAACTAGACAACGTGCTGTTAAAGAACACTGACTCTATCGAGCTGGCTTTGTCATATGCTAAAACTTGGTCAAAATATACTAAGAACATAGTTTCATGGG	-14	AAAAAAT	CTCAACAAGCAACTAGAAAAAAAGCGAAGGTTGGAAGAGGAGGCTCTCCAAAAAGTAGAAGAAGCAAATGAACTTTACAAAGTTTGTGTGACAAATGTTG	-14.5	TTTAAAT	AGTTCCCAACCTTCAGGATTTGGACCTGCCAACTCTTTAGAGGATGTTGTACGCCTTCCTGACAGTTCTAATAAAATTGAAGAGGACAGATGCTCTAACA	-18.7	AAATTTA	GTCATTATTTGTGGTCATCAGAAACTTCCAGGAAAAATACACTTATTTGGAGCAGAATTCACACAAGTTGCAAAAAAGGAACCAGATGGTATCCCTTTTA	-14.5	CCCTTTT	ATACTCAAAATATGTGCCTCAGAGATTGAAAATAGAGCTTTGTGTCTACAGGGAATTTATCGTGTGTGTGGAAACAAAATAAAAACTGAAAAATTGTGTC	-11.9	AAATTTT	AACAGTCTTCATTTCCTTATAGTACATCTAAAGCGGGTAGTAGATCATGCAGAAGAAAACAAGATGAACTCCAAAAACTTGGGGGTGATATTTGGACCAA	-14.7	GGGAAAT	GTAAATTTAGACAAGTTTTGCAAGAATCCTGCCTTTGAAGGAGTTAATAGAAAAGACGCTGCTACTACTGTTTGTTCCAAATTTAATGGCTTTGACCAGC	-13.2	AAATTTA	GACAAGTTTTGCAAGAATCCTGCCTTTGAAGGAGTTAATAGAAAAGACGCTGCTACTACTGTTTGTTCCAAATTTAATGGCTTTGACCAGCAAACTCTAC	-15.3	NA	NA	NA	NA	NA	NA	NA	NA	NA	NA	NA	NA	NA	NA	NA	NA	NA	NA	NA	NA
ABCD3	CCDS749.1|Hs110|chr1	2	CCCTTTC	TTAGATTTGTCTCATCCTCGACATCTCAAGAGTACACATTCGGAACTTCTAGAGGATTACTACCAAAGTGGAAGAATGCTTTTGCGAATGTCTCAAGCTC	-21.1	TTTAAAT	CATGGCAAATATGAGCGCACAATGGTCTCACAACAGGAAAAGGGTATTGAAGGAGTACAAGTCATTCCCTTGATACCTGGTGCTGGAGAAATCATTATTG	-22.5	NA	NA	NA	NA	NA	NA	NA	NA	NA	NA	NA	NA	NA	NA	NA	NA	NA	NA	NA	NA	NA	NA	NA	NA	NA	NA	NA	NA	NA	NA	NA	NA	NA	NA	NA	NA	NA	NA	NA	NA	NA
SLC44A3	CCDS751.1|Hs110|chr1	3	AAAAAAA	CACGTGTTCTTTATGAATTCCTGCAACCTGGAAGTCAAAGGTACGCAGCTCAACCGCATGGCCCTCTGTGTATCCAACTGCCCTGAAGAGCAGCTTGACT	-24.8	TTTTTTT	GCCTACTTAGTAGCCCATAGTTTTTTATCTGTGTTTGAAACTGTGCTGGATGCACTTTTCCTGTGTTTTGCTGTTGATCTGGAAACAAATGATGGATCGT	-16	TTTTTTA	TCTGTGTTTGAAACTGTGCTGGATGCACTTTTCCTGTGTTTTGCTGTTGATCTGGAAACAAATGATGGATCGTCAGAAAAGCCCTACTTTATGGATCAAG	-19	NA	NA	NA	NA	NA	NA	NA	NA	NA	NA	NA	NA	NA	NA	NA	NA	NA	NA	NA	NA	NA	NA	NA	NA	NA	NA	NA	NA	NA	NA	NA	NA	NA	NA	NA	NA	NA	NA
PTBP2	CCDS754.1|Hs110|chr1	4	AAAAAAT	CAGGCATTTTTGGAACTAGCAACCGAGGAAGCAGCTATTACTATGGTTAATTACTATTCTGCTGTGACACCTCATCTTCGTAACCAACCAATATATATCC	-14.9	AAAAAAT	AACCAGTTTCAAGCTTTGCTCCAGTATGGTGATCCAGTAAATGCTCAACAAGCAAAACTAGCCCTAGATGGTCAGAATATTTATAATGCCTGCTGTACCC	-12.7	TTTAAAT	GAAGAGATGGTTACGCCCCAAAGTCTGTTTACCCTCTTCGGTGTTTATGGAGATGTGCAGCGTGTGAAGATTTTATACAATAAGAAAGACAGCGCTCTAA	-16	AAATTTT	CAAAACATTTTTCCTCCTTCTGCCACCCTTCACCTATCTAATATCCCTCCATCAGTAGCAGAAGAGGATCTACGAACACTGTTCGCTAACACTGGGGGCA	-18.6	NA	NA	NA	NA	NA	NA	NA	NA	NA	NA	NA	NA	NA	NA	NA	NA	NA	NA	NA	NA	NA	NA	NA	NA	NA	NA	NA	NA	NA	NA	NA	NA	NA	NA	NA
SNX7	CCDS755.2|Hs110|chr1	2	CCCTTTA	TCAATGATAAACCAAATCAAGTTTGAGGATGAACCAGATTTAAAGGATCTCTTCATCACAGTTGATGAACCTGAAAGTCATGTTACTACAATAGAAACTT	-14.2	GGGAAAA	CTGGAAGAAGCACACCCCACTCTGATTATTCCACCATTGCCAGAAAAGTTTATAGTAAAAGGAATGGTGGAACGCTTTAACGATGACTTCATTGAGACAC	-18.8	NA	NA	NA	NA	NA	NA	NA	NA	NA	NA	NA	NA	NA	NA	NA	NA	NA	NA	NA	NA	NA	NA	NA	NA	NA	NA	NA	NA	NA	NA	NA	NA	NA	NA	NA	NA	NA	NA	NA	NA	NA
SNX7	CCDS756.2|Hs110|chr1	2	CCCTTTA	TCAATGATAAACCAAATCAAGTTTGAGGATGAACCAGATTTAAAGGATCTCTTCATCACAGTTGATGAACCTGAAAGTCATGTTACTACAATAGAAACTT	-14.2	GGGAAAA	CTGGAAGAAGCACACCCCACTCTGATTATTCCAGAACTCTCTTCTCACAAGAAGCAAGGTCCTGGCTTGCTAAGCAGGATGGGGCAAACCGTCAGAGCTG	-24.7	NA	NA	NA	NA	NA	NA	NA	NA	NA	NA	NA	NA	NA	NA	NA	NA	NA	NA	NA	NA	NA	NA	NA	NA	NA	NA	NA	NA	NA	NA	NA	NA	NA	NA	NA	NA	NA	NA	NA	NA	NA
PALMD	CCDS758.1|Hs110|chr1	1	GGGAAAC	AACTTCAATCACATCAGTCCCATTCCGCCAGTGCCTCATCCCCGATCAGTGATTCAACAAGCAGAAGAGAAGCTTCACACCCCGCAAAAAAGGCTAATGA	-8.9	NA	NA	NA	NA	NA	NA	NA	NA	NA	NA	NA	NA	NA	NA	NA	NA	NA	NA	NA	NA	NA	NA	NA	NA	NA	NA	NA	NA	NA	NA	NA	NA	NA	NA	NA	NA	NA	NA	NA	NA	NA	NA	NA	NA
AGL	CCDS759.1|Hs110|chr1	6	GGGAAAA	GCAGTTACCGTGTATACAAATTACCCATTTCCTGGAGAAACATTTAATAGAGAAAAATTCCGTTCTCTGGATTGGGAAAATCCAACAGAAAGAGAAGATG	-13.2	GGGAAAT	GTGTTTTATGAACGACTGGCTGGCCATGGTCCAAAACTAGGACCTGTCACTAGAAAGCATCCTTTAGTTACCAGGTATTTTACTTTCCCATTTGAAGAGA	-20.6	GGGTTTT	ATTCAGGTGTATGTGGATCAAGTTGATGAAGACATAGTGGCAGTAACAAGACACTCACCTAGCATCCATCAGTCTGTTGTGGCTGTATCTAGAACTGCTT	-17.7	AAAAAAT	ATTTTCCCTTATCATGAAGTCACAGTAAAAAGACATGGAAAGGCTATAAAGGTCTCATATGATGAGTGGAACAGAAAAATACAAGACAACTTTGAAAAGC	-15.9	TTTAAAT	GAAAAGCATCCAAATCTGGTTCACAAACGTGGCATATACAAAGATAGTTATGGAGCTTCAAGTCCTTGGTGTGACTATCAGCTCAGGCCTAATTTTACCA	-17	AAAAAAA	TTGCTTGGTCCCCTTGGCATGAAAACTTTAGATCCAGATGATATGGTTTACTGTGGAATTTATGACAATGCATTAGACAATGACAACTACAATCTTGCTA	-11	NA	NA	NA	NA	NA	NA	NA	NA	NA	NA	NA	NA	NA	NA	NA	NA	NA	NA	NA	NA	NA	NA	NA	NA	NA	NA	NA	NA	NA
AGL	CCDS760.1|Hs110|chr1	6	GGGAAAA	GCAGTTACCGTGTATACAAATTACCCATTTCCTGGAGAAACATTTAATAGAGAAAAATTCCGTTCTCTGGATTGGGAAAATCCAACAGAAAGAGAAGATG	-13.2	GGGAAAT	GTGTTTTATGAACGACTGGCTGGCCATGGTCCAAAACTAGGACCTGTCACTAGAAAGCATCCTTTAGTTACCAGGTATTTTACTTTCCCATTTGAAGAGA	-20.6	GGGTTTT	ATTCAGGTGTATGTGGATCAAGTTGATGAAGACATAGTGGCAGTAACAAGACACTCACCTAGCATCCATCAGTCTGTTGTGGCTGTATCTAGAACTGCTT	-17.7	AAAAAAT	ATTTTCCCTTATCATGAAGTCACAGTAAAAAGACATGGAAAGGCTATAAAGGTCTCATATGATGAGTGGAACAGAAAAATACAAGACAACTTTGAAAAGC	-15.9	TTTAAAT	GAAAAGCATCCAAATCTGGTTCACAAACGTGGCATATACAAAGATAGTTATGGAGCTTCAAGTCCTTGGTGTGACTATCAGCTCAGGCCTAATTTTACCA	-17	AAAAAAA	TTGCTTGGTCCCCTTGGCATGAAAACTTTAGATCCAGATGATATGGTTTACTGTGGAATTTATGACAATGCATTAGACAATGACAACTACAATCTTGCTA	-11	NA	NA	NA	NA	NA	NA	NA	NA	NA	NA	NA	NA	NA	NA	NA	NA	NA	NA	NA	NA	NA	NA	NA	NA	NA	NA	NA	NA	NA
SLC35A3	CCDS762.1|Hs110|chr1	2	TTTAAAA	GAAGAAGGACCTCGTTATCTATCTTCTACAGCAGTGGTTGTTGCTGAACTTTTGAAGATAATGGCCTGCATTTTATTGGTCTACAAAGACAGCAAATGTA	-22	TTTAAAA	GGATTTGCAACCTCTTTATCGATAATATTATCAACATTGATCTCCTATTTTTGGCTTCAAGATTTTGTGCCAACCAGTGTCTTTTTCCTTGGAGCCATCC	-14.6	NA	NA	NA	NA	NA	NA	NA	NA	NA	NA	NA	NA	NA	NA	NA	NA	NA	NA	NA	NA	NA	NA	NA	NA	NA	NA	NA	NA	NA	NA	NA	NA	NA	NA	NA	NA	NA	NA	NA	NA	NA
MFSD14A	CCDS763.1|Hs110|chr1	3	CCCTTTT	GCGTCCTTAAAAAAAGTCGGCCAAGATTCCATAGTGCTGCTGATCTGCATTACAGTGTTTCTCTCCTACCTACCGGAGGCAGGCCAATATTCCAGCTTTT	-18.1	AAAAAAA	GTCGGCCAAGATTCCATAGTGCTGCTGATCTGCATTACAGTGTTTCTCTCCTACCTACCGGAGGCAGGCCAATATTCCAGCTTTTTTTTATACCTCAGAC	-18.1	TTTTTTA	TACCTCAGACAGATAATGAAATTTTCACCAGAAAGTGTTGCAGCGTTTATAGCAGTCCTTGGCATTCTTTCCATTATTGCACAGACCATAGTCTTGAGTT	-15.3	NA	NA	NA	NA	NA	NA	NA	NA	NA	NA	NA	NA	NA	NA	NA	NA	NA	NA	NA	NA	NA	NA	NA	NA	NA	NA	NA	NA	NA	NA	NA	NA	NA	NA	NA	NA	NA	NA
SASS6	CCDS764.1|Hs110|chr1	5	TTTTTTA	TATAACCTTGTTATATCTGAGGAAGATTTTCAAAGTTTAAAATTCCAGCAAGGTCTTCTGGTAGACTTCTTAGCTTTCCCACAAAAATTTATAGATCTCC	-13.3	TTTAAAA	TTCCAGCAAGGTCTTCTGGTAGACTTCTTAGCTTTCCCACAAAAATTTATAGATCTCCTTCAGCAATGTACTCAAGAACATGCCAAAGAAATTCCAAGGT	-11.4	TTTAAAT	GTGGTAGAGACAAATCCTTTTAAGCATCTTACACACCTCTCACTAAAACTTTTACCTGGAAATGATGTGGAGATAAAGAAATTTCTCGCAGGCTGTTTGA	-11.7	AAAAAAA	CAAGAATTAGATAAGTTACGGAATGAATGGGCGTCACATACAGCAGCCTTGACAAACAAGCATTCTCAGGAACTGACAAATGAAAAGGAAAAAGCCTTGC	-13.9	AAAAAAT	AATGAAAAGTTAATCACGTGGTTAAATAAAGAACTAAATGAAAATCAGCTAGTGAGAAAGCAAGATGTATTGGGACCTTCTACTACTCCGCCTGCACATT	-10.7	NA	NA	NA	NA	NA	NA	NA	NA	NA	NA	NA	NA	NA	NA	NA	NA	NA	NA	NA	NA	NA	NA	NA	NA	NA	NA	NA	NA	NA	NA	NA	NA
TRMT13	CCDS765.1|Hs110|chr1	3	AAATTTA	AAGTTACTTGGTCCAAGAAGATGCTTTGTTGAGTTTGGAGCGGGAAAGGGAAAATTATCTCATTGGGTTGATATTGCCTTAAAAGATGCTGAAAAAGTTC	-19.4	GGGAAAA	TTATCTCATTGGGTTGATATTGCCTTAAAAGATGCTGAAAAAGTTCACTTCATCCTAGTGGAAAAGGTGACCACAAGATTCAAGGTGGATGGAAAACACA	-19.6	AAAAAAT	GTCCCAGAGAAGTGGAACCCTGTGGCTGGCATTGTTATTGCACTCTGTTGTCACCACAGGTGTGATTGGAGACATTATGTGGGCAAAGAATATTTCAGGG	-27.5	NA	NA	NA	NA	NA	NA	NA	NA	NA	NA	NA	NA	NA	NA	NA	NA	NA	NA	NA	NA	NA	NA	NA	NA	NA	NA	NA	NA	NA	NA	NA	NA	NA	NA	NA	NA	NA	NA
DBT	CCDS767.1|Hs110|chr1	1	TTTAAAA	GATTCAGAAGAAGATGTTGTTGAAACTCCTGCAGTGTCTCATGATGAACATACACACCAAGAGATAAAGGGCCGAAAAACACTGGCAACTCCTGCAGTTC	-19.3	NA	NA	NA	NA	NA	NA	NA	NA	NA	NA	NA	NA	NA	NA	NA	NA	NA	NA	NA	NA	NA	NA	NA	NA	NA	NA	NA	NA	NA	NA	NA	NA	NA	NA	NA	NA	NA	NA	NA	NA	NA	NA	NA	NA
RTCA	CCDS768.1|Hs110|chr1	2	CCCAAAA	GGGGGTGGTGAAGTGATTGTTCGAATGTCACCAGTTAAACAATTGAACCCTATAAATTTAACTGAGCGTGGCTGTGTGACTAAGATATATGGAAGAGCTT	-19.8	AAATTTA	ACTGAGCGTGGCTGTGTGACTAAGATATATGGAAGAGCTTTCGTTGCTGGTGTTTTGCCATTTAAAGTAGCAAAAGATATGGCAGCGGCAGCAGTTAGAT	-25.7	NA	NA	NA	NA	NA	NA	NA	NA	NA	NA	NA	NA	NA	NA	NA	NA	NA	NA	NA	NA	NA	NA	NA	NA	NA	NA	NA	NA	NA	NA	NA	NA	NA	NA	NA	NA	NA	NA	NA	NA	NA
CDC14A	CCDS769.1|Hs110|chr1	1	AAATTTC	TATGCAGATTTTGGACCGCTGAACTTGGCAATGGTGTACAGATATTGCTGCAAACTAAACAAGAAACTAAAATCATACAGTTTGTCAAGAAAGAAAATAG	-13	NA	NA	NA	NA	NA	NA	NA	NA	NA	NA	NA	NA	NA	NA	NA	NA	NA	NA	NA	NA	NA	NA	NA	NA	NA	NA	NA	NA	NA	NA	NA	NA	NA	NA	NA	NA	NA	NA	NA	NA	NA	NA	NA	NA
CDC14A	CCDS770.1|Hs110|chr1	1	AAATTTC	TATGCAGATTTTGGACCGCTGAACTTGGCAATGGTGTACAGATATTGCTGCAAACTAAACAAGAAACTAAAATCATACAGTTTGTCAAGAAAGAAAATAG	-13	NA	NA	NA	NA	NA	NA	NA	NA	NA	NA	NA	NA	NA	NA	NA	NA	NA	NA	NA	NA	NA	NA	NA	NA	NA	NA	NA	NA	NA	NA	NA	NA	NA	NA	NA	NA	NA	NA	NA	NA	NA	NA	NA	NA
CDC14A	CCDS771.1|Hs110|chr1	1	AAATTTC	TATGCAGATTTTGGACCGCTGAACTTGGCAATGGTGTACAGATATTGCTGCAAACTAAACAAGAAACTAAAATCATACAGTTTGTCAAGAAAGAAAATAG	-13	NA	NA	NA	NA	NA	NA	NA	NA	NA	NA	NA	NA	NA	NA	NA	NA	NA	NA	NA	NA	NA	NA	NA	NA	NA	NA	NA	NA	NA	NA	NA	NA	NA	NA	NA	NA	NA	NA	NA	NA	NA	NA	NA	NA
EXTL2	CCDS775.1|Hs110|chr1	1	TTTAAAT	CATTATCAGGCTGTACCAAATCTGCACAAAGTGATTGTGGTATGGAACAATATTGGAGAGAAGGCACCAGATGAATTATGGAATTCTCTAGGGCCCCACC	-23.7	NA	NA	NA	NA	NA	NA	NA	NA	NA	NA	NA	NA	NA	NA	NA	NA	NA	NA	NA	NA	NA	NA	NA	NA	NA	NA	NA	NA	NA	NA	NA	NA	NA	NA	NA	NA	NA	NA	NA	NA	NA	NA	NA	NA
SLC30A7	CCDS776.1|Hs110|chr1	2	TTTTTTT	ATTTTCTCAGAAGGAGTTGAGAGAGCATTAGCCCCTCCAGATGTCCACCATGAGAGACTGCTTCTTGTTTCCATTCTTGGGTTTGTGGTAAACCTAATAG	-23.7	AAATTTT	GGTCTGATGATAGCAGATCCTATCTGTTCAATTCTTATAGCCATTCTTATAGTTGTAAGTGTTATTCCTCTTTTAAGAGAATCTGTTGGAATATTAATGC	-17.6	NA	NA	NA	NA	NA	NA	NA	NA	NA	NA	NA	NA	NA	NA	NA	NA	NA	NA	NA	NA	NA	NA	NA	NA	NA	NA	NA	NA	NA	NA	NA	NA	NA	NA	NA	NA	NA	NA	NA	NA	NA
COL11A1	CCDS778.1|Hs110|chr1	5	AAAAAAA	GGAATTCAGTCTTTCCTTTTATCTATATATAATGAGCATGGTATTCAGCAAATTGGTGTTGAGGTTGGGAGATCACCTGTTTTTCTGTTTGAAGACCACA	-16.9	GGGAAAA	CCTGGAAAAAGGGGTCGTCCAGGTGCAGATGGAGGAAGAGGAATGCCAGGAGAACCTGGGGCAAAGGGAGATCGAGGGTTTGATGGACTTCCGGGTCTGC	-30.2	GGGAAAA	CTTGGAGTTCCAGGATTACCAGGATATCCAGGAAGACAAGGTCCAAAGGGTTCCACTGGATTCCCTGGGTTTCCAGGTGCCAATGGAGAGAAAGGTGCAC	-32.9	GGGAAAA	CTGCTTTCATACTTAGATGTTGAAGGAAATTCCATCAATATGGTGCAAATGACATTCCTGAAACTTCTGACTGCCTCTGCTCGGCAAAATTTCACCTACC	-19	AAATTTC	ACCTACCACTGTCATCAGTCAGCAGCCTGGTATGATGTGTCATCAGGAAGTTATGACAAAGCACTTCGCTTCCTGGGATCAAATGATGAGGAGATGTCCT	-22.3	NA	NA	NA	NA	NA	NA	NA	NA	NA	NA	NA	NA	NA	NA	NA	NA	NA	NA	NA	NA	NA	NA	NA	NA	NA	NA	NA	NA	NA	NA	NA	NA
COL11A1	CCDS780.2|Hs110|chr1	5	AAAAAAA	GGAATTCAGTCTTTCCTTTTATCTATATATAATGAGCATGGTATTCAGCAAATTGGTGTTGAGGTTGGGAGATCACCTGTTTTTCTGTTTGAAGACCACA	-16.9	GGGAAAA	CCTGGAAAAAGGGGTCGTCCAGGTGCAGATGGAGGAAGAGGAATGCCAGGAGAACCTGGGGCAAAGGGAGATCGAGGGTTTGATGGACTTCCGGGTCTGC	-30.2	GGGAAAA	CTTGGAGTTCCAGGATTACCAGGATATCCAGGAAGACAAGGTCCAAAGGGTTCCACTGGATTCCCTGGGTTTCCAGGTGCCAATGGAGAGAAAGGTGCAC	-32.9	GGGAAAA	CTGCTTTCATACTTAGATGTTGAAGGAAATTCCATCAATATGGTGCAAATGACATTCCTGAAACTTCTGACTGCCTCTGCTCGGCAAAATTTCACCTACC	-19	AAATTTC	ACCTACCACTGTCATCAGTCAGCAGCCTGGTATGATGTGTCATCAGGAAGTTATGACAAAGCACTTCGCTTCCTGGGATCAAATGATGAGGAGATGTCCT	-22.3	NA	NA	NA	NA	NA	NA	NA	NA	NA	NA	NA	NA	NA	NA	NA	NA	NA	NA	NA	NA	NA	NA	NA	NA	NA	NA	NA	NA	NA	NA	NA	NA
RNPC3	CCDS781.1|Hs110|chr1	5	AAAAAAA	AAAAGGTCTGATGACCCTGTCGAAGATGATAAAGAAAAAAAAGAACTTGGTTATTTAACAGTAGAAAATGGAATTGCACCAAACCATGGGCTGACTTTTC	-16	AAAAAAA	AGGTCTGATGACCCTGTCGAAGATGATAAAGAAAAAAAAGAACTTGGTTATTTAACAGTAGAAAATGGAATTGCACCAAACCATGGGCTGACTTTTCCTT	-18.4	AAAAAAA	GAACTTGGTTATTTAACAGTAGAAAATGGAATTGCACCAAACCATGGGCTGACTTTTCCTTTAAATTCATGCCTCAAGTATATGTACCCACCACCTTCCA	-11.9	TTTAAAT	TCATGCCTCAAGTATATGTACCCACCACCTTCCAGCACAATCCTAGCAAACATTGTAAATGCCTTGGCAAGCGTGCCTAAGTTCTATGTACAGGTCCTTC	-15.1	AAAAAAT	CATGATTTACCTGCTACTGAAGTTGATGCATCCAATATAGGATTTGGAAAAATCTTCCCCAAACCTAATTTGGACATCACAGAGGAGATTAAAGAAGACT	-23.8	NA	NA	NA	NA	NA	NA	NA	NA	NA	NA	NA	NA	NA	NA	NA	NA	NA	NA	NA	NA	NA	NA	NA	NA	NA	NA	NA	NA	NA	NA	NA	NA
AMY2B	CCDS782.1|Hs110|chr1	3	CCCAAAT	ACACAACAAGGACGGACATCTATTGTTCATCTGTTTGAATGGCGATGGGTTGATATTGCTCTTGAATGTGAGCGATATTTAGCTCCCAAGGGATTTGGAG	-26.4	CCCTTTC	AGACCTTGGTGGGAAAGATACCAACCAGTTAGCTATAAATTATGCACAAGATCTGGAAATGAAGATGAATTTAGAAACATGGTGACTAGATGTAACAATG	-12.7	GGGTTTC	ATGCCTTCTGACAGAGCACTTGTCTTTGTGGATAACCATGACAATCAACGAGGACATGGGGCTGGAGGAGCCTCTATTCTTACCTTCTGGGATGCTAGGC	-27.6	NA	NA	NA	NA	NA	NA	NA	NA	NA	NA	NA	NA	NA	NA	NA	NA	NA	NA	NA	NA	NA	NA	NA	NA	NA	NA	NA	NA	NA	NA	NA	NA	NA	NA	NA	NA	NA	NA
AMY2A	CCDS783.1|Hs110|chr1	3	CCCAAAT	ACACAACAAGGACGGACATCTATTGTTCATCTGTTTGAATGGCGATGGGTTGATATTGCTCTTGAATGTGAGCGATATTTAGCTCCGAAGGGATTTGGAG	-28.1	CCCTTTC	AGACCTTGGTGGGAAAGATACCAACCAGTTAGCTATAAATTATGCACAAGATCTGGAAATGAAGATGAATTTAGAAACATGGTGACTAGATGTAACAATG	-12.7	GGGTTTC	GTACCTTCTGACAGAGCGCTTGTCTTTGTGGATAACCATGACAATCAACGAGGACATGGGGCTGGAGGAGCCTCTATTCTTACCTTCTGGGATGCTAGGC	-29.3	NA	NA	NA	NA	NA	NA	NA	NA	NA	NA	NA	NA	NA	NA	NA	NA	NA	NA	NA	NA	NA	NA	NA	NA	NA	NA	NA	NA	NA	NA	NA	NA	NA	NA	NA	NA	NA	NA
VAV3	CCDS785.1|Hs110|chr1	2	CCCTTTA	CAGCTCCAGGCCGGGGATACCGTTGAACTTCTGAAAGGAGATGCACACAGTCTGTTTTGGCAGGGCAGAAATTTAGCATCTGGAGAGGTTGGATTTTTTC	-27	AAATTTA	GCATCTGGAGAGGTTGGATTTTTTCCAAGTGATGCAGTCAAGCCTTGCCCATGTGTGCCCAAACCAGTAGATTATTCTTGCCAACCCTGGTATGCTGGAG	-25.9	NA	NA	NA	NA	NA	NA	NA	NA	NA	NA	NA	NA	NA	NA	NA	NA	NA	NA	NA	NA	NA	NA	NA	NA	NA	NA	NA	NA	NA	NA	NA	NA	NA	NA	NA	NA	NA	NA	NA	NA	NA
SLC25A24	CCDS786.1|Hs110|chr1	2	AAAAAAA	TCCGGACAATGGTGGAGGCAGCTTTTGGCAGGAGGCATTGCTGGTGCTGTCTCTCGAACAAGCACTGCCCCTTTGGACCGTCTGAAAATCATGATGCAGG	-29.4	GGGAAAT	GGTACAAACGTCATCAAAATTGCTCCTGAGACAGCTGTTAAATTCTGGGCATATGAACAGTACAAGAAGTTACTTACTGAAGAAGGACAAAAAATAGGAA	-9.9	NA	NA	NA	NA	NA	NA	NA	NA	NA	NA	NA	NA	NA	NA	NA	NA	NA	NA	NA	NA	NA	NA	NA	NA	NA	NA	NA	NA	NA	NA	NA	NA	NA	NA	NA	NA	NA	NA	NA	NA	NA
HENMT1	CCDS787.1|Hs110|chr1	1	AAATTTA	GTGGATCAACATGAGCCTAAGAAGGTTGCAGACCTGGGATGTGGTGATACTTCACTCTTAAGGCTGCTAAAAGTCAATCCATGCATTGAATTGCTTGTTG	-27.4	NA	NA	NA	NA	NA	NA	NA	NA	NA	NA	NA	NA	NA	NA	NA	NA	NA	NA	NA	NA	NA	NA	NA	NA	NA	NA	NA	NA	NA	NA	NA	NA	NA	NA	NA	NA	NA	NA	NA	NA	NA	NA	NA	NA
PRPF38B	CCDS788.1|Hs110|chr1	1	AAAAAAA	CGGGAACATAGTCCCAGCAAAGAAAAATCTAGAAAGCGTAGTAGAAGCAAAGAACGTTCCCACAAACGAGATCACAGTGATAGTAAGGACCAGTCAGACA	-9.3	NA	NA	NA	NA	NA	NA	NA	NA	NA	NA	NA	NA	NA	NA	NA	NA	NA	NA	NA	NA	NA	NA	NA	NA	NA	NA	NA	NA	NA	NA	NA	NA	NA	NA	NA	NA	NA	NA	NA	NA	NA	NA	NA	NA
STXBP3	CCDS790.1|Hs110|chr1	2	GGGAAAA	GATGCCATTATGGAAACAATGGCTGACCAGATAGTTACAGTGTGTGCCACCTTGGATGAAAATCCCGGAGTAAGATATAAAAGTAAACCTCTAGATAATG	-17.8	AAAAAAT	GGGTCAAAGCTGATTGTTTTTGTAATTGGAGGGATCACATACTCTGAAGTGCGTTGTGCTTATGAAGTTTCTCAGGCACATAAATCCTGTGAAGTTATTA	-18.2	NA	NA	NA	NA	NA	NA	NA	NA	NA	NA	NA	NA	NA	NA	NA	NA	NA	NA	NA	NA	NA	NA	NA	NA	NA	NA	NA	NA	NA	NA	NA	NA	NA	NA	NA	NA	NA	NA	NA	NA	NA
AKNAD1	CCDS791.2|Hs110|chr1	5	TTTTTTA	AAACCCAAACGGATCTGTTCTCAGAGAGTGAATTCAAAATCCTTTAAAGGTGAACATGAGCCCACACCAGGAAAAAAAAAACTTCAGGCTTTCATGACCT	-12.8	TTTAAAA	CCCAAACGGATCTGTTCTCAGAGAGTGAATTCAAAATCCTTTAAAGGTGAACATGAGCCCACACCAGGAAAAAAAAAACTTCAGGCTTTCATGACCTACA	-13.5	AAAAAAA	AAACTTCAGGCTTTCATGACCTACAGCTCAGACCCTGCAACACCCTCACCCCATTTCTACTCCTGCAGGATTTCTGGAAGCAAATCCTTATGTGACTTTG	-16	AAAAAAA	CTTCAGGCTTTCATGACCTACAGCTCAGACCCTGCAACACCCTCACCCCATTTCTACTCCTGCAGGATTTCTGGAAGCAAATCCTTATGTGACTTTGATA	-18.6	TTTAAAC	TCGGCTTTGGATCATGCCCTAAGGACAGCAACCATTTTGAAAGAAACTACAGATCAAATGATTAAAACGATTGCAGAAGACCTTGCTAAAGCACAGAGGT	-11.7	NA	NA	NA	NA	NA	NA	NA	NA	NA	NA	NA	NA	NA	NA	NA	NA	NA	NA	NA	NA	NA	NA	NA	NA	NA	NA	NA	NA	NA	NA	NA	NA
GPSM2	CCDS792.2|Hs110|chr1	1	GGGAAAC	ACCTTAAAAGTTCTTGGGAATTTTGACGAAGCCATAGTTTGTTGTCAGCGACACCTAGATATTTCCAGAGAGCTTAATGACAAGGTGGGAGAAGCAAGAG	-18	NA	NA	NA	NA	NA	NA	NA	NA	NA	NA	NA	NA	NA	NA	NA	NA	NA	NA	NA	NA	NA	NA	NA	NA	NA	NA	NA	NA	NA	NA	NA	NA	NA	NA	NA	NA	NA	NA	NA	NA	NA	NA	NA	NA
CELSR2	CCDS796.1|Hs110|chr1	6	CCCTTTC	CAGGCTACTGTCCTGGAGAGTGTCCCCTTAGGCTACCTGGTTCTCCATGTCCAGGCTATCGACGCTGATGCTGGTGACAATGCCCGCCTGGAATACCGCC	-29.3	GGGAAAT	GAACTCAGCCTGGTCCTGCTCAATGCCTCCACGGGTGAGCTGAAGCTAAGCCGCGCACTGGACAACAACCGGCCTCTGGAGGCCATCATGAGCGTGCTGG	-31.4	CCCAAAT	TACCTTGGGCCATACTGTGAGACCAGGATTGACCAGCCTTGTCCCCGTGGCTGGTGGGGACATCCCACATGTGGCCCATGCAACTGTGATGTCAGCAAAG	-38.4	CCCTTTT	GCTGAGGTCACCACCAATGGCTGTGAAGTGAATTATGACAGCTGCCCACGAGCGATTGAGGCTGGGATCTGGTGGCCCCGTACCCGCTTCGGGCTGCCTG	-32.5	CCCAAAC	CTCTTCAACTGCACGTCCATCACCTTCTCAGAACTGAAGGGCTTCGCTGAGCGGCTACAGCGGAATGAGTCAGGCCTAGACTCAGGGCGCTCCCAGCAGC	-31.9	CCCTTTT	GCCTGCACAGTCATTGCCATCCTGCTGCACTTCCTGTACCTCTGCACCTTTTCCTGGGCTCTGCTGGAGGCCTTGCACCTGTACCGGGCACTCACTGAGG	-26.9	NA	NA	NA	NA	NA	NA	NA	NA	NA	NA	NA	NA	NA	NA	NA	NA	NA	NA	NA	NA	NA	NA	NA	NA	NA	NA	NA	NA	NA
PSRC1	CCDS797.1|Hs110|chr1	1	CCCAAAT	GCAGTGGCACCTGCCCCCCAGGGTGTGAGGCTCAGCCTAGGCCCCCTCAGTCCAGAGAAGCTGGAGGAGATCCTCGATGAGGCCAACCGGCTGGCCGCTC	-37.3	NA	NA	NA	NA	NA	NA	NA	NA	NA	NA	NA	NA	NA	NA	NA	NA	NA	NA	NA	NA	NA	NA	NA	NA	NA	NA	NA	NA	NA	NA	NA	NA	NA	NA	NA	NA	NA	NA	NA	NA	NA	NA	NA	NA
SORT1	CCDS798.1|Hs110|chr1	4	CCCTTTT	CATCCTCTCACTCAGATGATGTATAGCCCTCAGAATTCTGATTATCTTTTAGCTCTCAGCACTGAAAATGGCCTGTGGGTGTCCAAGAATTTTGGGGGAA	-28.2	GGGAAAA	TGGGAAGAAATCCACAAAGCAGTATGTTTGGCCAAATGGGGATCAGACAACACCATCTTCTTTACAACCTATGCAAATGGCTCCTGCAAAGCTGACCTTG	-15.1	GGGAAAA	AGCTTCAAAACTATTGGTGTGAAAATCTACTCATTTGGTCTTGGGGGACGTTTCCTTTTTGCCTCTGTGATGGCTGATAAGGATACAACAAGAAGGATCC	-21.1	AAAAAAC	AAGAATGAGTGCAGCCTTCATATTCATGCTTCCTACAGCATCTCCCAGAAACTGAATGTTCCAATGGCCCCACTCTCAGAGCCGAATGCCGTAGGCATTG	-22.6	NA	NA	NA	NA	NA	NA	NA	NA	NA	NA	NA	NA	NA	NA	NA	NA	NA	NA	NA	NA	NA	NA	NA	NA	NA	NA	NA	NA	NA	NA	NA	NA	NA	NA	NA
GPR61	CCDS801.1|Hs110|chr1	1	CCCTTTC	TTCTATGGATGTCTCAACCGGCAGATCCGGGGGGAGCTCAGCAAGCAGTTTGTCTGCTTCTTCAAGCCAGCTCCAGAGGAGGAGCTGAGGCTGCCTAGCC	-35.7	NA	NA	NA	NA	NA	NA	NA	NA	NA	NA	NA	NA	NA	NA	NA	NA	NA	NA	NA	NA	NA	NA	NA	NA	NA	NA	NA	NA	NA	NA	NA	NA	NA	NA	NA	NA	NA	NA	NA	NA	NA	NA	NA	NA
GSTM2	CCDS808.1|Hs110|chr1	1	CCCAAAC	CTGAAGGACTTCATCTCCCGATTTGAGGGCTTGGAGAAGATCTCTGCCTACATGAAGTCCAGCCGCTTCCTCCCAAGACCTGTGTTCACAAAGATGGCTG	-25.2	NA	NA	NA	NA	NA	NA	NA	NA	NA	NA	NA	NA	NA	NA	NA	NA	NA	NA	NA	NA	NA	NA	NA	NA	NA	NA	NA	NA	NA	NA	NA	NA	NA	NA	NA	NA	NA	NA	NA	NA	NA	NA	NA	NA
GSTM1	CCDS809.1|Hs110|chr1	1	CCCAAAT	CTGAAGGACTTCATCTCCCGCTTTGAGGGCTTGGAGAAGATCTCTGCCTACATGAAGTCCAGCCGCTTCCTCCCAAGACCTGTGTTCTCAAAGATGGCTG	-25.2	NA	NA	NA	NA	NA	NA	NA	NA	NA	NA	NA	NA	NA	NA	NA	NA	NA	NA	NA	NA	NA	NA	NA	NA	NA	NA	NA	NA	NA	NA	NA	NA	NA	NA	NA	NA	NA	NA	NA	NA	NA	NA	NA	NA
GSTM3	CCDS812.1|Hs110|chr1	1	CCCAAAC	CTGAAGGCTTTCATGTGCCGTTTTGAGGCTTTGGAGAAAATCGCTGCCTACTTACAGTCTGATCAGTTCTGCAAGATGCCCATCAACAACAAGATGGCCC	-25	NA	NA	NA	NA	NA	NA	NA	NA	NA	NA	NA	NA	NA	NA	NA	NA	NA	NA	NA	NA	NA	NA	NA	NA	NA	NA	NA	NA	NA	NA	NA	NA	NA	NA	NA	NA	NA	NA	NA	NA	NA	NA	NA	NA
EPS8L3	CCDS813.1|Hs110|chr1	1	AAAAAAC	AAGGACCAGGGAGGTCTCACCCAGGCACAGTACATTGACTGCTTCCAGAAGATCAAGCACAGCTTCAACCTCCTGGGAAGGCTGGCCACCTGGCTGAAGG	-28.3	NA	NA	NA	NA	NA	NA	NA	NA	NA	NA	NA	NA	NA	NA	NA	NA	NA	NA	NA	NA	NA	NA	NA	NA	NA	NA	NA	NA	NA	NA	NA	NA	NA	NA	NA	NA	NA	NA	NA	NA	NA	NA	NA	NA
EPS8L3	CCDS814.1|Hs110|chr1	1	AAAAAAC	AAGGACCAGGGAGGTCTCACCCAGGCACAGTACATTGACTGCTTCCAGAAGATCAAGCACAGCTTCAACCTCCTGGGAAGGCTGGCCACCTGGCTGAAGG	-28.3	NA	NA	NA	NA	NA	NA	NA	NA	NA	NA	NA	NA	NA	NA	NA	NA	NA	NA	NA	NA	NA	NA	NA	NA	NA	NA	NA	NA	NA	NA	NA	NA	NA	NA	NA	NA	NA	NA	NA	NA	NA	NA	NA	NA
EPS8L3	CCDS815.1|Hs110|chr1	1	AAAAAAC	AAGGACCAGGGAGGTCTCACCCAGGCACAGTACATTGACTGCTTCCAGAAGATCAAGCACAGCTTCAACCTCCTGGGAAGGCTGGCCACCTGGCTGAAGG	-28.3	NA	NA	NA	NA	NA	NA	NA	NA	NA	NA	NA	NA	NA	NA	NA	NA	NA	NA	NA	NA	NA	NA	NA	NA	NA	NA	NA	NA	NA	NA	NA	NA	NA	NA	NA	NA	NA	NA	NA	NA	NA	NA	NA	NA
RBM15	CCDS822.1|Hs110|chr1	3	GGGAAAA	GAGCGCTCGCCAGTGAAGGCCAAACGCTCCCGTGGTGGTGAGGACTCGACTTCCCGCGGTGAGCGGAGCAAGAAGTTAGGGGGCTCTGGTGGCAGCAATG	-38.8	CCCTTTA	GACAAAGATACTTATCCTCCATCAGCCAGTGTGGTCGGGGCCTCTGTAGGTGGTCACCGGCACCCCCCTGGAGGTGGTGGAGGCCAGAGATCACTTTCCC	-36.3	GGGAAAA	AGCCCTCTGAAAAAAGAAGACCGCTCTGATGGGAGTGCACCTAGCACCAGCACTGCTTCCTCCAAGCTGAAGTCCCCGTCCCAGAAACAGGATGGGGGGA	-29	NA	NA	NA	NA	NA	NA	NA	NA	NA	NA	NA	NA	NA	NA	NA	NA	NA	NA	NA	NA	NA	NA	NA	NA	NA	NA	NA	NA	NA	NA	NA	NA	NA	NA	NA	NA	NA	NA
SLC16A4	CCDS823.1|Hs110|chr1	2	TTTTTTC	CTGGTGAATGTGTTTGTGATGGGGATGACCAAGACTTTTGCAATTTTCTTTGTGGTCTTTCAAGAAGAGTTTGAAGGCACCTCAGAGCAAATTGGTTGGA	-25.3	AAATTTA	ACAGTCTCACAAAATCAAAGTGAAGAGTTCTACAATGGGCCTAACAGGAACAGACTGTTATTAAAGAGTGATGAAGAAAGTGATAAGGTTATTTCGTGGA	-13.8	NA	NA	NA	NA	NA	NA	NA	NA	NA	NA	NA	NA	NA	NA	NA	NA	NA	NA	NA	NA	NA	NA	NA	NA	NA	NA	NA	NA	NA	NA	NA	NA	NA	NA	NA	NA	NA	NA	NA	NA	NA
KCNA10	CCDS826.1|Hs110|chr1	2	CCCAAAA	GGCCGGCCTGGGGGCAGCTCCTTCTCCAACGGGAAGATCCTCATCAGCGAAAGCACCAACCATGAGACGGCCTTCTCCAAGCTTCCGGGAGACTATGCTG	-27.6	CCCTTTC	TTCATGGTGGAGTCTACCTGCATCGTGTGGTTCACCTTCGAGCTGGTGCTCCGGTTCGTGGTCTGCCCCAGCAAGACTGACTTCTTCAGGAACATCATGA	-33	NA	NA	NA	NA	NA	NA	NA	NA	NA	NA	NA	NA	NA	NA	NA	NA	NA	NA	NA	NA	NA	NA	NA	NA	NA	NA	NA	NA	NA	NA	NA	NA	NA	NA	NA	NA	NA	NA	NA	NA	NA
KCNA2	CCDS827.1|Hs110|chr1	1	CCCTTTC	TTCATTGTAGAGACACTCTGCATCATCTGGTTCTCCTTTGAATTCTTGGTGAGGTTCTTTGCCTGTCCCAGCAAAGCCGGCTTCTTCACCAACATCATGA	-25	NA	NA	NA	NA	NA	NA	NA	NA	NA	NA	NA	NA	NA	NA	NA	NA	NA	NA	NA	NA	NA	NA	NA	NA	NA	NA	NA	NA	NA	NA	NA	NA	NA	NA	NA	NA	NA	NA	NA	NA	NA	NA	NA	NA
CEPT1	CCDS830.1|Hs110|chr1	1	CCCAAAT	CTCATCACCATCATTGGACTGTCAATAAACATCTGTACAACTATTTTATTAGTCTTCTACTGCCCTACAGCTACAGAGCAGGCACCTCTGTGGGCATATA	-16.6	NA	NA	NA	NA	NA	NA	NA	NA	NA	NA	NA	NA	NA	NA	NA	NA	NA	NA	NA	NA	NA	NA	NA	NA	NA	NA	NA	NA	NA	NA	NA	NA	NA	NA	NA	NA	NA	NA	NA	NA	NA	NA	NA	NA
CIMAP3	CCDS833.1|Hs110|chr1	2	CCCTTTT	GGAACATGTCAACAGAGGAAACTTTTTCCTCACTTCCATCCCCCGAATTTGATTGGGAACAAGTTTGTCCCTCTTAGGGGATCACCCCACAGAGGGCCTG	-32	AAATTTT	GCTCCATTTAATGTCTTGGTGCCTCGATTTAAGAACTACCCAAAGGACACTTACTATCCCAGCCCTGGTGCATACAACCCAGAGAAGAAGCCACCGCCAA	-12.2	NA	NA	NA	NA	NA	NA	NA	NA	NA	NA	NA	NA	NA	NA	NA	NA	NA	NA	NA	NA	NA	NA	NA	NA	NA	NA	NA	NA	NA	NA	NA	NA	NA	NA	NA	NA	NA	NA	NA	NA	NA
OVGP1	CCDS834.1|Hs110|chr1	1	CCCTTTC	CCCCTTGTCTACGTATTGAATGATATCCTGGTGCGGGCTGAGTTCAGTTCAACTTCTTTACCACAATTTTGGCTGTCATCTGCTGTGAATTCTTCAAGCA	-16.1	NA	NA	NA	NA	NA	NA	NA	NA	NA	NA	NA	NA	NA	NA	NA	NA	NA	NA	NA	NA	NA	NA	NA	NA	NA	NA	NA	NA	NA	NA	NA	NA	NA	NA	NA	NA	NA	NA	NA	NA	NA	NA	NA	NA
WDR77	CCDS835.1|Hs110|chr1	1	CCCAAAT	GCGCCCGCCTGCATGGAACGGCAGTTGGAGGCTGCGCGGTACCGGTCCGATGGGGCGCTTCTCCTCGGGGCCTCCAGCCTGAGTGGGCGCTGCTGGGCCG	-49.6	NA	NA	NA	NA	NA	NA	NA	NA	NA	NA	NA	NA	NA	NA	NA	NA	NA	NA	NA	NA	NA	NA	NA	NA	NA	NA	NA	NA	NA	NA	NA	NA	NA	NA	NA	NA	NA	NA	NA	NA	NA	NA	NA	NA
DDX20	CCDS842.1|Hs110|chr1	2	CCCTTTA	CCAGATCCCATTCCTTCTGGTCTGATGGAAGAATGTGTGGATTGGGATGTGGAAGTTAAAGCTGCTGTGCATACATATGGTATAGCAAGTGTACCTAACC	-32.9	AAAAAAT	AATACCAAACAAAAGCTTCCTGTGAAAAGCCACTCAGAATGTGGAATCATAGAAAAAGCAACGTCACCAAAAGAACTGGGCTGTGACAGGCAATCCGAAG	-19.3	NA	NA	NA	NA	NA	NA	NA	NA	NA	NA	NA	NA	NA	NA	NA	NA	NA	NA	NA	NA	NA	NA	NA	NA	NA	NA	NA	NA	NA	NA	NA	NA	NA	NA	NA	NA	NA	NA	NA	NA	NA
ST7L	CCDS848.1|Hs110|chr1	3	TTTAAAT	TCATTGACACCCAAATTCTATGTGGCACTTACAGGGACCTCTTCATTGATATCAGGACTAATATTTATATTTGAATGGTGGTACTTCCATAAGCATGGCA	-11.4	TTTTTTA	CGTCCTTCAGACACAGTTATGCAGAAGGCTTGGAGGGAAAGAAATCCTCCAGCTCGAATCAAAGCAGCCTATCAAGCTTTAGAATTAAACAATGACTGTG	-24.5	CCCAAAA	AAGGAGCTTCCTTTGTTCATCCATTTCACAGCAGGATTTTGCTCTTCTACAGCAATGATAGCCATTCTCACTCACCAGTTTCCTGAAATCATGGGTATTT	-15.2	NA	NA	NA	NA	NA	NA	NA	NA	NA	NA	NA	NA	NA	NA	NA	NA	NA	NA	NA	NA	NA	NA	NA	NA	NA	NA	NA	NA	NA	NA	NA	NA	NA	NA	NA	NA	NA	NA
ST7L	CCDS849.1|Hs110|chr1	2	TTTTTTA	CGTCCTTCAGACACAGTTATGCAGAAGGCTTGGAGGGAAAGAAATCCTCCAGCTCGAATCAAAGCAGCCTATCAAGCTTTAGAATTAAACAATGACTGTG	-24.5	CCCAAAA	AAGGAGCTTCCTTTGTTCATCCATTTCACAGCAGGATTTTGCTCTTCTACAGCAATGATAGCCATTCTCACTCACCAGTTTCCTGAAATCATGGGTATTT	-15.2	NA	NA	NA	NA	NA	NA	NA	NA	NA	NA	NA	NA	NA	NA	NA	NA	NA	NA	NA	NA	NA	NA	NA	NA	NA	NA	NA	NA	NA	NA	NA	NA	NA	NA	NA	NA	NA	NA	NA	NA	NA
ST7L	CCDS850.1|Hs110|chr1	3	TTTAAAT	TCATTGACACCCAAATTCTATGTGGCACTTACAGGGACCTCTTCATTGATATCAGGACTAATATTTATATTTGAATGGTGGTACTTCCATAAGCATGGCA	-11.4	TTTTTTA	CGTCCTTCAGACACAGTTATGCAGAAGGCTTGGAGGGAAAGAAATCCTCCAGCTCGAATCAAAGCAGCCTATCAAGCTTTAGAATTAAACAATGACTGTG	-24.5	CCCAAAA	AAGGAGCTTCCTTTGTTCATCCATTTCACAGCAGGATTTTGCTCTTCTACAGCAATGATAGCCATTCTCACTCACCAGTTTCCTGAAATCATGGGTATTT	-15.2	NA	NA	NA	NA	NA	NA	NA	NA	NA	NA	NA	NA	NA	NA	NA	NA	NA	NA	NA	NA	NA	NA	NA	NA	NA	NA	NA	NA	NA	NA	NA	NA	NA	NA	NA	NA	NA	NA
ST7L	CCDS852.1|Hs110|chr1	3	TTTAAAT	TCATTGACACCCAAATTCTATGTGGCACTTACAGGGACCTCTTCATTGATATCAGGACTAATATTTATATTTGAATGGTGGTACTTCCATAAGCATGGCA	-11.4	TTTTTTA	CGTCCTTCAGACACAGTTATGCAGAAGGCTTGGAGGGAAAGAAATCCTCCAGCTCGAATCAAAGCAGCCTATCAAGCTTTAGAATTAAACAATGACTGTG	-24.5	CCCAAAA	AAGGAGCTTCCTTTGTTCATCCATTTCACAGCAGGATTTTGCTCTTCTACAGCAATGATAGCCATTCTCACTCACCAGTTTCCTGAAATCATGGGTATTT	-15.2	NA	NA	NA	NA	NA	NA	NA	NA	NA	NA	NA	NA	NA	NA	NA	NA	NA	NA	NA	NA	NA	NA	NA	NA	NA	NA	NA	NA	NA	NA	NA	NA	NA	NA	NA	NA	NA	NA
MOV10	CCDS853.1|Hs110|chr1	1	GGGTTTC	CTTAAGAACCCCAAGAGGTTCAATGTAGCTGTGACCCGGGCCAAGGCCCTGCTCATCATCGTGGGGAACCCCCTTCTCCTGGGCCATGACCCTGACTGGA	-31	NA	NA	NA	NA	NA	NA	NA	NA	NA	NA	NA	NA	NA	NA	NA	NA	NA	NA	NA	NA	NA	NA	NA	NA	NA	NA	NA	NA	NA	NA	NA	NA	NA	NA	NA	NA	NA	NA	NA	NA	NA	NA	NA	NA
MAGI3	CCDS860.1|Hs110|chr1	2	CCCTTTT	CAGCCAGATCCAGTTGATCAAGTCCTCTTTGATAATGAGTTTGATGCAGAATCTCAAAGAAAACGAACGACATCTGTCAGCAAGATGGAAAGAATGGATA	-17.9	CCCAAAA	TTGGATCCTTCTGAGGTCTACCTGAAATCTAAGACTTTATATGAAGATAAACCACCAAACACCAAAGATTTGGATGTTTTTCTTCGAAAACAAGAGTCAG	-21.4	NA	NA	NA	NA	NA	NA	NA	NA	NA	NA	NA	NA	NA	NA	NA	NA	NA	NA	NA	NA	NA	NA	NA	NA	NA	NA	NA	NA	NA	NA	NA	NA	NA	NA	NA	NA	NA	NA	NA	NA	NA
PHTF1	CCDS861.1|Hs110|chr1	4	GGGAAAT	GTTGTCACTATTGGATTAGCATTTTTTCCATTCTTACATCGACTTTTCCGTGAGAAGAGCCTTGACCAACTAAAGTCCATTTCAGCTGAGGAGATCTTGA	-14.4	TTTTTTT	GAAAGATTGTGTCTTACTTGGATGTTTTTTTTCATGATGTGTGTGGCAGAGAGAACATATAAACAGAGATTTTTATTTGCAAAACTCTTCAGCCATATTA	-18.9	TTTTTTC	ATGATGTGTGTGGCAGAGAGAACATATAAACAGAGATTTTTATTTGCAAAACTCTTCAGCCATATTACTTCTGCCAGGAAAGCTAGGAAATATGAAATAC	-16.8	TTTTTTA	TTGCGTCTGGCCTCACTGGGGTCTGAAACCAATAAGAAATACAGCAATGTTTCAATATTACTTACAGAACAGATTAATTTATATCTTAAGATGGAAAAAA	-15.4	NA	NA	NA	NA	NA	NA	NA	NA	NA	NA	NA	NA	NA	NA	NA	NA	NA	NA	NA	NA	NA	NA	NA	NA	NA	NA	NA	NA	NA	NA	NA	NA	NA	NA	NA
RSBN1	CCDS862.1|Hs110|chr1	3	AAATTTC	TTAAAAACAGGTACTAAATTTAGCAACTTTATTCATGAGGAACACCAGTCCAATGGTGGTGCTCTTGTCCTTCATGCTTACATGGATGAACTCTCATTTT	-17.8	AAATTTT	CACACTCAGGTCAACAGGACATACTGCTGTGGCACCTACCGAGCAGGTCCTATGCGGCAGATAAGTCTCGTTGGAGCAGTAGATGAAGAAGTTGGTGATT	-25.6	AAAAAAT	CTCCAGTACCTACCTCGGACCAGTGAACCCCGCGAAGTTCTCTTTGAAGATAGGACTAGAGCTCATGCTGATCATGTCGGTCAGGGGTTTGACTGGCAGA	-30.2	NA	NA	NA	NA	NA	NA	NA	NA	NA	NA	NA	NA	NA	NA	NA	NA	NA	NA	NA	NA	NA	NA	NA	NA	NA	NA	NA	NA	NA	NA	NA	NA	NA	NA	NA	NA	NA	NA
PTPN22	CCDS863.1|Hs110|chr1	1	CCCTTTC	TCTGTATCCTGTGAAGCTGAAAAAAGGAAATCTGATTATATAATCAGGACTCTAAAAGTTAAGTTCAATAGTGAAACTCGAACTATCTACCAGTTTCATT	-19.2	NA	NA	NA	NA	NA	NA	NA	NA	NA	NA	NA	NA	NA	NA	NA	NA	NA	NA	NA	NA	NA	NA	NA	NA	NA	NA	NA	NA	NA	NA	NA	NA	NA	NA	NA	NA	NA	NA	NA	NA	NA	NA	NA	NA
PTPN22	CCDS864.2|Hs110|chr1	1	CCCTTTC	TCTGTATCCTGTGAAGCTGAAAAAAGGAAATCTGATTATATAATCAGGACTCTAAAAGTTAAGTTCAATAGTGAAACTCGAACTATCTACCAGTTTCATT	-19.2	NA	NA	NA	NA	NA	NA	NA	NA	NA	NA	NA	NA	NA	NA	NA	NA	NA	NA	NA	NA	NA	NA	NA	NA	NA	NA	NA	NA	NA	NA	NA	NA	NA	NA	NA	NA	NA	NA	NA	NA	NA	NA	NA	NA
HIPK1	CCDS867.1|Hs110|chr1	2	AAATTTC	AACATCCCTGCTTACGACCAGGGCCTCCTCCTCCCAGCTCCTGCAGTGGAGCATATTGTTGTAACAGCCGCTGATAGCTCGGGCAGTGCTGCTACATCAA	-29	CCCAAAT	ACAAGCACAAATCTAACCATGAGCTTCAGCAATCAGCTCAATACAGTGCACAATCAGGCCAGTGTTCTAGCTTCCAGTTCTACTGCAGCAGCTGCTACTC	-16.7	NA	NA	NA	NA	NA	NA	NA	NA	NA	NA	NA	NA	NA	NA	NA	NA	NA	NA	NA	NA	NA	NA	NA	NA	NA	NA	NA	NA	NA	NA	NA	NA	NA	NA	NA	NA	NA	NA	NA	NA	NA
HIPK1	CCDS868.1|Hs110|chr1	2	AAATTTC	AACATCCCTGCTTACGACCAGGGCCTCCTCCTCCCAGCTCCTGCAGTGGAGCATATTGTTGTAACAGCCGCTGATAGCTCGGGCAGTGCTGCTACATCAA	-29	CCCAAAT	ACAAGCACAAATCTAACCATGAGCTTCAGCAATCAGCTCAATACAGTGCACAATCAGGCCAGTGTTCTAGCTTCCAGTTCTACTGCAGCAGCTGCTACTC	-16.7	NA	NA	NA	NA	NA	NA	NA	NA	NA	NA	NA	NA	NA	NA	NA	NA	NA	NA	NA	NA	NA	NA	NA	NA	NA	NA	NA	NA	NA	NA	NA	NA	NA	NA	NA	NA	NA	NA	NA	NA	NA
HIPK1	CCDS869.1|Hs110|chr1	1	CCCAAAT	ACAAGCACAAATCTAACCATGAGCTTCAGCAATCAGCTCAATACAGTGCACAATCAGGCCAGTGTTCTAGCTTCCAGTTCTACTGCAGCAGCTGCTACTC	-16.7	NA	NA	NA	NA	NA	NA	NA	NA	NA	NA	NA	NA	NA	NA	NA	NA	NA	NA	NA	NA	NA	NA	NA	NA	NA	NA	NA	NA	NA	NA	NA	NA	NA	NA	NA	NA	NA	NA	NA	NA	NA	NA	NA	NA
TRIM33	CCDS872.1|Hs110|chr1	1	CCCAAAT	GAAGACTGGTGTGCTGTCTGCCAAAACGGAGGAGATCTCTTGTGCTGCGAAAAATGTCCAAAGGTCTTTCATCTAACTTGTCATGTTCCAACACTACTTA	-16.8	NA	NA	NA	NA	NA	NA	NA	NA	NA	NA	NA	NA	NA	NA	NA	NA	NA	NA	NA	NA	NA	NA	NA	NA	NA	NA	NA	NA	NA	NA	NA	NA	NA	NA	NA	NA	NA	NA	NA	NA	NA	NA	NA	NA
TRIM33	CCDS873.1|Hs110|chr1	1	CCCAAAT	GAAGACTGGTGTGCTGTCTGCCAAAACGGAGGAGATCTCTTGTGCTGCGAAAAATGTCCAAAGGTCTTTCATCTAACTTGTCATGTTCCAACACTACTTA	-16.8	NA	NA	NA	NA	NA	NA	NA	NA	NA	NA	NA	NA	NA	NA	NA	NA	NA	NA	NA	NA	NA	NA	NA	NA	NA	NA	NA	NA	NA	NA	NA	NA	NA	NA	NA	NA	NA	NA	NA	NA	NA	NA	NA	NA
BCAS2	CCDS874.1|Hs110|chr1	2	AAAAAAT	GACATTACTGCATGGCAAGAATGTGTAAACAATTCTATGGCCCAGTTAGAGCATCAAGCAGTTAGAATTGAGAATCTGGAACTAATGTCACAGCATGGAT	-19	TTTAAAC	TGGCAGAGAAAGAACATGCAACTCACAGCTGGATCTAAATTGAGAGAAATGGAGTCAAATTGGGTATCCCTGGTCAGTAAGAATTATGAGATTGAACGGA	-12.7	NA	NA	NA	NA	NA	NA	NA	NA	NA	NA	NA	NA	NA	NA	NA	NA	NA	NA	NA	NA	NA	NA	NA	NA	NA	NA	NA	NA	NA	NA	NA	NA	NA	NA	NA	NA	NA	NA	NA	NA	NA
AMPD1	CCDS876.3|Hs110|chr1	4	CCCAAAT	CTGGACACCTTCTTAGACGATATGAATTTTTTACTTGCTTTAATTGCTCAAGGACCTGTTAAGACCTATACCCACCGGCGCCTGAAGTTCCTCTCCTCCA	-8.5	TTTTTTA	CTTGCTTTAATTGCTCAAGGACCTGTTAAGACCTATACCCACCGGCGCCTGAAGTTCCTCTCCTCCAAGTTCCAGGTCCATCAGATGCTTAACGAGATGG	-14.5	AAATTTA	AAAAAGAGTCCCGTGCTACAGTACTTGTTTTTCTTAGCCCAAATTCCCATCGCCATGTCACCACTAAGTAACAATAGCCTATTTCTAGAGTATGCCAAAA	-7.8	TTTAAAA	AAGAGTCCCGTGCTACAGTACTTGTTTTTCTTAGCCCAAATTCCCATCGCCATGTCACCACTAAGTAACAATAGCCTATTTCTAGAGTATGCCAAAAATC	-7.8	NA	NA	NA	NA	NA	NA	NA	NA	NA	NA	NA	NA	NA	NA	NA	NA	NA	NA	NA	NA	NA	NA	NA	NA	NA	NA	NA	NA	NA	NA	NA	NA	NA	NA	NA
NRAS	CCDS877.1|Hs110|chr1	1	GGGAAAC	AAGTGTGATTTGCCAACAAGGACAGTTGATACAAAACAAGCCCACGAACTGGCCAAGAGTTACGGGATTCCATTCATTGAAACCTCAGCCAAGACCAGAC	-16.7	NA	NA	NA	NA	NA	NA	NA	NA	NA	NA	NA	NA	NA	NA	NA	NA	NA	NA	NA	NA	NA	NA	NA	NA	NA	NA	NA	NA	NA	NA	NA	NA	NA	NA	NA	NA	NA	NA	NA	NA	NA	NA	NA	NA
SYCP1	CCDS879.1|Hs110|chr1	5	AAAAAAA	TGGAAAGTAAGTACAGAAGCTGAACTGAGACAGAAAGAAAGTAAGTTGCAAGAAAACAGAAAGATAATTGAAGCACAGCGAAAAGCCATTCAGGAACTGC	-7.7	AAAAAAT	GAAGATCAATTGAAAATACTTACCATGGAGCTTCAAAAGAAATCAAGTGAGCTGGAAGAGATGACTAAGCTTACAAATAACAAAGAAGTAGAACTTGAAG	-11	AAAAAAA	GGTACAGCAGAAAGCAAGCAACTGAATGTTTATGAGATAAAGGTCAATAAATTAGAGTTAGAACTAGAAAGTGCCAAACAGAAATTTGGAGAAATCACAG	-11.9	AAAAAAA	GACAAGAAAACACAAACATTTTTATTGGAAACACCTGAAATTTATTGGAAATTGGATTCTAAAGCAGTTCCTTCACAAACTGTATCTCGAAATTTCACAT	-10.9	AAATTTC	ACATCAGTTGATCATGGCATATCCAAAGATAAAAGAGACTATCTGTGGACATCTGCCAAAAATACTTTATCTACACCATTGCCAAAGGCATATACAGTGA	-19	NA	NA	NA	NA	NA	NA	NA	NA	NA	NA	NA	NA	NA	NA	NA	NA	NA	NA	NA	NA	NA	NA	NA	NA	NA	NA	NA	NA	NA	NA	NA	NA
TSPAN2	CCDS881.1|Hs110|chr1	1	GGGAAAA	GGCAATGGGACACTCATCACCTTCCACTCAACATTTCAGTGCTGTGGAAAAGAAAGCTCCGAACAGGTCCAACCTACATGCCCAAAGGAGCTTCTAGGAC	-25.7	NA	NA	NA	NA	NA	NA	NA	NA	NA	NA	NA	NA	NA	NA	NA	NA	NA	NA	NA	NA	NA	NA	NA	NA	NA	NA	NA	NA	NA	NA	NA	NA	NA	NA	NA	NA	NA	NA	NA	NA	NA	NA	NA	NA
NGF	CCDS882.1|Hs110|chr1	1	CCCAAAT	CCCGTTGACAGCGGGTGCCGGGGCATTGACTCAAAGCACTGGAACTCATATTGTACCACGACTCACACCTTTGTCAAGGCGCTGACCATGGATGGCAAGC	-24.9	NA	NA	NA	NA	NA	NA	NA	NA	NA	NA	NA	NA	NA	NA	NA	NA	NA	NA	NA	NA	NA	NA	NA	NA	NA	NA	NA	NA	NA	NA	NA	NA	NA	NA	NA	NA	NA	NA	NA	NA	NA	NA	NA	NA
VANGL1	CCDS883.1|Hs110|chr1	3	GGGAAAT	GATTCTACTCGGACAGAGGAAGTTCAGGATGACAACTGGGGAGAGACCACCACGGCCATCACAGGCACCTCGGAGCACAGCATATCCCAAGAGGACATTG	-17.9	TTTTTTC	CGCAAGCGGAGAGCTGACATGCCACGGGTGTTTGTGTTTCGTGCCCTTTTGTTGGTCCTCATCTTTCTCTTTGTGGTTTCCTATTGGCTTTTTTACGGGG	-20.7	CCCAAAC	CTCCTAACAGCCTCCAAATTCCGAGCAGCCAAGCATATGGCCGGGCTGAAAGTCTACAATGTAGATGGCCCCAGTAACAATGCCACTGGCCAGTCCCGGG	-25.2	NA	NA	NA	NA	NA	NA	NA	NA	NA	NA	NA	NA	NA	NA	NA	NA	NA	NA	NA	NA	NA	NA	NA	NA	NA	NA	NA	NA	NA	NA	NA	NA	NA	NA	NA	NA	NA	NA
CASQ2	CCDS884.1|Hs110|chr1	1	GGGTTTT	GATGAAGAAGGAAGCCTGTATATTCTTAAGGGTGATCGCACAATAGAGTTTGATGGCGAGTTTGCAGCTGATGTCTTGGTGGAGTTCCTCTTGGATCTAA	-22.8	NA	NA	NA	NA	NA	NA	NA	NA	NA	NA	NA	NA	NA	NA	NA	NA	NA	NA	NA	NA	NA	NA	NA	NA	NA	NA	NA	NA	NA	NA	NA	NA	NA	NA	NA	NA	NA	NA	NA	NA	NA	NA	NA	NA
CD58	CCDS888.1|Hs110|chr1	1	TTTAAAA	GAGGTCCTATGGAAAAAACAAAAGGATAAAGTTGCAGAACTGGAAAATTCTGAATTCAGAGCTTTCTCATCTTTTAAAAATAGGGTTTATTTAGACACTG	-15.1	NA	NA	NA	NA	NA	NA	NA	NA	NA	NA	NA	NA	NA	NA	NA	NA	NA	NA	NA	NA	NA	NA	NA	NA	NA	NA	NA	NA	NA	NA	NA	NA	NA	NA	NA	NA	NA	NA	NA	NA	NA	NA	NA	NA
CD2	CCDS889.1|Hs110|chr1	1	AAAAAAT	GTGTTGGAAAAAATATTTGATTTGAAGATTCAAGAGAGGGTCTCAAAACCAAAGATCTCCTGGACTTGTATCAACACAACCCTGACCTGTGAGGTAATGA	-15.9	NA	NA	NA	NA	NA	NA	NA	NA	NA	NA	NA	NA	NA	NA	NA	NA	NA	NA	NA	NA	NA	NA	NA	NA	NA	NA	NA	NA	NA	NA	NA	NA	NA	NA	NA	NA	NA	NA	NA	NA	NA	NA	NA	NA
PTGFRN	CCDS890.1|Hs110|chr1	1	GGGAAAC	TATGAGGACACAGTGCAGGTTAAAGTGCTGGCCGACTCCCTGCACGTGGGCCCCAGCGCGCGGCCCCCGCCGAGCCTGAGCCTGCGGGAGGGGGAGCCCT	-45.9	NA	NA	NA	NA	NA	NA	NA	NA	NA	NA	NA	NA	NA	NA	NA	NA	NA	NA	NA	NA	NA	NA	NA	NA	NA	NA	NA	NA	NA	NA	NA	NA	NA	NA	NA	NA	NA	NA	NA	NA	NA	NA	NA	NA
CD101	CCDS891.1|Hs110|chr1	1	CCCTTTA	CTCTATTTCCTGTTCATCTGTCCCTTCGTCCTGCTCCTCCTTCTGCTCATCTCCCTCCTCTGCTTATACTGGAAGGCCAGGAAGTTGTCAACACTGCGTT	-11.2	NA	NA	NA	NA	NA	NA	NA	NA	NA	NA	NA	NA	NA	NA	NA	NA	NA	NA	NA	NA	NA	NA	NA	NA	NA	NA	NA	NA	NA	NA	NA	NA	NA	NA	NA	NA	NA	NA	NA	NA	NA	NA	NA	NA
MAN1A2	CCDS895.1|Hs110|chr1	1	GGGTTTA	GAAGATGTGTTAATTCCACATGTAGATGCCGGTAAAGGGGCTAAAAACCCCGGAGTCTTCCTGATCCATGGACCCGATGAACATAGACACAGGGAAGAGG	-21	NA	NA	NA	NA	NA	NA	NA	NA	NA	NA	NA	NA	NA	NA	NA	NA	NA	NA	NA	NA	NA	NA	NA	NA	NA	NA	NA	NA	NA	NA	NA	NA	NA	NA	NA	NA	NA	NA	NA	NA	NA	NA	NA	NA
SPAG17	CCDS899.1|Hs110|chr1	9	AAAAAAA	CCTGTAGGTGGTAATGCTCCTTTATATTATGAGGTGTTAACGGCAGCAAAAGCAATTATGGATAGTGGAGAGAAATTAACCTTACCACTGATAGGGAAAC	-24.2	GGGAAAT	ATACCCACTCAAATCTCAGGGTCAAATTACTACCTGTATCCTTCTGATGGGGGGCAGATTGAAGTGGAAAAGACAATGTTTGAAAAAGGCCCAACTTTTA	-21.8	TTTAAAT	GACCCTAAGGAAATTGTGAAAAAGGAAGAGAAAGGGGATTATTATTTAGAAGAGGAAGAAGAAGGAGATGAGGAACAAAGTCTTGAAACGGAAGTATCAG	-6.1	CCCAAAA	GAAGAAGAGAAAAAGGAAGAAGAAGTAGAACCAGAACCTGTTTTACAAGAGACTTTGGATGTTCCCACCTTCCAGAGCCTAAATGTGTCTTGCCCCAGTG	-16.1	GGGAAAC	ACTTTTCAGGTCATGGCTGATGGTAGCATATCAACTATATTACCTGAAAAAAAATTGGAAGATGATTTAAATGAGAAAACTGAGGGCTATGATAGTCTGT	-20.4	AAAAAAA	TTGGAAGATGATTTAAATGAGAAAACTGAGGGCTATGATAGTCTGTCCTCTATGCACCTTGAAAAGAATCATCAGCAAATCTATGGTGAACATGTCCCCA	-17.9	TTTAAAT	GAGAAAACTGAGGGCTATGATAGTCTGTCCTCTATGCACCTTGAAAAGAATCATCAGCAAATCTATGGTGAACATGTCCCCAGGTTTTTTGTTATGTATG	-19	CCCTTTC	CATGAAGCATCACCATGGCAAGTAAAAAAGGAAGATACAATTGTCCCTCCTAATCTCCGGTCAAGGTCATGGGAAACATTTCCCTCAGTTGAGAAAAAAA	-18.2	AAATTTA	ACAAAATCTCCTGAAGAAGCAGAATCTTATGAGCCCGTGAAAATTCCAACCCAGTCCTTGCTGCAGGATGTTGCGGGACAAACAAGAAAAGAAAAAGTGA	-17.1	NA	NA	NA	NA	NA	NA	NA	NA	NA	NA	NA	NA	NA	NA	NA	NA	NA	NA	NA	NA
HAO2	CCDS901.1|Hs110|chr1	1	GGGAAAT	GCAATACCTTATTTCCAGATGACTCCTATCAGCACTTCTCTCTGCTGGAATGATCTCTCCTGGTTTCAGAGCATAACTCGATTGCCCATCATCCTGAAAG	-15.8	NA	NA	NA	NA	NA	NA	NA	NA	NA	NA	NA	NA	NA	NA	NA	NA	NA	NA	NA	NA	NA	NA	NA	NA	NA	NA	NA	NA	NA	NA	NA	NA	NA	NA	NA	NA	NA	NA	NA	NA	NA	NA	NA	NA
HSD3B2	CCDS902.1|Hs110|chr1	1	AAAAAAT	GGTGATACCTTGTACACTTGTGCGTTAAGACCCACATATATCTATGGGGAAGGAGGCCCATTCCTTTCTGCCAGTATAAATGAGGCCCTGAACAACAATG	-21.7	NA	NA	NA	NA	NA	NA	NA	NA	NA	NA	NA	NA	NA	NA	NA	NA	NA	NA	NA	NA	NA	NA	NA	NA	NA	NA	NA	NA	NA	NA	NA	NA	NA	NA	NA	NA	NA	NA	NA	NA	NA	NA	NA	NA
ADAM30	CCDS907.1|Hs110|chr1	5	TTTTTTT	AAACATATCTCTTCGGGAGCAACATGTCTAAATAATATCCCAGGACTAGGTTATGTGCTTAAGAGATGTGGAAACAAAATTGTGGAGGACAATGAGGAAT	-21.8	CCCAAAT	GACGTTTATAAGCAGGATGGAACCCCTTGCAAGTATGAAGGCCGTTGTTTCAGGAAGGGGTGCAGATCCAGATATATGCAGTGCCAAAGCATTTTTGGAC	-23.8	AAATTTT	AAAAAGTGTGAAAGTGCAAATTCAATATGTGGCAGGCTACAGTGTATAAATGTTGAAACCATCCCTGATTTGCCAGAGCATACGACTATAATTTCTACTC	-15.6	AAAAAAT	TGCGTCAATAGCTCAGTCCTGCAGTTTGACTGTTTGCCTGAGAAATGCAATACCCGGGGTGTTTGCAACAACAGAAAAAACTGCCACTGCATGTATGGGT	-24.5	AAAAAAC	TGCCACTGCATGTATGGGTGGGCACCTCCATTCTGTGAGGAAGTGGGGTATGGAGGAAGCATTGACAGTGGGCCTCCAGGACTGCTCAGAGGGGCGATTC	-29.7	NA	NA	NA	NA	NA	NA	NA	NA	NA	NA	NA	NA	NA	NA	NA	NA	NA	NA	NA	NA	NA	NA	NA	NA	NA	NA	NA	NA	NA	NA	NA	NA
NOTCH2	CCDS908.1|Hs110|chr1	4	CCCAAAC	CCTTGTGAGAATGCTGCTGTTTGCAAAGAGTCACCAAATTTTGAGAGTTATACTTGCTTGTGTGCTCCTGGCTGGCAAGGTCAGCGGTGTACCATTGACA	-23.6	AAATTTT	GAGAGTTATACTTGCTTGTGTGCTCCTGGCTGGCAAGGTCAGCGGTGTACCATTGACATTGACGAGTGTATCTCCAAGCCCTGCATGAACCATGGTCTCT	-26.9	GGGTTTC	ACTGGGGATAAGTGCCAGACAGACATGAATGAGTGTCTGAGTGAACCCTGTAAGAATGGAGGGACCTGCTCTGACTACGTCAACAGTTACACTTGCAAGT	-24.5	GGGTTTC	ACTGGATCCTTCTGCCTCCATGAGATCAATGAATGCAGCTCTCATCCATGCCTGAATGAGGGAACGTGTGTTGATGGCCTGGGTACCTACCGCTGCAGCT	-21.7	NA	NA	NA	NA	NA	NA	NA	NA	NA	NA	NA	NA	NA	NA	NA	NA	NA	NA	NA	NA	NA	NA	NA	NA	NA	NA	NA	NA	NA	NA	NA	NA	NA	NA	NA
PRKAB2	CCDS925.1|Hs110|chr1	1	GGGAAAC	ACCACCAGCGACCGGGTGTCCGGGGAGCGCCACGGCGCCAAGGCTGCACGCTCCGAGGGCGCAGGCGGCCATGCCCCGGGGAAGGAGCACAAGATCATGG	-41.3	NA	NA	NA	NA	NA	NA	NA	NA	NA	NA	NA	NA	NA	NA	NA	NA	NA	NA	NA	NA	NA	NA	NA	NA	NA	NA	NA	NA	NA	NA	NA	NA	NA	NA	NA	NA	NA	NA	NA	NA	NA	NA	NA	NA
CHD1L	CCDS927.1|Hs110|chr1	1	AAAAAAT	CATATGTACTTATTTGAAGGTAAAGATTATTCTAAAGAGCCCAGTAAGGAAGACAGAAAATCATTTGAACAACTGGTAAACCTTCAGAAAACCCTTTTGG	-13.6	NA	NA	NA	NA	NA	NA	NA	NA	NA	NA	NA	NA	NA	NA	NA	NA	NA	NA	NA	NA	NA	NA	NA	NA	NA	NA	NA	NA	NA	NA	NA	NA	NA	NA	NA	NA	NA	NA	NA	NA	NA	NA	NA	NA
GJA5	CCDS929.1|Hs110|chr1	3	GGGAAAT	TTCCTGGAGGAAGTACACAAGCACTCGACCGTGGTAGGCAAGGTCTGGCTCACTGTCCTCTTCATATTCCGTATGCTCGTGCTGGGCACAGCTGCTGAGT	-28.2	AAATTTC	CTGGAGGAAGTACACAAGCACTCGACCGTGGTAGGCAAGGTCTGGCTCACTGTCCTCTTCATATTCCGTATGCTCGTGCTGGGCACAGCTGCTGAGTCTT	-28.5	GGGAAAA	TTCTTCAATCCCTTCAGCAATAATATGGCCTCCCAACAAAACACAGACAACCTGGTCACCGAGCAAGTACGAGGTCAGGAGCAGACTCCTGGGGAAGGTT	-23.2	NA	NA	NA	NA	NA	NA	NA	NA	NA	NA	NA	NA	NA	NA	NA	NA	NA	NA	NA	NA	NA	NA	NA	NA	NA	NA	NA	NA	NA	NA	NA	NA	NA	NA	NA	NA	NA	NA
GPR89B	CCDS930.1|Hs110|chr1	1	CCCAAAA	CATGGGATCTTATCCATAGAACAGCTCATCAGCCGGGTTGGTGTGATTGGAGTGACTCTCATGGCTCTTCTTTCTGGATTTGGTGCTGTCAACTGCCCAT	-24.8	NA	NA	NA	NA	NA	NA	NA	NA	NA	NA	NA	NA	NA	NA	NA	NA	NA	NA	NA	NA	NA	NA	NA	NA	NA	NA	NA	NA	NA	NA	NA	NA	NA	NA	NA	NA	NA	NA	NA	NA	NA	NA	NA	NA
CIART	CCDS949.1|Hs110|chr1	1	TTTAAAA	CCAAAGCAGCCTTGGCACCTCACACAATGGCCAGCTATGAACCTCACCTGGATCCACACCACTCCAATTTGCAACCCCCCTCTCAGCTCCCCAGGTACTA	-15.72	NA	NA	NA	NA	NA	NA	NA	NA	NA	NA	NA	NA	NA	NA	NA	NA	NA	NA	NA	NA	NA	NA	NA	NA	NA	NA	NA	NA	NA	NA	NA	NA	NA	NA	NA	NA	NA	NA	NA	NA	NA	NA	NA	NA
PRPF3	CCDS951.1|Hs110|chr1	1	GGGTTTC	TCAGAGCCTACGGTGGTCACAGCAGCATTGAACTGTGTGGGGAAGGGCATGGACAAGAAGAAGGCAGCCGATCATCTGAAACCTTTTCTTGATGATTCTA	-20.6	NA	NA	NA	NA	NA	NA	NA	NA	NA	NA	NA	NA	NA	NA	NA	NA	NA	NA	NA	NA	NA	NA	NA	NA	NA	NA	NA	NA	NA	NA	NA	NA	NA	NA	NA	NA	NA	NA	NA	NA	NA	NA	NA	NA
HORMAD1	CCDS967.1|Hs110|chr1	2	TTTAAAT	GTGGGAGAAGTCTCAACACCTTTTCACATCTTCAAAGTAAAAGTGACCACTGAGAGAGAACGAATGGAAAATATTGACTCAACTATACTATCACCAAAAC	-9.8	AAAAAAC	CCTGCATCTTCTGAACTTGAAGAACCAAGTTTAGTTTGTGAGGAAGATGAAATTATGAGGTCTAAAGAAAGTCCAGATCTTTCTATTTCTCATTCTCAGG	-26.8	NA	NA	NA	NA	NA	NA	NA	NA	NA	NA	NA	NA	NA	NA	NA	NA	NA	NA	NA	NA	NA	NA	NA	NA	NA	NA	NA	NA	NA	NA	NA	NA	NA	NA	NA	NA	NA	NA	NA	NA	NA
CTSK	CCDS969.1|Hs110|chr1	2	AAAAAAC	CTGAAGTATATTTCCATCCATAACCTTGAGGCTTCTCTTGGTGTCCATACATATGAACTGGCTATGAACCACCTGGGGGACATGACCAGTGAAGAGGTGG	-23.1	GGGAAAC	AAGCACTGGATAATTAAAAACAGCTGGGGAGAAAACTGGGGAAACAAAGGATATATCCTCATGGCTCGAAATAAGAACAACGCCTGTGGCATTGCCAACC	-15.9	NA	NA	NA	NA	NA	NA	NA	NA	NA	NA	NA	NA	NA	NA	NA	NA	NA	NA	NA	NA	NA	NA	NA	NA	NA	NA	NA	NA	NA	NA	NA	NA	NA	NA	NA	NA	NA	NA	NA	NA	NA
SETDB1	CCDS972.1|Hs110|chr1	1	CCCAAAC	ATGTGCACAAACCGGTTGGTGCAACATGGACTACAAGTTCGGCTACAGCTATTCAAGACACAGAACAAGGGCTGGGGTATCCGCTGCTTGGATGACATTG	-20.7	NA	NA	NA	NA	NA	NA	NA	NA	NA	NA	NA	NA	NA	NA	NA	NA	NA	NA	NA	NA	NA	NA	NA	NA	NA	NA	NA	NA	NA	NA	NA	NA	NA	NA	NA	NA	NA	NA	NA	NA	NA	NA	NA	NA
PRUNE1	CCDS977.1|Hs110|chr1	2	GGGAAAT	GAAGCCTGTGATTTGGACTCCACAGTGTCTGCTCTTGCCCTGGCTTTTTACCTAGCAAAGACAACTGAGGCTGAGGAAGTCTTTGTGCCAGTTTTAAATA	-24.2	TTTAAAT	ATAAAACGTTCTGAACTACCTCTGCGAGGTGACATTGTCTTCTTTCTTCAGAAGGTTCATATTCCAGAGAGTATCTTGATTTTTCGGGATGAGATTGACC	-22.8	NA	NA	NA	NA	NA	NA	NA	NA	NA	NA	NA	NA	NA	NA	NA	NA	NA	NA	NA	NA	NA	NA	NA	NA	NA	NA	NA	NA	NA	NA	NA	NA	NA	NA	NA	NA	NA	NA	NA	NA	NA
SEMA6C	CCDS984.1|Hs110|chr1	1	CCCTTTA	ACCTCGCGGGCGCTCCCGCCGGAGCCCGCCCCCGCCCTCTTGGGCGGCCCCAGCCCCAGGCCCCACGAGTGCGCCTCGCCGCTGAGGCTGGACGTGCCCC	-46.8	NA	NA	NA	NA	NA	NA	NA	NA	NA	NA	NA	NA	NA	NA	NA	NA	NA	NA	NA	NA	NA	NA	NA	NA	NA	NA	NA	NA	NA	NA	NA	NA	NA	NA	NA	NA	NA	NA	NA	NA	NA	NA	NA	NA
TMOD4	CCDS988.1|Hs110|chr1	1	CCCAAAT	CCCACAAACATTGAGGAGATACTAAAGAGGGTCCGAAGCAATGACAAGGAGCTGGAGGAGGTGAACTTGAATAATATACAGGACATCCCAATACCCATGC	-13.6	NA	NA	NA	NA	NA	NA	NA	NA	NA	NA	NA	NA	NA	NA	NA	NA	NA	NA	NA	NA	NA	NA	NA	NA	NA	NA	NA	NA	NA	NA	NA	NA	NA	NA	NA	NA	NA	NA	NA	NA	NA	NA	NA	NA
VPS72	CCDS989.1|Hs110|chr1	2	GGGTTTC	ACAGAGGAATCCGGAGATGATGAGTATCAAGGGGACCAGTCAGACACAGAGGACGAAGTGGACTCTGACTTTGACATTGATGAAGGGGATGAACCATCCA	-25.8	CCCAAAA	GTCCCTGTTCGTGAGGTCTGTCCAGTGACCCATCGTCCAGCCCTATACCGGGACCCTGTTACAGACATACCCTATGCCACTGCTCGAGCCTTCAAGATCA	-17.7	NA	NA	NA	NA	NA	NA	NA	NA	NA	NA	NA	NA	NA	NA	NA	NA	NA	NA	NA	NA	NA	NA	NA	NA	NA	NA	NA	NA	NA	NA	NA	NA	NA	NA	NA	NA	NA	NA	NA	NA	NA
ZNF687	CCDS992.1|Hs110|chr1	1	GGGAAAA	CGCACCTTCAGCAGCCGCCTGATCCTAGAGAAACATGTCCAGGTCCGGCACGGCTTGCAGCTTGGGGCCCAGTCCCCTGGCCGGGGGACCACCTTGGCTC	-38	NA	NA	NA	NA	NA	NA	NA	NA	NA	NA	NA	NA	NA	NA	NA	NA	NA	NA	NA	NA	NA	NA	NA	NA	NA	NA	NA	NA	NA	NA	NA	NA	NA	NA	NA	NA	NA	NA	NA	NA	NA	NA	NA	NA
SELENBP1	CCDS995.1|Hs110|chr1	2	GGGTTTT	GTGCTGCTGGATGGGGAGACGTTCGAGGTGAAGGGGACATGGGAGAGACCTGGGGGTGCTGCACCGTTGGGCTATGACTTCTGGTACCAGCCTCGACACA	-32.9	GGGAAAA	CGGGTGGCTGGAGGCCCTCAGATGATCCAGCTCAGCCTGGATGGGAAGCGCCTCTACATCACCACGTCGCTGTACAGTGCCTGGGACAAGCAGTTTTACC	-31.6	NA	NA	NA	NA	NA	NA	NA	NA	NA	NA	NA	NA	NA	NA	NA	NA	NA	NA	NA	NA	NA	NA	NA	NA	NA	NA	NA	NA	NA	NA	NA	NA	NA	NA	NA	NA	NA	NA	NA	NA	NA
POGZ	CCDS997.1|Hs110|chr1	2	AAATTTC	CCTAAGGTCGCCACATCTTTCCGATGCCCACATTGTACCAAAAGGCTAAAAAACAATATTCGATTCATGAACCATATGAAACACCACGTAGAACTCGATC	-9	AAAAAAC	AATATTCGATTCATGAACCATATGAAACACCACGTAGAACTCGATCAGCAGAACGGTGAGGTAGATGGTCACACTATCTGCCAGCACTGTTACCGCCAGT	-26.3	NA	NA	NA	NA	NA	NA	NA	NA	NA	NA	NA	NA	NA	NA	NA	NA	NA	NA	NA	NA	NA	NA	NA	NA	NA	NA	NA	NA	NA	NA	NA	NA	NA	NA	NA	NA	NA	NA	NA	NA	NA
POGZ	CCDS998.1|Hs110|chr1	2	AAATTTC	CCTAAGGTCGCCACATCTTTCCGATGCCCACATTGTACCAAAAGGCTAAAAAACAATATTCGATTCATGAACCATATGAAACACCACGTAGAACTCGATC	-9	AAAAAAC	AATATTCGATTCATGAACCATATGAAACACCACGTAGAACTCGATCAGCAGAACGGTGAGGTAGATGGTCACACTATCTGCCAGCACTGTTACCGCCAGT	-26.3	NA	NA	NA	NA	NA	NA	NA	NA	NA	NA	NA	NA	NA	NA	NA	NA	NA	NA	NA	NA	NA	NA	NA	NA	NA	NA	NA	NA	NA	NA	NA	NA	NA	NA	NA	NA	NA	NA	NA	NA	NA
LCE5A	CCDS1011.1|Hs110|chr1	1	CCCAAAA	TGCCCTCCCCAGTGTTCAGCCCCATGCCCACCTCCAGTCTCTTCCTGCTGTGGTTCCAGCTCTGGGGGCTGCTGCAGCTCTGAGGGTGGTGGCTGCTGCC	-37.7	NA	NA	NA	NA	NA	NA	NA	NA	NA	NA	NA	NA	NA	NA	NA	NA	NA	NA	NA	NA	NA	NA	NA	NA	NA	NA	NA	NA	NA	NA	NA	NA	NA	NA	NA	NA	NA	NA	NA	NA	NA	NA	NA	NA
LCE2D	CCDS1018.1|Hs110|chr1	1	CCCAAAA	TGTCCACCTAAGTGTCCCCCCAAATGCCCACCACAGTGCCCAGCTCCATGTTCCCCTGCAGTCTCTTCCTGCTGTGGTCCCAGCTCTGGGAGCTGCTGTG	-24.7	NA	NA	NA	NA	NA	NA	NA	NA	NA	NA	NA	NA	NA	NA	NA	NA	NA	NA	NA	NA	NA	NA	NA	NA	NA	NA	NA	NA	NA	NA	NA	NA	NA	NA	NA	NA	NA	NA	NA	NA	NA	NA	NA	NA
LCE2C	CCDS1019.1|Hs110|chr1	1	CCCAAAA	TGTCCACCTAAGTGTCCCCCCAAATGCCCACCACAGTGCCCAGCTCCATGTTTCCCTGCAGTCTCTTCTTGCTGTGGTCCCAGCTCTGGGAGCTGCTGTG	-24.7	NA	NA	NA	NA	NA	NA	NA	NA	NA	NA	NA	NA	NA	NA	NA	NA	NA	NA	NA	NA	NA	NA	NA	NA	NA	NA	NA	NA	NA	NA	NA	NA	NA	NA	NA	NA	NA	NA	NA	NA	NA	NA	NA	NA
LCE2B	CCDS1020.1|Hs110|chr1	1	CCCAAAA	TGTCCACCTAAGTGTCCCCCTAAATGCCTGCCCCAGTGCCCAGCTCCATGTTCCCCTGCAGTCTCTTCTTGCTGTGGTCCCATCTCTGGGGGCTGCTGTG	-22.5	NA	NA	NA	NA	NA	NA	NA	NA	NA	NA	NA	NA	NA	NA	NA	NA	NA	NA	NA	NA	NA	NA	NA	NA	NA	NA	NA	NA	NA	NA	NA	NA	NA	NA	NA	NA	NA	NA	NA	NA	NA	NA	NA	NA
LCE2A	CCDS1021.1|Hs110|chr1	1	CCCAAAA	TGCCCACCCAAGTGTCCTCCAAAGTGCCGACCTCAGTGCCCAGCCCCATGCCCACCTCCAGTCTCTTCCTGCTGTGGTCCCAGCTCTGGGGGCTGCTGCG	-24.7	NA	NA	NA	NA	NA	NA	NA	NA	NA	NA	NA	NA	NA	NA	NA	NA	NA	NA	NA	NA	NA	NA	NA	NA	NA	NA	NA	NA	NA	NA	NA	NA	NA	NA	NA	NA	NA	NA	NA	NA	NA	NA	NA	NA
LCE4A	CCDS1022.1|Hs110|chr1	1	CCCAAAA	TGTCCCTCAAAGTGTGCATCCTCATGCCCACCTCCAATCTCTTCCTGCTGTGGCTCCAGCTCTGGGGGCTGTGGTTGCTGCAGCTCTGAGGGAGGTGGCT	-39.6	NA	NA	NA	NA	NA	NA	NA	NA	NA	NA	NA	NA	NA	NA	NA	NA	NA	NA	NA	NA	NA	NA	NA	NA	NA	NA	NA	NA	NA	NA	NA	NA	NA	NA	NA	NA	NA	NA	NA	NA	NA	NA	NA	NA
S100A9	CCDS1036.1|Hs110|chr1	1	AAATTTT	CTCAAGAAGGAGAATAAGAATGAAAAGGTCATAGAACACATCATGGAGGACCTGGACACAAATGCAGACAAGCAGCTGAGCTTCGAGGAGTTCATCATGC	-16.1	NA	NA	NA	NA	NA	NA	NA	NA	NA	NA	NA	NA	NA	NA	NA	NA	NA	NA	NA	NA	NA	NA	NA	NA	NA	NA	NA	NA	NA	NA	NA	NA	NA	NA	NA	NA	NA	NA	NA	NA	NA	NA	NA	NA
NPR1	CCDS1051.1|Hs110|chr1	1	GGGTTTC	ACAGCGCTGTCGGCGGAGAGCACACCCATGCAGGTGGTGACCCTGCTCAATGACCTGTACACTTGCTTTGATGCTGTCATAGACAACTTTGATGTGTACA	-25.7	NA	NA	NA	NA	NA	NA	NA	NA	NA	NA	NA	NA	NA	NA	NA	NA	NA	NA	NA	NA	NA	NA	NA	NA	NA	NA	NA	NA	NA	NA	NA	NA	NA	NA	NA	NA	NA	NA	NA	NA	NA	NA	NA	NA
INTS3	CCDS1052.1|Hs110|chr1	1	GGGAAAA	GGGGCGGCAGCAGCAGCAGCTGCTTCGGGAGCAGCGGGAGGTGGAGGAGGAGGAGCGGGAGCAGGAGCCCCAGGAGGGGGGAGGCTGCTACTTTCAACCA	-36.9	NA	NA	NA	NA	NA	NA	NA	NA	NA	NA	NA	NA	NA	NA	NA	NA	NA	NA	NA	NA	NA	NA	NA	NA	NA	NA	NA	NA	NA	NA	NA	NA	NA	NA	NA	NA	NA	NA	NA	NA	NA	NA	NA	NA
C1orf43	CCDS1061.1|Hs110|chr1	1	GGGAAAT	CAAAGTTGCTACAACTATCTGTATAGGATGAAAGCTCTGGATGCCATTCGTACCTCTGAGATCCCATTTCATTCTGAAGGCCGGCATCCCCGTTCCTTAA	-19.6	NA	NA	NA	NA	NA	NA	NA	NA	NA	NA	NA	NA	NA	NA	NA	NA	NA	NA	NA	NA	NA	NA	NA	NA	NA	NA	NA	NA	NA	NA	NA	NA	NA	NA	NA	NA	NA	NA	NA	NA	NA	NA	NA	NA
C1orf43	CCDS1062.1|Hs110|chr1	1	GGGAAAT	CAAAAGATCCCATTTCATTCTGAAGGCCGGCATCCCCGTTCCTTAATGGGCAAGAATTTCCGCTCCTACCTGCTGGATCTGCGAAACACTAGTACGCCTT	-17.1	NA	NA	NA	NA	NA	NA	NA	NA	NA	NA	NA	NA	NA	NA	NA	NA	NA	NA	NA	NA	NA	NA	NA	NA	NA	NA	NA	NA	NA	NA	NA	NA	NA	NA	NA	NA	NA	NA	NA	NA	NA	NA	NA	NA
UBAP2L	CCDS1063.1|Hs110|chr1	2	GGGAAAC	TGGGAACAACCTCAAAACCAAAACCAGACACAGCACAAGCAGCGGCCACAGGCCACTGCAGAACAAATTAGACTTGCACAGATGATTTCGGACCATAATG	-16.4	CCCTTTC	CAACAGCCGAGTGGATATGGGTCTCATGGATACAACACTGGTGTTTCAGTCACCTCCAGTAACACGGGCGTGCCAGATATCTCGGGTTCTGTGTACTCCA	-23.5	NA	NA	NA	NA	NA	NA	NA	NA	NA	NA	NA	NA	NA	NA	NA	NA	NA	NA	NA	NA	NA	NA	NA	NA	NA	NA	NA	NA	NA	NA	NA	NA	NA	NA	NA	NA	NA	NA	NA	NA	NA
ADAR	CCDS1071.1|Hs110|chr1	3	CCCAAAC	TCAGACCCGAGTTTGGAACCGGAAGACAGAAACTCCACATCTGTCTCAGAAGATCTTCTTGAGCCTTTTATTGCAGTCTCAGCTCAGGCTTGGAACCAGC	-22.7	CCCAAAC	TCAGACCCAGGTTTGGAACCTGAAGACAGCAACTCCACATCTGCCTTGGAAGATCCTCTTGAGTTTTTAGACATGGCCGAGATCAAGGAGAAAATCTGCG	-19.9	GGGTTTC	ACAGAGGTAACCCCAGTGACAGGGGCCAGTCTCAGAAGAACTATGCTCCTCCTCTCAAGGTCCCCAGAAGCACAGCCAAAGACACTCCCTCTCACTGGCA	-25	NA	NA	NA	NA	NA	NA	NA	NA	NA	NA	NA	NA	NA	NA	NA	NA	NA	NA	NA	NA	NA	NA	NA	NA	NA	NA	NA	NA	NA	NA	NA	NA	NA	NA	NA	NA	NA	NA
PYGO2	CCDS1075.1|Hs110|chr1	1	CCCTTTT	GAAGATGACTTCGGAGCCCCCAAAGTGGGGGTTGCAGCCCCTCCATTCCTTGGCAGTCCTGTGCCCTTCGGAGGCTTCCGTGTGCAGGGGGGCATGGCGG	-41.5	NA	NA	NA	NA	NA	NA	NA	NA	NA	NA	NA	NA	NA	NA	NA	NA	NA	NA	NA	NA	NA	NA	NA	NA	NA	NA	NA	NA	NA	NA	NA	NA	NA	NA	NA	NA	NA	NA	NA	NA	NA	NA	NA	NA
FLAD1	CCDS1078.1|Hs110|chr1	2	CCCTTTC	CCTGAGCTGGAACAGTTTCTACAGGACACTATCAAGAGGTATAATCTGCAGATGTTGGAAGCTGAGGGCAGCATGAAGCAGGCCCTGGGTGAACTGCAGG	-30.2	CCCTTTC	AGCCCCACTGACCCAGGCTGGCCCGCATTCATGCGCATCAACCCACTGCTGGACTGGACCTACAGAGACATCTGGGATTTTCTGCGTCAGCTGTTTGTCC	-22	NA	NA	NA	NA	NA	NA	NA	NA	NA	NA	NA	NA	NA	NA	NA	NA	NA	NA	NA	NA	NA	NA	NA	NA	NA	NA	NA	NA	NA	NA	NA	NA	NA	NA	NA	NA	NA	NA	NA	NA	NA
FLAD1	CCDS1079.1|Hs110|chr1	2	CCCTTTC	CCTGAGCTGGAACAGTTTCTACAGGACACTATCAAGAGGTATAATCTGCAGATGTTGGAAGCTGAGGGCAGCATGAAGCAGGCCCTGGGTGAACTGCAGG	-30.2	CCCTTTC	AGCCCCACTGACCCAGGCTGGCCCGCATTCATGCGCATCAACCCACTGCTGGACTGGACCTACAGAGACATCTGGGATTTTCTGCGTCAGCTGTTTGTCC	-22	NA	NA	NA	NA	NA	NA	NA	NA	NA	NA	NA	NA	NA	NA	NA	NA	NA	NA	NA	NA	NA	NA	NA	NA	NA	NA	NA	NA	NA	NA	NA	NA	NA	NA	NA	NA	NA	NA	NA	NA	NA
ADAM15	CCDS1084.1|Hs110|chr1	3	CCCAAAT	ATAGGTGGCACTGAGGAGCAGCAGGCAGAGTCAGAGAAGGCCCCGAGGGAGCCCTTGGAGCCCCAGGTCCTTCAGGACGATCTCCCAATTAGCCTCAAAA	-30.2	CCCAAAC	CCAGCTGTCACCCTCGAAAACTTCCTCCACTGGCGCAGGGCACATTTGCTGCCTCGATTGCCCCATGACAGTGCCCAGCTGGTGACTGGTACTTCATTCT	-25.2	GGGAAAT	GCTTTTGGGAGCTGTGGGCGCAACCCCAGTGGCAGTTATGTGTCCTGCACCCCTAGAGATGCCATTTGTGGGCAGCTCCAGTGCCAGACAGGTAGGACCC	-33.6	NA	NA	NA	NA	NA	NA	NA	NA	NA	NA	NA	NA	NA	NA	NA	NA	NA	NA	NA	NA	NA	NA	NA	NA	NA	NA	NA	NA	NA	NA	NA	NA	NA	NA	NA	NA	NA	NA
ADAM15	CCDS1085.1|Hs110|chr1	3	CCCAAAT	ATAGGTGGCACTGAGGAGCAGCAGGCAGAGTCAGAGAAGGCCCCGAGGGAGCCCTTGGAGCCCCAGGTCCTTCAGGACGATCTCCCAATTAGCCTCAAAA	-30.2	CCCAAAC	CCAGCTGTCACCCTCGAAAACTTCCTCCACTGGCGCAGGGCACATTTGCTGCCTCGATTGCCCCATGACAGTGCCCAGCTGGTGACTGGTACTTCATTCT	-25.2	GGGAAAT	GCTTTTGGGAGCTGTGGGCGCAACCCCAGTGGCAGTTATGTGTCCTGCACCCCTAGAGATGCCATTTGTGGGCAGCTCCAGTGCCAGACAGGTAGGACCC	-33.6	NA	NA	NA	NA	NA	NA	NA	NA	NA	NA	NA	NA	NA	NA	NA	NA	NA	NA	NA	NA	NA	NA	NA	NA	NA	NA	NA	NA	NA	NA	NA	NA	NA	NA	NA	NA	NA	NA
ADAM15	CCDS1086.1|Hs110|chr1	3	CCCAAAT	ATAGGTGGCACTGAGGAGCAGCAGGCAGAGTCAGAGAAGGCCCCGAGGGAGCCCTTGGAGCCCCAGGTCCTTCAGGACGATCTCCCAATTAGCCTCAAAA	-30.2	CCCAAAC	CCAGCTGTCACCCTCGAAAACTTCCTCCACTGGCGCAGGGCACATTTGCTGCCTCGATTGCCCCATGACAGTGCCCAGCTGGTGACTGGTACTTCATTCT	-25.2	GGGAAAT	GCTTTTGGGAGCTGTGGGCGCAACCCCAGTGGCAGTTATGTGTCCTGCACCCCTAGAGATGCCATTTGTGGGCAGCTCCAGTGCCAGACAGGTAGGACCC	-33.6	NA	NA	NA	NA	NA	NA	NA	NA	NA	NA	NA	NA	NA	NA	NA	NA	NA	NA	NA	NA	NA	NA	NA	NA	NA	NA	NA	NA	NA	NA	NA	NA	NA	NA	NA	NA	NA	NA
ADAM15	CCDS1087.1|Hs110|chr1	3	CCCAAAT	ATAGGTGGCACTGAGGAGCAGCAGGCAGAGTCAGAGAAGGCCCCGAGGGAGCCCTTGGAGCCCCAGGTCCTTCAGGACGATCTCCCAATTAGCCTCAAAA	-30.2	CCCAAAC	CCAGCTGTCACCCTCGAAAACTTCCTCCACTGGCGCAGGGCACATTTGCTGCCTCGATTGCCCCATGACAGTGCCCAGCTGGTGACTGGTACTTCATTCT	-25.2	GGGAAAT	GCTTTTGGGAGCTGTGGGCGCAACCCCAGTGGCAGTTATGTGTCCTGCACCCCTAGAGATGCCATTTGTGGGCAGCTCCAGTGCCAGACAGGTAGGACCC	-33.6	NA	NA	NA	NA	NA	NA	NA	NA	NA	NA	NA	NA	NA	NA	NA	NA	NA	NA	NA	NA	NA	NA	NA	NA	NA	NA	NA	NA	NA	NA	NA	NA	NA	NA	NA	NA	NA	NA
ADAM15	CCDS1088.1|Hs110|chr1	3	CCCAAAT	ATAGGTGGCACTGAGGAGCAGCAGGCAGAGTCAGAGAAGGCCCCGAGGGAGCCCTTGGAGCCCCAGGTCCTTCAGGACGATCTCCCAATTAGCCTCAAAA	-30.2	CCCAAAC	CCAGCTGTCACCCTCGAAAACTTCCTCCACTGGCGCAGGGCACATTTGCTGCCTCGATTGCCCCATGACAGTGCCCAGCTGGTGACTGGTACTTCATTCT	-25.2	GGGAAAT	GCTTTTGGGAGCTGTGGGCGCAACCCCAGTGGCAGTTATGTGTCCTGCACCCCTAGAGATGCCATTTGTGGGCAGCTCCAGTGCCAGACAGGTAGGACCC	-33.6	NA	NA	NA	NA	NA	NA	NA	NA	NA	NA	NA	NA	NA	NA	NA	NA	NA	NA	NA	NA	NA	NA	NA	NA	NA	NA	NA	NA	NA	NA	NA	NA	NA	NA	NA	NA	NA	NA
EFNA3	CCDS1090.1|Hs110|chr1	1	GGGAAAC	CGGCATGCGGTGTACTGGAACAGCTCCAACCAGCACCTGCGGCGAGAGGGCTACACCGTGCAGGTGAACGTGAACGACTATCTGGATATTTACTGCCCGC	-29.1	NA	NA	NA	NA	NA	NA	NA	NA	NA	NA	NA	NA	NA	NA	NA	NA	NA	NA	NA	NA	NA	NA	NA	NA	NA	NA	NA	NA	NA	NA	NA	NA	NA	NA	NA	NA	NA	NA	NA	NA	NA	NA	NA	NA
TRIM46	CCDS1097.1|Hs110|chr1	1	GGGAAAC	CAGGACACGGTACAGACCCAGATCTGTGAGCTGGAGGAGGCCGTGAGGCACACCGAGGTGAGTGGTCAGCAGGCCAAGGAGGAGGTGTCGCAGCTGGTGC	-30.1	NA	NA	NA	NA	NA	NA	NA	NA	NA	NA	NA	NA	NA	NA	NA	NA	NA	NA	NA	NA	NA	NA	NA	NA	NA	NA	NA	NA	NA	NA	NA	NA	NA	NA	NA	NA	NA	NA	NA	NA	NA	NA	NA	NA
MUC1	CCDS1098.1|Hs110|chr1	1	GGGTTTT	CTGGGCCTCTCCAATATTAAGTTCAGGCCAGGATCTGTGGTGGTACAATTGACTCTGGCCTTCCGAGAAGGTACCATCAATGTCCACGACGTGGAGACAC	-29.6	NA	NA	NA	NA	NA	NA	NA	NA	NA	NA	NA	NA	NA	NA	NA	NA	NA	NA	NA	NA	NA	NA	NA	NA	NA	NA	NA	NA	NA	NA	NA	NA	NA	NA	NA	NA	NA	NA	NA	NA	NA	NA	NA	NA
THBS3	CCDS1099.1|Hs110|chr1	3	CCCAAAC	TCCATCTGCACCAACACTGTGGGCTCTTTCAAGTGTGGTCCCTGCCGCCTGGGTTTCCTGGGCAACCAGAGCCAGGGCTGCCTCCCAGCCCGGACCTGCC	-34.5	GGGTTTC	CTGGGCAACCAGAGCCAGGGCTGCCTCCCAGCCCGGACCTGCCACAGCCCAGCCCACAGCCCCTGCCACATCCATGCTCACTGTCTCTTTGAACGCAATG	-28	CCCAAAC	TGGGTTGTGCTCAACCAGGGCATGGAAATCGTTCAGACCATGAACAGTGACCCTGGCTTGGCAGTTGGATACACGGCCTTCAATGGTGTGGACTTTGAAG	-31.5	NA	NA	NA	NA	NA	NA	NA	NA	NA	NA	NA	NA	NA	NA	NA	NA	NA	NA	NA	NA	NA	NA	NA	NA	NA	NA	NA	NA	NA	NA	NA	NA	NA	NA	NA	NA	NA	NA
SCAMP3	CCDS1105.1|Hs110|chr1	1	CCCTTTT	GAGACCCGGGAGCCACCACCAGCCTATGAGCCTCCAGCCCCTGCCCCATTGCCTCCACCCTCAGCTCCCTCCTTGCAGCCCTCGAGAAAGCTCAGCCCCA	-16.2	NA	NA	NA	NA	NA	NA	NA	NA	NA	NA	NA	NA	NA	NA	NA	NA	NA	NA	NA	NA	NA	NA	NA	NA	NA	NA	NA	NA	NA	NA	NA	NA	NA	NA	NA	NA	NA	NA	NA	NA	NA	NA	NA	NA
ASH1L	CCDS1113.2|Hs110|chr1	12	AAAAAAC	ACAAAGGAGGAAGAGGACCTTCGCAAACGGAATCGAGAAAGAAACATCGAAGCTGGGAAAGATGATGGTTTGACTGATGCACAGCAACAGTTTTCAGTGA	-17.8	GGGAAAT	TTAAAATTGAAAATTGGCCTCCAGGCTAAGAGAACTAAAAAACCTCCAAAGAACTTGGAGAACTATGTATGTCGACCTGCCATAAAAACAACTATTAAGC	-13.6	AAATTTA	AAATTGAAAATTGGCCTCCAGGCTAAGAGAACTAAAAAACCTCCAAAGAACTTGGAGAACTATGTATGTCGACCTGCCATAAAAACAACTATTAAGCACC	-13.6	TTTAAAA	TTGAAAATTGGCCTCCAGGCTAAGAGAACTAAAAAACCTCCAAAGAACTTGGAGAACTATGTATGTCGACCTGCCATAAAAACAACTATTAAGCACCCAA	-13.6	TTTTTTA	AAACTGGGTGCAGTATCTGCATCAGACAAACACTGCCAAGTTGCTGAAAGCCTAAGTACTAGTTTGCAGTCCAAACCATTAAAAAAAAGAAAAGGAAGAA	-15.9	TTTAAAA	CTGGGTGCAGTATCTGCATCAGACAAACACTGCCAAGTTGCTGAAAGCCTAAGTACTAGTTTGCAGTCCAAACCATTAAAAAAAAGAAAAGGAAGAAAAC	-15.9	AAAAAAA	AGAAAAGGAAGAAAACCTCGGTGGACTAAAGTGGTGGCAAGAAGCACATGCCGGTCTCCAAAAGGGCTAGAATTAGAAAGATCAGAGCTTTTTAAAAACG	-16.2	TTTAAAA	ATCCCTGCTTCTAAAGTGTTTTCTTTACAGTCTAAGGAAGAACAAGAACCCCCAATTTTACAGCCAGAAATTGAAATCCCTTCCTTCAAACAAGGTCTGT	-12.2	GGGAAAA	CCAGACAGCCTTTTAGTGCCTGCAGTCACAAGTGACTCTTGCAATAATAGCATCTCACTCCTATCTGAAAAGTTGACAAGCAGCTGTTCCCCCCATCATA	-15.8	GGGAAAT	GAGGCCCGATTCATCAACCATAGCTGTGACCCAAATTGTGAAATGCAGAAATGGTCTGTTAATGGAGTATACCGGATTGGACTCTATGCTCTTAAAGACA	-19.4	CCCAAAT	TGTGAAATGCAGAAATGGTCTGTTAATGGAGTATACCGGATTGGACTCTATGCTCTTAAAGACATGCCAGCTGGGACTGAACTCACTTATGATTATAACT	-20.5	AAAAAAA	ACAGAGGAAAGTAGTCAAGAACCCCAGTCAACCTGTACCCCTGAGGAACGACGGCATAACCAACGGGAACGACTCAACCAGATCTTGCTCAATCTCCTTG	-15.3	NA	NA	NA	NA	NA	NA	NA	NA	NA	NA	NA
MSTO1	CCDS1114.1|Hs110|chr1	1	CCCTTTC	CCCTTGGCTCCAGGCCAGTCCCTTCCTGATTCCCTGATGCAGTTTGGAGGAGCCACCCCATGGACCCCACTGTCTGCATGTGGGGAGCCTTCTGGAACAC	-33.6	NA	NA	NA	NA	NA	NA	NA	NA	NA	NA	NA	NA	NA	NA	NA	NA	NA	NA	NA	NA	NA	NA	NA	NA	NA	NA	NA	NA	NA	NA	NA	NA	NA	NA	NA	NA	NA	NA	NA	NA	NA	NA	NA	NA
DAP3	CCDS1120.1|Hs110|chr1	1	TTTTTTA	CACATGGGGACCCAGGCTCGCCAAAGCATTGCTGCTCACCTAGATAACCAGGTTCCAGTTGAGAGTCCGAGAGCTATTTCCCGCACCAATGAGAATGACC	-19.9	NA	NA	NA	NA	NA	NA	NA	NA	NA	NA	NA	NA	NA	NA	NA	NA	NA	NA	NA	NA	NA	NA	NA	NA	NA	NA	NA	NA	NA	NA	NA	NA	NA	NA	NA	NA	NA	NA	NA	NA	NA	NA	NA	NA
RIT1	CCDS1123.1|Hs110|chr1	1	GGGAAAC	AAGTCAGACCTCAAACAGCTAAGACAGGTCACCAAGGAAGAAGGATTGGCCTTGGCCCGAGAATTCAGCTGTCCCTTTTTTGAGACATCTGCTGCATACC	-25.7	NA	NA	NA	NA	NA	NA	NA	NA	NA	NA	NA	NA	NA	NA	NA	NA	NA	NA	NA	NA	NA	NA	NA	NA	NA	NA	NA	NA	NA	NA	NA	NA	NA	NA	NA	NA	NA	NA	NA	NA	NA	NA	NA	NA
RXFP4	CCDS1124.1|Hs110|chr1	1	GGGAAAT	TTGGCGGTGCTGTGGGTACTGAGTAACTGTGCCCGGAGAGCCCCTGGCCCACCTTCAGACACCTTCGTCTTCAACCTGGCTCTGGCGGACCTGGGACTGG	-33.9	NA	NA	NA	NA	NA	NA	NA	NA	NA	NA	NA	NA	NA	NA	NA	NA	NA	NA	NA	NA	NA	NA	NA	NA	NA	NA	NA	NA	NA	NA	NA	NA	NA	NA	NA	NA	NA	NA	NA	NA	NA	NA	NA	NA
SEMA4A	CCDS1132.1|Hs110|chr1	1	GGGAAAA	GGCCAAAGCCCCTTTGACCCCGCTCACAAGCATACGGCTGTCTTGGTGGATGGGATGCTCTATTCTGGTACTATGAACAACTTCCTGGGCAGTGAGCCCA	-25.2	NA	NA	NA	NA	NA	NA	NA	NA	NA	NA	NA	NA	NA	NA	NA	NA	NA	NA	NA	NA	NA	NA	NA	NA	NA	NA	NA	NA	NA	NA	NA	NA	NA	NA	NA	NA	NA	NA	NA	NA	NA	NA	NA	NA
SLC25A44	CCDS1133.1|Hs110|chr1	1	CCCAAAC	AGTGCTGTCTGGTGGCCCTTCTATCACTTCTATGCAGAGCAGCTCTCCTACCTGTGTCCTAAGGAGTGCCCTCACATTGTCTTTCAAGCTGTCTCGGGGC	-21.8	NA	NA	NA	NA	NA	NA	NA	NA	NA	NA	NA	NA	NA	NA	NA	NA	NA	NA	NA	NA	NA	NA	NA	NA	NA	NA	NA	NA	NA	NA	NA	NA	NA	NA	NA	NA	NA	NA	NA	NA	NA	NA	NA	NA
GLMP	CCDS1139.1|Hs110|chr1	1	GGGAAAC	CGTTCCCTGTTTGGGCTGGAGGTAGCCACATTGGGCCAGGGCCCTGACTGCCCCTCAATGCAGGAGCAGCACTCCATCGACGATGAATATGCACCGGCCG	-30.1	NA	NA	NA	NA	NA	NA	NA	NA	NA	NA	NA	NA	NA	NA	NA	NA	NA	NA	NA	NA	NA	NA	NA	NA	NA	NA	NA	NA	NA	NA	NA	NA	NA	NA	NA	NA	NA	NA	NA	NA	NA	NA	NA	NA
CCT3	CCDS1140.2|Hs110|chr1	1	AAAAAAA	TATGCAAGAGTGGAAAAGATACCTGGAGGCATCATTGAAGACTCCTGTGTCTTGCGTGGAGTCATGATTAACAAGGATGTGACCCATCCACGTATGCGGC	-29.7	NA	NA	NA	NA	NA	NA	NA	NA	NA	NA	NA	NA	NA	NA	NA	NA	NA	NA	NA	NA	NA	NA	NA	NA	NA	NA	NA	NA	NA	NA	NA	NA	NA	NA	NA	NA	NA	NA	NA	NA	NA	NA	NA	NA
IQGAP3	CCDS1144.1|Hs110|chr1	1	GGGTTTA	AAGTCGCTGAGCAAAGAGAAACGGCAGAAACTAGAAGCATACCAACACCTCTTCTACCTGCTCCAGACTCAGCCCATCTACCTGGCCAAGCTGATCTTTC	-19.1	NA	NA	NA	NA	NA	NA	NA	NA	NA	NA	NA	NA	NA	NA	NA	NA	NA	NA	NA	NA	NA	NA	NA	NA	NA	NA	NA	NA	NA	NA	NA	NA	NA	NA	NA	NA	NA	NA	NA	NA	NA	NA	NA	NA
NAXE	CCDS1145.1|Hs110|chr1	2	CCCTTTC	CTTGGGGAAATGCCCGCAGAGCCCATGACGATTGATGAACTGTATGAGCTGGTGGTGGATGCCATCTTTGGCTTCAGCTTCAAGGGCGATGTTCGGGAAC	-29.3	GGGAAAT	GCTGGAGGGATCCAGCCAGACTTGCTCATATCCCTCACAGCCCCCAAAAAATCTGCAACCCAGTTTACCGGTCGCTACCATTACCTGGGGGGTCGTTTTG	-31.4	NA	NA	NA	NA	NA	NA	NA	NA	NA	NA	NA	NA	NA	NA	NA	NA	NA	NA	NA	NA	NA	NA	NA	NA	NA	NA	NA	NA	NA	NA	NA	NA	NA	NA	NA	NA	NA	NA	NA	NA	NA
ISG20L2	CCDS1153.1|Hs110|chr1	2	AAATTTT	GTCAAGAAGCGGAGGCTCTTAGAACGGAGAGGCTTTCTGAGTAAAAAGAACCAACCCCCTAGCAAGGCGCCTAAGTTGCACTCTGAACCTTCAAAGAAAG	-19.5	CCCAAAA	AAGAAGACAGCTGCTTCCAGCAATGGGTCAGGACAGCCCCTGGACAAGAAAGCTGCAGTGTCTTGGTTGACCCCTGCCCCTTCAAAAAAGGCTGATTCTG	-28.8	NA	NA	NA	NA	NA	NA	NA	NA	NA	NA	NA	NA	NA	NA	NA	NA	NA	NA	NA	NA	NA	NA	NA	NA	NA	NA	NA	NA	NA	NA	NA	NA	NA	NA	NA	NA	NA	NA	NA	NA	NA
METTL25B	CCDS1154.1|Hs110|chr1	1	GGGTTTC	CATGCTGAGCTCCTGCCCATCTTCAGTCCTGAACTCTCTCCCAGAAACCTGGTTCTGGTGGCCACCAAGATGCCCCTGGGTCAGGCTCTTTCTGTTCTGG	-23.4	NA	NA	NA	NA	NA	NA	NA	NA	NA	NA	NA	NA	NA	NA	NA	NA	NA	NA	NA	NA	NA	NA	NA	NA	NA	NA	NA	NA	NA	NA	NA	NA	NA	NA	NA	NA	NA	NA	NA	NA	NA	NA	NA	NA
HDGF	CCDS1156.1|Hs110|chr1	1	TTTTTTC	GGGACCCACGAGACGGCATTCCTGGGCCCCAAAGACCTCTTCCCTTACGAGGAATCCAAGGAGAAGTTTGGCAAGCCCAACAAGAGGAAAGGGTTCAGCG	-30	NA	NA	NA	NA	NA	NA	NA	NA	NA	NA	NA	NA	NA	NA	NA	NA	NA	NA	NA	NA	NA	NA	NA	NA	NA	NA	NA	NA	NA	NA	NA	NA	NA	NA	NA	NA	NA	NA	NA	NA	NA	NA	NA	NA
SH2D2A	CCDS1159.1|Hs110|chr1	1	CCCAAAC	CCCCAGTACAGCCCAATCATCAAACAGGGGCAAGCCCCAGTCCCGATGCAGAAAGAGGGGGCCGGGGAGAAGGAGCCCTCCCAGCTGCTCAGGCCCAAGC	-29.4	NA	NA	NA	NA	NA	NA	NA	NA	NA	NA	NA	NA	NA	NA	NA	NA	NA	NA	NA	NA	NA	NA	NA	NA	NA	NA	NA	NA	NA	NA	NA	NA	NA	NA	NA	NA	NA	NA	NA	NA	NA	NA	NA	NA
NTRK1	CCDS1161.1|Hs110|chr1	1	CCCTTTC	GAGTTCAACCCCGAGGACCCCATCCCTGTCTCCTTCTCGCCGGTGGACACTAACAGCACATCTGGAGACCCGGTGGAGAAGAAGGACGAAACACCTTTTG	-23.9	NA	NA	NA	NA	NA	NA	NA	NA	NA	NA	NA	NA	NA	NA	NA	NA	NA	NA	NA	NA	NA	NA	NA	NA	NA	NA	NA	NA	NA	NA	NA	NA	NA	NA	NA	NA	NA	NA	NA	NA	NA	NA	NA	NA
FCRL5	CCDS1165.1|Hs110|chr1	1	CCCTTTT	GCCACAGGAGTCGCCGGGGGCCTGCTCAGCATAGCAGGCCTTGCTGCGGGGGCACTGCTGCTCTACTGCTGGCTCTCGAGAAAAGCAGGGAGAAAGCCTG	-42	NA	NA	NA	NA	NA	NA	NA	NA	NA	NA	NA	NA	NA	NA	NA	NA	NA	NA	NA	NA	NA	NA	NA	NA	NA	NA	NA	NA	NA	NA	NA	NA	NA	NA	NA	NA	NA	NA	NA	NA	NA	NA	NA	NA
FCRL4	CCDS1166.1|Hs110|chr1	1	AAATTTC	AAAATAATTAAAATTCAAGAACTATTTCCACATCCAGAGCTGAAAGCTACAGACTCTCAGCCTACAGAGGGGAATTCTGTAAACCTGAGCTGTGAAACAC	-19	NA	NA	NA	NA	NA	NA	NA	NA	NA	NA	NA	NA	NA	NA	NA	NA	NA	NA	NA	NA	NA	NA	NA	NA	NA	NA	NA	NA	NA	NA	NA	NA	NA	NA	NA	NA	NA	NA	NA	NA	NA	NA	NA	NA
FCRL3	CCDS1167.1|Hs110|chr1	1	CCCAAAA	GCTGTACTTCTCCTCAATCCTCCATGGTCCACAGCCTTCAAAGGAGAAAAAGTGGCTCTCATATGCAGCAGCATATCACATTCCCTAGCCCAGGGAGACA	-21.2	NA	NA	NA	NA	NA	NA	NA	NA	NA	NA	NA	NA	NA	NA	NA	NA	NA	NA	NA	NA	NA	NA	NA	NA	NA	NA	NA	NA	NA	NA	NA	NA	NA	NA	NA	NA	NA	NA	NA	NA	NA	NA	NA	NA
FCRL1	CCDS1170.1|Hs110|chr1	1	TTTAAAC	CTTCAGTCAAAGACCCAGCGTTCACTGACAGCAGAGTATGAGATTCCTTCAGTGAGGGAGAGTGATGCTGAGCAATATTACTGTGTAGCTGAAAATGGCT	-24.3	NA	NA	NA	NA	NA	NA	NA	NA	NA	NA	NA	NA	NA	NA	NA	NA	NA	NA	NA	NA	NA	NA	NA	NA	NA	NA	NA	NA	NA	NA	NA	NA	NA	NA	NA	NA	NA	NA	NA	NA	NA	NA	NA	NA
KIRREL1	CCDS1172.2|Hs110|chr1	1	GGGTTTC	TTGATTGAAGACGCCCACGAGAGTCGCTATGAGACAAATGTGGATTATTCCTTTTTCACGGAGCCTGTGTCTTGTGAGGTTCACAACAAAGTGGGAAGCA	-21.9	NA	NA	NA	NA	NA	NA	NA	NA	NA	NA	NA	NA	NA	NA	NA	NA	NA	NA	NA	NA	NA	NA	NA	NA	NA	NA	NA	NA	NA	NA	NA	NA	NA	NA	NA	NA	NA	NA	NA	NA	NA	NA	NA	NA
CD1A	CCDS1174.1|Hs110|chr1	1	GGGAAAC	TTCAGCAATGAGGAGTGGAAGGAACTGGAAACATTATTCCGTATACGCACCATTCGGTCATTTGAGGGAATTCGTAGATACGCCCATGAATTGCAGTTTG	-21.2	NA	NA	NA	NA	NA	NA	NA	NA	NA	NA	NA	NA	NA	NA	NA	NA	NA	NA	NA	NA	NA	NA	NA	NA	NA	NA	NA	NA	NA	NA	NA	NA	NA	NA	NA	NA	NA	NA	NA	NA	NA	NA	NA	NA
MNDA	CCDS1177.1|Hs110|chr1	2	AAATTTT	GAGGTCCCAAACAGAATTATCGAAATAGCAAATAAAACTCCCAAGATCAGTCAACTTTACAAGCAAGCATCTGGAACAATGGTGTATGGGTTGTTTATGT	-8.8	CCCAAAC	AGAATTATCGAAATAGCAAATAAAACTCCCAAGATCAGTCAACTTTACAAGCAAGCATCTGGAACAATGGTGTATGGGTTGTTTATGTTACAAAAGAAAA	-9.9	NA	NA	NA	NA	NA	NA	NA	NA	NA	NA	NA	NA	NA	NA	NA	NA	NA	NA	NA	NA	NA	NA	NA	NA	NA	NA	NA	NA	NA	NA	NA	NA	NA	NA	NA	NA	NA	NA	NA	NA	NA
PYHIN1	CCDS1178.1|Hs110|chr1	3	TTTAAAA	CTTAATCCAAAAATGAAAGAAGAGTATGACAAAATTCAGATTGCTGACTTGATGGAGGAAAAGTTCCCAGGTGATGCCGGTTTGGGCAAACTAATAGAAT	-14.4	AAAAAAA	CCATCTGAAGAAGAGACTGGAACCAAAAGGAGTAAGATGTCCAAAGAGCAGACTCGGCCTTCCTGCTCTGCAGGAGCCAGCACGTCCACAGCCATGGGCC	-26	TTTAAAC	ATCAACTTGAAGAGGAAATTCATTAAAAAGAGAATCATCATTATATCAAATTATTCCAAACGTAATAGTCTCCTAGAGGTGAATGAAGCCTCTTCTGTAT	-17	NA	NA	NA	NA	NA	NA	NA	NA	NA	NA	NA	NA	NA	NA	NA	NA	NA	NA	NA	NA	NA	NA	NA	NA	NA	NA	NA	NA	NA	NA	NA	NA	NA	NA	NA	NA	NA	NA
PYHIN1	CCDS1179.1|Hs110|chr1	3	TTTAAAA	CTTAATCCAAAAATGAAAGAAGAGTATGACAAAATTCAGATTGCTGACTTGATGGAGGAAAAGTTCCCAGGTGATGCCGGTTTGGGCAAACTAATAGAAT	-14.4	AAAAAAA	CCATCTGAAGAAGAGACTGGAACCAAAAGGAGTAAGATGTCCAAAGAGCAGACTCGGCCTTCCTGCTCTGCAGGAGCCAGCACGTCCACAGCCATGGGCC	-26	TTTAAAC	ATCAACTTGAAGAGGAAATTCATTAAAAAGAGAATCATCATTATATCAAATTATTCCAAACGTAATAGTCTCCTAGAGGTGAATGAAGCCTCTTCTGTAT	-17	NA	NA	NA	NA	NA	NA	NA	NA	NA	NA	NA	NA	NA	NA	NA	NA	NA	NA	NA	NA	NA	NA	NA	NA	NA	NA	NA	NA	NA	NA	NA	NA	NA	NA	NA	NA	NA	NA
IFI16	CCDS1180.3|Hs110|chr1	7	GGGAAAA	AAATACAAGAACATTGTTCTACTAAAAGGATTAGAGGTCATCAATGATTATCATTTTAGAATGGTTAAGTCCTTACTGAGCAACGATTTAAAACTTAATT	-11.9	AAAAAAA	TACAAGAACATTGTTCTACTAAAAGGATTAGAGGTCATCAATGATTATCATTTTAGAATGGTTAAGTCCTTACTGAGCAACGATTTAAAACTTAATTTAA	-11.9	TTTAAAA	CTTAATTTAAAAATGAGAGAAGAGTATGACAAAATTCAGATTGCTGACTTGATGGAAGAAAAGTTCCGAGGTGATGCTGGTTTGGGCAAACTAATAAAAA	-12.9	TTTAAAA	ATGAGAGAAGAGTATGACAAAATTCAGATTGCTGACTTGATGGAAGAAAAGTTCCGAGGTGATGCTGGTTTGGGCAAACTAATAAAAATTTTCGAAGATA	-16.1	AAAAAAA	TCAACCAAAGAAAAGGCTGGACCCAAAGGGAGTAAGGTGTCCGAGGAACAGACTCAGCCTCCCTCTCCTGCAGGAGCCGGCATGTCCACAGCCATGGGCC	-30.2	TTTAAAC	ACCAGCTTGAAGGAGAAATTCAATGGAAAGAAAATCATCATCATATCAGATTATTTGGAATATGATAGTCTCCTAGAGGTCAATGAAGAATCTACTGTAT	-15.1	CCCAAAA	GGATTGATTAGAAGTGCCAGCGTAACTCCTAAAATCAATCAGCTTTGCTCACAAACTAAAGGAAGTTTTGTGAATGGGGTGTTTGAGGTACATAAGAAAA	-18.9	NA	NA	NA	NA	NA	NA	NA	NA	NA	NA	NA	NA	NA	NA	NA	NA	NA	NA	NA	NA	NA	NA	NA	NA	NA	NA
CADM3	CCDS1182.1|Hs110|chr1	1	CCCTTTC	CTCAACAAGAGTGACAGTGGCACCTACGGCTGCACAGCCACCAGCAACATGGGCAGCTACAAGGCCTACTACACCCTCAATGTTAATGACCCCAGTCCGG	-21.4	NA	NA	NA	NA	NA	NA	NA	NA	NA	NA	NA	NA	NA	NA	NA	NA	NA	NA	NA	NA	NA	NA	NA	NA	NA	NA	NA	NA	NA	NA	NA	NA	NA	NA	NA	NA	NA	NA	NA	NA	NA	NA	NA	NA
ATP1A4	CCDS1197.1|Hs110|chr1	2	TTTTTTT	GCGCTCTCACTTCTCTTGGGCTATGGTTGGCTGGAGGCTATCATTTTTCTCATTGGCATCATTGTGGCCAATGTGCCTGAGGGGCTGTTGGCCACAGTCA	-35.9	AAATTTC	CCCATGGACAACCTTTGTTTTGTGGGCCTCATATCCATGATTGACCCTCCCCGAGCTGCAGTGCCTGATGCTGTGAGCAAGTGTCGCAGTGCAGGAATTA	-26.2	NA	NA	NA	NA	NA	NA	NA	NA	NA	NA	NA	NA	NA	NA	NA	NA	NA	NA	NA	NA	NA	NA	NA	NA	NA	NA	NA	NA	NA	NA	NA	NA	NA	NA	NA	NA	NA	NA	NA	NA	NA
COPA	CCDS1202.1|Hs110|chr1	1	AAAAAAC	CTGTCCCCTGGTGCGGTGGAATCGGATGTGAGAGGAATAACTGGGGTTGATCTATTTGGAACTACAGATGCAGTGGTGAAGCATGTACTAGAGGGTCACG	-25.8	NA	NA	NA	NA	NA	NA	NA	NA	NA	NA	NA	NA	NA	NA	NA	NA	NA	NA	NA	NA	NA	NA	NA	NA	NA	NA	NA	NA	NA	NA	NA	NA	NA	NA	NA	NA	NA	NA	NA	NA	NA	NA	NA	NA
NCSTN	CCDS1203.1|Hs110|chr1	2	GGGAAAC	TCAGTGGAGAGGAAGATATATATCCCCTTAAATAAAACAGCTCCCTGTGTTCGCCTGCTCAACGCCACTCATCAGATTGGCTGCCAGTCTTCAATTAGTG	-17.8	CCCAAAT	GATGGGTTTGGTGTTTACTCCAATTCCTATGGGCCAGAGTTTGCTCACTGCAGAGAAATACAGTGGAATTCGCTGGGCAATGGTTTGGCTTATGAAGACT	-28.4	NA	NA	NA	NA	NA	NA	NA	NA	NA	NA	NA	NA	NA	NA	NA	NA	NA	NA	NA	NA	NA	NA	NA	NA	NA	NA	NA	NA	NA	NA	NA	NA	NA	NA	NA	NA	NA	NA	NA	NA	NA
SLAMF6	CCDS1205.1|Hs110|chr1	1	GGGAAAC	ACACTTTCAAGTCAGCCAAACCTCACTGTCTCCTGGGACCCCAGGATTTCCAGTGAACAGGACTACACCTGCATAGCAGAGAATGCTGTCAGTAATTTAT	-27.4	NA	NA	NA	NA	NA	NA	NA	NA	NA	NA	NA	NA	NA	NA	NA	NA	NA	NA	NA	NA	NA	NA	NA	NA	NA	NA	NA	NA	NA	NA	NA	NA	NA	NA	NA	NA	NA	NA	NA	NA	NA	NA	NA	NA
SLAMF1	CCDS1207.1|Hs110|chr1	2	TTTAAAC	AAGACCCAGGAGAACGGGACCTGCACCTTGATACTGGGCTGCACAGTGGAGAAGGGGGACCATGTGGCTTACAGCTGGAGTGAAAAGGCGGGCACCCACC	-25.9	AAAAAAA	AGCCTTACGATCTATGCCCAAGTCCAGAAACCAGGTCCTCTTCAGAAGAAACTTGACTCCTTCCCAGCTCAGGACCCTTGCACCACCATATATGTTGCTG	-11.7	NA	NA	NA	NA	NA	NA	NA	NA	NA	NA	NA	NA	NA	NA	NA	NA	NA	NA	NA	NA	NA	NA	NA	NA	NA	NA	NA	NA	NA	NA	NA	NA	NA	NA	NA	NA	NA	NA	NA	NA	NA
ARHGAP30	CCDS1215.1|Hs110|chr1	1	CCCAAAC	TACAGGACCCTGGAGTTCCTCATGAGGCACTTGGTACACATGGCCTCATTCAGTGCCCAGACCAACATGCATGCTCGCAACCTGGCCATCGTGTGGGCTC	-28.8	NA	NA	NA	NA	NA	NA	NA	NA	NA	NA	NA	NA	NA	NA	NA	NA	NA	NA	NA	NA	NA	NA	NA	NA	NA	NA	NA	NA	NA	NA	NA	NA	NA	NA	NA	NA	NA	NA	NA	NA	NA	NA	NA	NA
PFDN2	CCDS1217.1|Hs110|chr1	1	GGGAAAA	GAACTAAATGAATTCCGGGAAAAGCACAACATTCGTCTCATGGGAGAAGATGAGAAGCCAGCAGCCAAGGAAAACTCAGAAGGGGCTGGGGCTAAGGCCA	-21.4	NA	NA	NA	NA	NA	NA	NA	NA	NA	NA	NA	NA	NA	NA	NA	NA	NA	NA	NA	NA	NA	NA	NA	NA	NA	NA	NA	NA	NA	NA	NA	NA	NA	NA	NA	NA	NA	NA	NA	NA	NA	NA	NA	NA
ADAMTS4	CCDS1223.1|Hs110|chr1	1	GGGAAAC	CCTGGCCACCGGAGCATCTACTTGGCCCTGAAGCTGCCAGATGGCTCCTATGCCCTCAATGGTGAATACACGCTGATGCCCTCCCCCACAGATGTGGTAC	-25	NA	NA	NA	NA	NA	NA	NA	NA	NA	NA	NA	NA	NA	NA	NA	NA	NA	NA	NA	NA	NA	NA	NA	NA	NA	NA	NA	NA	NA	NA	NA	NA	NA	NA	NA	NA	NA	NA	NA	NA	NA	NA	NA	NA
NDUFS2	CCDS1224.1|Hs110|chr1	1	CCCTTTC	TTCTGGCTGTTTGAAGAAAGGGAGAAGATGTTTGAGTTCTACGAGCGAGTGTCTGGAGCCCGAATGCATGCTGCTTATATCCGGCCAGGAGGAGTGCACC	-25.5	NA	NA	NA	NA	NA	NA	NA	NA	NA	NA	NA	NA	NA	NA	NA	NA	NA	NA	NA	NA	NA	NA	NA	NA	NA	NA	NA	NA	NA	NA	NA	NA	NA	NA	NA	NA	NA	NA	NA	NA	NA	NA	NA	NA
NR1I3	CCDS1228.1|Hs110|chr1	1	GGGTTTC	TTCAGGAGAACAGTCAGCAAAAGCATTGGTCCCACCTGCCCCTTTGCTGGAAGCTGTGAAGTCAGCAAGACTCAGAGGCGCCACTGCCCAGCCTGCAGGT	-27.5	NA	NA	NA	NA	NA	NA	NA	NA	NA	NA	NA	NA	NA	NA	NA	NA	NA	NA	NA	NA	NA	NA	NA	NA	NA	NA	NA	NA	NA	NA	NA	NA	NA	NA	NA	NA	NA	NA	NA	NA	NA	NA	NA	NA
DUSP12	CCDS1234.1|Hs110|chr1	1	CCCAAAA	TGCAGTGCCAAGTTGGGTTCCTTCAACTGGTATGGTGAACAGTGCTCTTGTGGTAGGTGGATAACACCTGCTTTTCAAATACATAAGAATAGAGTGGATG	-28.8	NA	NA	NA	NA	NA	NA	NA	NA	NA	NA	NA	NA	NA	NA	NA	NA	NA	NA	NA	NA	NA	NA	NA	NA	NA	NA	NA	NA	NA	NA	NA	NA	NA	NA	NA	NA	NA	NA	NA	NA	NA	NA	NA	NA
ATF6	CCDS1235.1|Hs110|chr1	1	AAAAAAT	CGAGAATCCGCTTGTCAGTCTCGCAAGAAGAAGAAAGAATATATGCTAGGGTTAGAGGCGAGATTAAAGGCTGCCCTCTCAGAAAACGAGCAACTGAAGA	-16.7	NA	NA	NA	NA	NA	NA	NA	NA	NA	NA	NA	NA	NA	NA	NA	NA	NA	NA	NA	NA	NA	NA	NA	NA	NA	NA	NA	NA	NA	NA	NA	NA	NA	NA	NA	NA	NA	NA	NA	NA	NA	NA	NA	NA
UAP1	CCDS1240.1|Hs110|chr1	2	TTTAAAA	AAAGAGAATGTAATCTTTTTTCAGCAAGGAATGCTCCCCGCCATGAGTTTTGATGGGAAAATTATTTTGGAAGAGAAGAACAAAGTTTCTATGGCTCCAG	-16	AAAAAAA	GAGAATGTAATCTTTTTTCAGCAAGGAATGCTCCCCGCCATGAGTTTTGATGGGAAAATTATTTTGGAAGAGAAGAACAAAGTTTCTATGGCTCCAGATG	-15.9	NA	NA	NA	NA	NA	NA	NA	NA	NA	NA	NA	NA	NA	NA	NA	NA	NA	NA	NA	NA	NA	NA	NA	NA	NA	NA	NA	NA	NA	NA	NA	NA	NA	NA	NA	NA	NA	NA	NA	NA	NA
DDR2	CCDS1241.1|Hs110|chr1	1	CCCAAAC	ATCATCCATCTATTAGCTGTGTGTATCACTGATGACCCTCTCTGTATGATCACTGAATACATGGAGAATGGAGATCTCAATCAGTTTCTTTCCCGCCACG	-18.7	NA	NA	NA	NA	NA	NA	NA	NA	NA	NA	NA	NA	NA	NA	NA	NA	NA	NA	NA	NA	NA	NA	NA	NA	NA	NA	NA	NA	NA	NA	NA	NA	NA	NA	NA	NA	NA	NA	NA	NA	NA	NA	NA	NA
NUF2	CCDS1245.1|Hs110|chr1	1	GGGAAAT	TCCCAAAAGAAGTCAAATATTTCAGAGAAAACCAAGCGTTTGAATGAACTAAAATTGTCGGTGGTTTCTTTGAAAGAAATACAAGAGAGTTTGAAAACAA	-15.6	NA	NA	NA	NA	NA	NA	NA	NA	NA	NA	NA	NA	NA	NA	NA	NA	NA	NA	NA	NA	NA	NA	NA	NA	NA	NA	NA	NA	NA	NA	NA	NA	NA	NA	NA	NA	NA	NA	NA	NA	NA	NA	NA	NA
PBX1	CCDS1246.1|Hs110|chr1	1	TTTAAAC	TGCCACAGAATGAAGCCTGCCTTGTTTAATGTGTTGTGTGAAATCAAAGAAAAAACAGTTTTGAGTATCCGAGGAGCCCAGGAGGAGGAACCCACAGACC	-11.4	NA	NA	NA	NA	NA	NA	NA	NA	NA	NA	NA	NA	NA	NA	NA	NA	NA	NA	NA	NA	NA	NA	NA	NA	NA	NA	NA	NA	NA	NA	NA	NA	NA	NA	NA	NA	NA	NA	NA	NA	NA	NA	NA	NA
RXRG	CCDS1248.1|Hs110|chr1	1	GGGTTTA	CATGTCCACCGGAGCAGTGCCCACAGTGCTGGGGTCGGCTCCATCTTTGACAGAGTCCTAACTGAGCTGGTTTCCAAAATGAAAGACATGCAGATGGACA	-29.1	NA	NA	NA	NA	NA	NA	NA	NA	NA	NA	NA	NA	NA	NA	NA	NA	NA	NA	NA	NA	NA	NA	NA	NA	NA	NA	NA	NA	NA	NA	NA	NA	NA	NA	NA	NA	NA	NA	NA	NA	NA	NA	NA	NA
POGK	CCDS1254.1|Hs110|chr1	1	AAAAAAC	GTTCGAGACTGGCGCAAAGTGAAGCCACAGCTTCAAAACGCCCACGCCATGCGGCGGGCATTCCGAGGCCCCAAGAATGGGAGGTTTGCTCTGGTGGACC	-33.8	NA	NA	NA	NA	NA	NA	NA	NA	NA	NA	NA	NA	NA	NA	NA	NA	NA	NA	NA	NA	NA	NA	NA	NA	NA	NA	NA	NA	NA	NA	NA	NA	NA	NA	NA	NA	NA	NA	NA	NA	NA	NA	NA	NA
MAEL	CCDS1257.1|Hs110|chr1	2	TTTAAAA	GGTGATCAAGCTCTCCTTGGAGGCATTTTTTATTTTTTGAACATTTTTAGCCATGGCGAGCTACCTCCTCATTGTGAACAGCGCTTCCTCCCTTGTGAAA	-15.8	AAATTTT	GAACGTGGGCATAACCAAGCAACTGTGTTACAAAACCTTTATAGATTTATTCATCCCAACCCAGGGAACTGGCCACCTATCTACTGCAAGTCTGATGATA	-14.9	NA	NA	NA	NA	NA	NA	NA	NA	NA	NA	NA	NA	NA	NA	NA	NA	NA	NA	NA	NA	NA	NA	NA	NA	NA	NA	NA	NA	NA	NA	NA	NA	NA	NA	NA	NA	NA	NA	NA	NA	NA
POU2F1	CCDS1259.2|Hs110|chr1	1	TTTAAAT	GTACAGTCTAAATCTAATGAAGAATCGGGGGATTCGCAGCAGCCAAGCCAGCCTTCCCAGCAGCCTTCAGTGCAGGCAGCCATTCCCCAGACCCAGCTTA	-19	NA	NA	NA	NA	NA	NA	NA	NA	NA	NA	NA	NA	NA	NA	NA	NA	NA	NA	NA	NA	NA	NA	NA	NA	NA	NA	NA	NA	NA	NA	NA	NA	NA	NA	NA	NA	NA	NA	NA	NA	NA	NA	NA	NA
MPC2	CCDS1266.1|Hs110|chr1	1	AAAAAAT	TGGAGTCTGTTTGCTGTTAATTTCTTTGTGGGGGCAGCAGGAGCCTCTCAGCTTTTTCGTATTTGGAGATATAACCAAGAACTAAAAGCTAAAGCACACA	-25	NA	NA	NA	NA	NA	NA	NA	NA	NA	NA	NA	NA	NA	NA	NA	NA	NA	NA	NA	NA	NA	NA	NA	NA	NA	NA	NA	NA	NA	NA	NA	NA	NA	NA	NA	NA	NA	NA	NA	NA	NA	NA	NA	NA
GPR161	CCDS1268.1|Hs110|chr1	1	GGGAAAC	CTGGTCATCGTGGTCACCTTGTACAAGAAGTCCTACCTCCTCACCCTCAGCAACAAGTTCGTCTTCAGCCTGACTCTGTCCAACTTCCTGCTGTCCGTGT	-16.9	NA	NA	NA	NA	NA	NA	NA	NA	NA	NA	NA	NA	NA	NA	NA	NA	NA	NA	NA	NA	NA	NA	NA	NA	NA	NA	NA	NA	NA	NA	NA	NA	NA	NA	NA	NA	NA	NA	NA	NA	NA	NA	NA	NA
ATP1B1	CCDS1276.1|Hs110|chr1	2	GGGAAAT	TGCTCTGGATTAAATGATGAAACTTATGGCTACAAAGAGGGCAAACCGTGCATTATTATAAAGCTCAACCGAGTTCTAGGCTTCAAACCTAAGCCTCCCA	-17.5	CCCAAAT	GTCCTTCCCGTTCAGTGCACTGGCAAGCGAGATGAAGATAAGGATAAAGTTGGAAATGTGGAGTATTTTGGACTGGGCAACTCCCCTGGTTTTCCTCTGC	-20.2	NA	NA	NA	NA	NA	NA	NA	NA	NA	NA	NA	NA	NA	NA	NA	NA	NA	NA	NA	NA	NA	NA	NA	NA	NA	NA	NA	NA	NA	NA	NA	NA	NA	NA	NA	NA	NA	NA	NA	NA	NA
BLZF1	CCDS1278.1|Hs110|chr1	2	AAATTTA	GAAACCAAAGTCACCGTTACTTCATCCCCAATCCGAGGAGCAGGAGATGGAATGGAAACTGAGGAACCACCTAAATCTGTTGAAGTTACCTCCGGAGTCC	-18	GGGAAAT	GTTGGCATTAACAATCAAAAAAAGATTCCATCAACAGTTGAATTCTGCAGCACCCCAGCTGAGAAAATGGCTGAAACGGTTCTAAGAATTTTAGATCCAG	-19.2	NA	NA	NA	NA	NA	NA	NA	NA	NA	NA	NA	NA	NA	NA	NA	NA	NA	NA	NA	NA	NA	NA	NA	NA	NA	NA	NA	NA	NA	NA	NA	NA	NA	NA	NA	NA	NA	NA	NA	NA	NA
F5	CCDS1281.1|Hs110|chr1	3	CCCAAAA	CATTTGCAAGCTGGGATGCAGGCTTACATTGACATTAAAAACTGCCCAAAGAAAACCAGGAATCTTAAGAAAATAACTCGTGAGCAGAGGCGGCACATGA	-13.6	CCCAAAC	TTTGGTCAGATGTCCCTTTCCCCAGACCTCAGCCAGGTGACTCTCTCTCCAGACATCAGTGACACCACCCTTCTCCCGGATCTCAGCCAGATATCACCTC	-15.1	AAATTTA	GCATCCAGACCGTATTCTCTACATGCCCATGGACTTTCCTATGAAAAATCATCAGAGGGAAAGACTTATGAAGATGACTCTCCTGAATGGTTTAAGGAAG	-19	NA	NA	NA	NA	NA	NA	NA	NA	NA	NA	NA	NA	NA	NA	NA	NA	NA	NA	NA	NA	NA	NA	NA	NA	NA	NA	NA	NA	NA	NA	NA	NA	NA	NA	NA	NA	NA	NA
SELP	CCDS1282.1|Hs110|chr1	2	GGGAAAC	TTCTCTTTTAACTCGCAGTGCAGCTTCCACTGCACTGACGGGTACCAAGTAAATGGGCCCAGCAAGCTGGAATGCTTGGCTTCTGGAATCTGGACAAATA	-33.1	GGGAAAC	TTCAGTTATGGATCAATCTGCTCTTTCCATTGTCTAGAGGGCCAGTTACTTAATGGCTCTGCACAAACAGCATGCCAAGAGAATGGCCACTGGTCAACTA	-27.1	NA	NA	NA	NA	NA	NA	NA	NA	NA	NA	NA	NA	NA	NA	NA	NA	NA	NA	NA	NA	NA	NA	NA	NA	NA	NA	NA	NA	NA	NA	NA	NA	NA	NA	NA	NA	NA	NA	NA	NA	NA
SELE	CCDS1283.1|Hs110|chr1	2	GGGAAAC	TTCAGCTACAATTCTTCCTGCTCTATCAGCTGTGATAGGGGTTACCTGCCAAGCAGCATGGAGACCATGCAGTGTATGTCCTCTGGAGAATGGAGTGCTC	-27.6	GGGTTTT	GTGTTGAAGGGATCCAAAAGGCTCCAATGTGGCCCCACAGGGGAGTGGGACAACGAGAAGCCCACATGTGAAGCTGTGAGATGCGATGCTGTCCACCAGC	-26.1	NA	NA	NA	NA	NA	NA	NA	NA	NA	NA	NA	NA	NA	NA	NA	NA	NA	NA	NA	NA	NA	NA	NA	NA	NA	NA	NA	NA	NA	NA	NA	NA	NA	NA	NA	NA	NA	NA	NA	NA	NA
FIRRM	CCDS1285.1|Hs110|chr1	5	CCCTTTA	GTAGATGACAATGATGATATTTTGAATATGGTAATAGTTATTCATTCTTTATTGGATATCTGCTCTGTTATTTCCAGTATGGACCATGCATTTCATGCCA	-19.3	TTTTTTT	GCCAACTCCCTTTTGCACTACGCTAAGGAATTTCTTCCTTTCCTCTCTGATTCTTGCTGTACTTTGCACCAACTGTATCTTCAGATACACAGCAAGTTTC	-18.7	CCCAAAA	GAAGCAGAAAATCTGCCTCTGTGGCAACATATTTCCTTCCAGGCGTTACCTCCTGAGCTTAGGGAACAAACTGTCCATGAGGTCACCACAGTAGGCACTG	-26.7	TTTTTTA	AACATTAAACAGGTAGCAGATCAACCTTATGTTCAACAGACATTCAGCCTTTTACTTCCACTGTTGGGATTTTTCATTCAAACTCTAGATCCTAAACTGA	-11	TTTAAAC	ATTAAACAGGTAGCAGATCAACCTTATGTTCAACAGACATTCAGCCTTTTACTTCCACTGTTGGGATTTTTCATTCAAACTCTAGATCCTAAACTGATAC	-11	NA	NA	NA	NA	NA	NA	NA	NA	NA	NA	NA	NA	NA	NA	NA	NA	NA	NA	NA	NA	NA	NA	NA	NA	NA	NA	NA	NA	NA	NA	NA	NA
SCYL3	CCDS1286.1|Hs110|chr1	2	AAAAAAT	ACTTCGGAGGACAGTGAAAACTTCCCATCAAGTTCTAAAAAGTCTGAGGAGTGGCCTGACTGGAGTGAACCTGAGGAGCCTGAAAATCAAACTGTCAACA	-21.8	CCCAAAA	AAGGATGATGTCTCCCCAGTGATGCAGTTTTCCTCAAAATTTGCTGCAGCAGAAATTACTGAGGGAGAGGCTGAAGGCTGGGAAGAAGAAGGGGAGCTGA	-29	NA	NA	NA	NA	NA	NA	NA	NA	NA	NA	NA	NA	NA	NA	NA	NA	NA	NA	NA	NA	NA	NA	NA	NA	NA	NA	NA	NA	NA	NA	NA	NA	NA	NA	NA	NA	NA	NA	NA	NA	NA
SCYL3	CCDS1287.1|Hs110|chr1	2	AAAAAAT	ACTTCGGAGGACAGTGAAAACTTCCCATCAAGTTCTAAAAAGTCTGAGGAGTGGCCTGACTGGAGTGAACCTGAGGAGCCTGAAAATCAAACTGTCAACA	-21.8	CCCAAAA	AAGGATGATGTCTCCCCAGTGATGCAGTTTTCCTCAAAATTTGCTGCAGCAGAAATTACTGAGGGAGAGGCTGAAGGCTGGGAAGAAGAAGGGGAGCTGA	-29	NA	NA	NA	NA	NA	NA	NA	NA	NA	NA	NA	NA	NA	NA	NA	NA	NA	NA	NA	NA	NA	NA	NA	NA	NA	NA	NA	NA	NA	NA	NA	NA	NA	NA	NA	NA	NA	NA	NA	NA	NA
FMO3	CCDS1292.1|Hs110|chr1	1	TTTAAAT	GGAGTCCTGAGGAAAGAGCCTGTATTTAACGATGAGCTCCCAGCAAGCATTCTGTGTGGCATTGTGTCCGTAAAGCCTAACGTGAAGGAATTCACAGAGA	-18.8	NA	NA	NA	NA	NA	NA	NA	NA	NA	NA	NA	NA	NA	NA	NA	NA	NA	NA	NA	NA	NA	NA	NA	NA	NA	NA	NA	NA	NA	NA	NA	NA	NA	NA	NA	NA	NA	NA	NA	NA	NA	NA	NA	NA
FMO2	CCDS1293.2|Hs110|chr1	2	GGGAAAA	CGCATCCTGGTGATTGGAATGGGAAACTCAGGCTCAGATATTGCTGTTGAGCTGAGTAAGAATGCTGCTCAGGTTTTTATCAGCACCAGGCATGGCACCT	-28.6	GGGAAAC	TCAGGCTCAGATATTGCTGTTGAGCTGAGTAAGAATGCTGCTCAGGTTTTTATCAGCACCAGGCATGGCACCTGGGTCATGAGCCGTATCTCTGAAGATG	-35.1	NA	NA	NA	NA	NA	NA	NA	NA	NA	NA	NA	NA	NA	NA	NA	NA	NA	NA	NA	NA	NA	NA	NA	NA	NA	NA	NA	NA	NA	NA	NA	NA	NA	NA	NA	NA	NA	NA	NA	NA	NA
FMO1	CCDS1294.1|Hs110|chr1	1	GGGAAAT	TCTGGCACAGACATTGCTGTGGAGGCCAGCCACCTGGCGGAAAAGGTGTTCCTCAGCACCACCGGAGGGGGATGGGTGATCAGCCGAATCTTTGACTCGG	-31	NA	NA	NA	NA	NA	NA	NA	NA	NA	NA	NA	NA	NA	NA	NA	NA	NA	NA	NA	NA	NA	NA	NA	NA	NA	NA	NA	NA	NA	NA	NA	NA	NA	NA	NA	NA	NA	NA	NA	NA	NA	NA	NA	NA
FMO4	CCDS1295.1|Hs110|chr1	3	CCCTTTC	CACGAAGATTATCCTAATTTCATGAACCATGAAAAATTTTGGGACTATCTCCAAGAATTTGCTGAGCACTTTGACCTCCTGAAATACATTCAGTTTAAGA	-16.8	TTTAAAA	ACTCGAATTGTCCCTGATTCCTCCAAGCCTGCCTCCATGTCACATTATTTAAAAGCCTGGGGGGCACCTGTCCTACTTGCCTCTCTTCTACTTATCTGTA	-12.5	TTTAAAA	GCCTGGGGGGCACCTGTCCTACTTGCCTCTCTTCTACTTATCTGTAAATCTTCACTTTTCTTGAAATTGGTGAGAGATAAACTACAGGACAGAATGTCCC	-24.5	NA	NA	NA	NA	NA	NA	NA	NA	NA	NA	NA	NA	NA	NA	NA	NA	NA	NA	NA	NA	NA	NA	NA	NA	NA	NA	NA	NA	NA	NA	NA	NA	NA	NA	NA	NA	NA	NA
PRRC2C	CCDS1296.2|Hs110|chr1	8	AAAAAAA	GAAAAGGAAACAAATGATGACAACTATGGACCTGGACCCAGTTTACGTCCACCAAATGTTGCTTGTTGGAGAGATGGTGGTAAGGCTGCTGGCTCACCTT	-21.8	GGGTTTT	GATCCAAGGTGGCTCATGATGCAGTCCTACATGGATCCTCGAATGATGTCAGGAAGACCTGCTATGGATATTCCACCCATTCATCCTGGAATGATTCCTC	-26.3	AAAAAAA	AATGCTGACTTGAATGCACAAACAGTTGTAAAGGTTGGAGAGAATGTTCTACCTCCAAAGAGGGAAATTGCAAAGAGAAGTTTTTCTAGTCAGAGACCAG	-19.2	AAAAAAT	GCTGACTTGAATGCACAAACAGTTGTAAAGGTTGGAGAGAATGTTCTACCTCCAAAGAGGGAAATTGCAAAGAGAAGTTTTTCTAGTCAGAGACCAGTAG	-19.2	CCCAAAT	CCTGCCCCACCTGCCCCAGCCCAGACTCAGGCACAGACCCACAAACCAGTCCAGAATCCACTACAGACTACATCTCAGTCTTCAAAACAACCACCACCAT	-9.3	AAAAAAT	AGAAAAGTAAAAGATGCCCAACAGGTGGAGCCAGAAGGACAAGAGAAACCAAGCCCAGCTACAGTCAGAAGCACAGATCCTGTCACGACAAAGGAGACTA	-10.4	GGGTTTC	CAACCAGGTCTCTCTCAGCCAACTTCAGTTCAGCAGATTCCAATCCCTATTTATGCACCACTGCAAGGGCAGCATCAAGCCCAACTGAGTTTGGGGGCTG	-23.4	AAATTTT	TATAACACTGCCCAGTCACCAAGTGCTCTCCAGCAGGTTACAGTACCTTTACCAGCATCGCAGCTTTCCTTGCCTAATTTTGGATCTACAGGGCAACCTC	-19.2	NA	NA	NA	NA	NA	NA	NA	NA	NA	NA	NA	NA	NA	NA	NA	NA	NA	NA	NA	NA	NA	NA	NA
SUCO	CCDS1303.1|Hs110|chr1	9	GGGAAAA	TCAGGTTCAAATTTACCTATTTCTCCAAAAGAACATAAATTAAAAGATGATTCTATTGTGGATGTACAAAATACAGAGTCAAAAAAGTTAAGTCCACCGG	-10.9	AAATTTA	CCTATTTCTCCAAAAGAACATAAATTAAAAGATGATTCTATTGTGGATGTACAAAATACAGAGTCAAAAAAGTTAAGTCCACCGGTGGTGGAGACACTCC	-16.6	TTTAAAA	AATGAGAGCTCTGATTATACAAAACCAGGAGACATTGACCCTACATCAGTAGCAAGTCCCAAAGATCCAGAAGATATACCAACATTTGATGAATGGAAGA	-11.3	AAAAAAT	GAGAGCTCTGATTATACAAAACCAGGAGACATTGACCCTACATCAGTAGCAAGTCCCAAAGATCCAGAAGATATACCAACATTTGATGAATGGAAGAAGA	-10.4	CCCTTTA	GATGAACAGATGTATGCAAAATATGTCAAGATGTTCATCAAGTACATAAAGGTTGAGTTGCTATCACATTTTGGATCAGAGCACTTTTGTCCATTAAGCC	-20.6	AAAAAAT	CTTCTTGGTTCTGCTACAAATGCCATTCTAAATATGGTGAATATTGCTGCTAATATTCTGGGAGCAAAAACTGAAGACCTGACAGAAGGAAATAAAAGTA	-17.7	AAATTTA	TCAGCAACAGTAGCAGAATTGAAACGGGAGGTTTCAGATCGACAAAGCTATCTTGTCATATCTTTGGTTCTTTGTGTTGTCTTGGGACTGATGCTTTGTA	-21.9	CCCAAAT	GATTTGTACATTGTAGAACCCCTCAAGTTTTCTCCAGAAAAGAAGAAGAAGCGCTGCAAGTACAAAATTGAAAAAATTGAGACCATAAAGCCTGAAGAAC	-15.3	TTTAAAA	CGAAGACGATCTAAAGTCCAAGACCAAGGAAAATTGATAAAAACTCTAATACAGACTAAGTCGGGATCATTGCCGAGCCTGCATGACATAATCAAAGGAA	-11.3	NA	NA	NA	NA	NA	NA	NA	NA	NA	NA	NA	NA	NA	NA	NA	NA	NA	NA	NA	NA
TNFSF4	CCDS1306.1|Hs110|chr1	1	GGGAAAT	GCAGCCAGGCCAAGATTCGAGAGGAACAAGCTATTGCTGGTGGCCTCTGTAATTCAGGGACTGGGGCTGCTCCTGTGCTTCACCTACATCTGCCTGCACT	-33.1	NA	NA	NA	NA	NA	NA	NA	NA	NA	NA	NA	NA	NA	NA	NA	NA	NA	NA	NA	NA	NA	NA	NA	NA	NA	NA	NA	NA	NA	NA	NA	NA	NA	NA	NA	NA	NA	NA	NA	NA	NA	NA	NA	NA
SLC9C2	CCDS1308.1|Hs110|chr1	4	TTTTTTT	GGAAATTTTCGGGGCAACAGAATCCACTTTTCTATTTTTAGAGATTTACATGTAGGCATTGAACTCAGCTATGACATTTTGGGAAGCATAATATTTGGAT	-9.9	AAATTTT	CGGGGCAACAGAATCCACTTTTCTATTTTTAGAGATTTACATGTAGGCATTGAACTCAGCTATGACATTTTGGGAAGCATAATATTTGGATATTGGTGTG	-12.9	TTTAAAT	GTATCAGCACTGATATCAATAAACTACTATTTTATGTTTTTATATGTATTAGAATCAACATTGAAGATAATAATTTTGAAAAGGAAATATTTTCAACAAT	-11.4	AAAAAAT	CTCACCTTCCTTTGTTCAAGAGGCATTATTGATAAGCATGAAGTCATTGAGATAAATAAGGTACTTCTTAAAAAATTAAAAGCACTAAATAACTTTCCAA	-10.7	NA	NA	NA	NA	NA	NA	NA	NA	NA	NA	NA	NA	NA	NA	NA	NA	NA	NA	NA	NA	NA	NA	NA	NA	NA	NA	NA	NA	NA	NA	NA	NA	NA	NA	NA
ANKRD45	CCDS1309.1|Hs110|chr1	1	AAAAAAT	GAGTGGTTGGAAACCCATACAGAAGCTTCCATTAATGAGCTTTTTGAGCAGAGACAACAACTGGAAGATATTGTGACTCCTATCTTCACAAAAATGACTA	-17	NA	NA	NA	NA	NA	NA	NA	NA	NA	NA	NA	NA	NA	NA	NA	NA	NA	NA	NA	NA	NA	NA	NA	NA	NA	NA	NA	NA	NA	NA	NA	NA	NA	NA	NA	NA	NA	NA	NA	NA	NA	NA	NA	NA
DARS2	CCDS1311.1|Hs110|chr1	2	GGGTTTA	TCCAGACCCATCAGAAGGACCACCCAACCGATCTGGGGTTCTCTCTACAGAAGTCTGTTGCAGAGTTCACAGAGGAGAATTCCAGAATTCAGTAGCTTTG	-27.2	TTTAAAT	GGCAATGAAATAGGAGGTGGTTCAATTCGAATTCACAATGCAGAGCTGCAGCGTTATATCCTGGCAACCTTACTAAAGGAGGATGTGAAAATGCTCTCCC	-23.6	NA	NA	NA	NA	NA	NA	NA	NA	NA	NA	NA	NA	NA	NA	NA	NA	NA	NA	NA	NA	NA	NA	NA	NA	NA	NA	NA	NA	NA	NA	NA	NA	NA	NA	NA	NA	NA	NA	NA	NA	NA
ZBTB37	CCDS1312.1|Hs110|chr1	1	GGGAAAC	CGGCGAGGTCAGGTTAGTGCTGTGCTGGATATCAGAGAGCTAAGTCCTCCTGAGGAGTCCACCAGCCCTCAGATCATTGAACCAAGTTCTGATGTAGAGA	-25.1	NA	NA	NA	NA	NA	NA	NA	NA	NA	NA	NA	NA	NA	NA	NA	NA	NA	NA	NA	NA	NA	NA	NA	NA	NA	NA	NA	NA	NA	NA	NA	NA	NA	NA	NA	NA	NA	NA	NA	NA	NA	NA	NA	NA
RABGAP1L	CCDS1314.1|Hs110|chr1	2	CCCAAAA	GATAAGCAAGTATACATGACTGTGGCAGTGGATATGGTAGTCACAGAGGTGGTGGAGCCTGTTCGCTTTCTCCTGGAGACAGTAGTCCGTGTGTACCCTG	-28.8	GGGAAAA	GGCCATACCAATGCTGGAGATGCAATATATGAGGTGGTGAGTCTACAGCGAGAGTCTGACAAGGAGGAACCAGTCACTCCTACTAGTGGAGGGGGTCCAA	-23	NA	NA	NA	NA	NA	NA	NA	NA	NA	NA	NA	NA	NA	NA	NA	NA	NA	NA	NA	NA	NA	NA	NA	NA	NA	NA	NA	NA	NA	NA	NA	NA	NA	NA	NA	NA	NA	NA	NA	NA	NA
CACYBP	CCDS1315.1|Hs110|chr1	1	AAAAAAA	GTCAAGACTGATACAGTTCTTATATTGTGTAGAAAGAAAGTGGAAAACACAAGGTGGGATTACCTGACCCAGGTTGAAAAGGAGTGCAAAGAAAAAGAGA	-16.3	NA	NA	NA	NA	NA	NA	NA	NA	NA	NA	NA	NA	NA	NA	NA	NA	NA	NA	NA	NA	NA	NA	NA	NA	NA	NA	NA	NA	NA	NA	NA	NA	NA	NA	NA	NA	NA	NA	NA	NA	NA	NA	NA	NA
TNR	CCDS1318.1|Hs110|chr1	3	CCCAAAA	GACATCACAATTAGCAATGTGACCAAGGACTCAGTGATGGTCTCCTGGAGCCCTCCTGTTGCATCTTTCGATTACTACCGAGTATCATATCGACCCACCC	-16.5	TTTTTTC	CGGAAATGGGCTGATTACCGTGTTGGCTTCGGGAACGTGGAGGATGAGTTCTGGCTGGGGCTGGACAATATACACAGGATCACATCCCAGGGCCGCTATG	-26.7	CCCTTTC	TCCACAGAGGATAGAGACAATGATGTTGCAGTGACTAACTGTGCCATGTCGTACAAGGGAGCATGGTGGTATAAGAACTGCCACCGGACCAACCTCAATG	-25.3	NA	NA	NA	NA	NA	NA	NA	NA	NA	NA	NA	NA	NA	NA	NA	NA	NA	NA	NA	NA	NA	NA	NA	NA	NA	NA	NA	NA	NA	NA	NA	NA	NA	NA	NA	NA	NA	NA
ASTN1	CCDS1319.1|Hs110|chr1	1	CCCAAAC	AAGCAGGTCCAGCGGCGACTCTGGCTGGAGTATGAAGACATCAGTAAAGGCAACTCCCCATCAGATGAGTCTGAGGAGCGGGAAAGAGACCCCAAGGTGC	-24.5	NA	NA	NA	NA	NA	NA	NA	NA	NA	NA	NA	NA	NA	NA	NA	NA	NA	NA	NA	NA	NA	NA	NA	NA	NA	NA	NA	NA	NA	NA	NA	NA	NA	NA	NA	NA	NA	NA	NA	NA	NA	NA	NA	NA
BRINP2	CCDS1320.1|Hs110|chr1	1	GGGTTTC	ACCACCAGGTACAGGATTTATAGGGAGTTTGCCCGTTGGAAGGTGAACAACTTGGCTCTGGAAAGGAAGGACTTCTTCAGTTTGCCATTGCCTCTTGCCC	-24.3	NA	NA	NA	NA	NA	NA	NA	NA	NA	NA	NA	NA	NA	NA	NA	NA	NA	NA	NA	NA	NA	NA	NA	NA	NA	NA	NA	NA	NA	NA	NA	NA	NA	NA	NA	NA	NA	NA	NA	NA	NA	NA	NA	NA
RASAL2	CCDS1321.2|Hs110|chr1	1	TTTTTTA	GAACATGAATGGGGTGGAATGAAGCGCTTTCTTTTGGAGATCTCTAATCCAGACACCATCTCAAACACCCCAGGCTTTGATGGTTACATTGATCTGGGCC	-25.4	NA	NA	NA	NA	NA	NA	NA	NA	NA	NA	NA	NA	NA	NA	NA	NA	NA	NA	NA	NA	NA	NA	NA	NA	NA	NA	NA	NA	NA	NA	NA	NA	NA	NA	NA	NA	NA	NA	NA	NA	NA	NA	NA	NA
RASAL2	CCDS1322.1|Hs110|chr1	1	TTTTTTA	GAACATGAATGGGGTGGAATGAAGCGCTTTCTTTTGGAGATCTCTAATCCAGACACCATCTCAAACACCCCAGGCTTTGATGGTTACATTGATCTGGGCC	-25.4	NA	NA	NA	NA	NA	NA	NA	NA	NA	NA	NA	NA	NA	NA	NA	NA	NA	NA	NA	NA	NA	NA	NA	NA	NA	NA	NA	NA	NA	NA	NA	NA	NA	NA	NA	NA	NA	NA	NA	NA	NA	NA	NA	NA
RALGPS2	CCDS1325.1|Hs110|chr1	1	AAATTTA	ATGAATAATATCCTTCGAATAATTTCTGATTTACAGCAGTCTTGTGAATATGATATTCCCATGTTGCCTCATGTCCAAAAATATCTCAACTCTGTTCAGT	-13	NA	NA	NA	NA	NA	NA	NA	NA	NA	NA	NA	NA	NA	NA	NA	NA	NA	NA	NA	NA	NA	NA	NA	NA	NA	NA	NA	NA	NA	NA	NA	NA	NA	NA	NA	NA	NA	NA	NA	NA	NA	NA	NA	NA
ANGPTL1	CCDS1327.1|Hs110|chr1	2	CCCTTTC	AAGATACCACCGGTAACTTTCATCAATGAAGGACCATTCAAAGACTGTCAGCAAGCAAAAGAAGCTGGGCATTCGGTCAGTGGGATTTATATGATTAAAC	-21.5	GGGAAAT	GCAGGGGATTCTATGATGTGGCATAATGGTAAACAATTCACCACACTGGACAGAGATAAAGATATGTATGCAGGAAACTGCGCCCACTTTCATAAAGGAG	-16.8	NA	NA	NA	NA	NA	NA	NA	NA	NA	NA	NA	NA	NA	NA	NA	NA	NA	NA	NA	NA	NA	NA	NA	NA	NA	NA	NA	NA	NA	NA	NA	NA	NA	NA	NA	NA	NA	NA	NA	NA	NA
FAM20B	CCDS1328.1|Hs110|chr1	1	GGGTTTC	CACCGAGCCCCCTTGGTAGTTGGCAGATTTGTTAATCTTCGGACAGAGATCAAACCTGTCGCCACAGAGCAGCTGTTGAGCACCTTCCTAACTGTAGGAA	-25.1	NA	NA	NA	NA	NA	NA	NA	NA	NA	NA	NA	NA	NA	NA	NA	NA	NA	NA	NA	NA	NA	NA	NA	NA	NA	NA	NA	NA	NA	NA	NA	NA	NA	NA	NA	NA	NA	NA	NA	NA	NA	NA	NA	NA
SOAT1	CCDS1330.1|Hs110|chr1	1	TTTTTTT	GCCTTTTTGCACTGCTGGCTCAATGCCTTTGCTGAGATGTTACGCTTTGGTGACAGGATGTTCTATAAGGATTGGTGGAACTCCACGTCATACTCCAACT	-23.7	NA	NA	NA	NA	NA	NA	NA	NA	NA	NA	NA	NA	NA	NA	NA	NA	NA	NA	NA	NA	NA	NA	NA	NA	NA	NA	NA	NA	NA	NA	NA	NA	NA	NA	NA	NA	NA	NA	NA	NA	NA	NA	NA	NA
NPHS2	CCDS1331.1|Hs110|chr1	1	CCCTTTT	TCCATCTGGTTCTGCGTAAAGGTTGTACAAGAGTATGAAAGAGTAATTATATTCCGACTGGGACATCTGCTTCCTGGAAGAGCCAAAGGCCCTGGTCTTT	-20.8	NA	NA	NA	NA	NA	NA	NA	NA	NA	NA	NA	NA	NA	NA	NA	NA	NA	NA	NA	NA	NA	NA	NA	NA	NA	NA	NA	NA	NA	NA	NA	NA	NA	NA	NA	NA	NA	NA	NA	NA	NA	NA	NA	NA
TDRD5	CCDS1332.1|Hs110|chr1	6	AAAAAAA	TTAGGCTTCTTAAATGTGACAGAACTTGTTGGAGCTCTTAGTGACATTCTCCATGTTGAGTTCAGGAAAGGACACCAAGACTTACTAGTGTTTGATGCGG	-15.9	AAAAAAA	CAAAAAGAGCCACAACAGAAGATTTGCAAGAAGCCTAATCTGGTGGTAAAGCCTTTACAGCTGCAAGTAGAAACAAACAAATCAGAGCTCAACTTGGCAA	-15.8	GGGTTTC	AGTGAGCTCAACCCTTTAGCTTTATACACGACATCCAGTGGAGGGCCAGAGGACATTGTCTTGACAGAACTGGGTTATCCTTCCCAGCAGCACTATTTTA	-22.7	CCCTTTA	GCTTTATACACGACATCCAGTGGAGGGCCAGAGGACATTGTCTTGACAGAACTGGGTTATCCTTCCCAGCAGCACTATTTTAATGAAGACCGAAAGATAA	-20.7	GGGAAAA	GGAGGTGATGCTGCCTCCCATCTATTTACTGCAAGCCTTGGTGGAAAGAATCAGTATTCATCATGTAAAGAAATGCCACAGAAGGACTGGTGTTTTTCTA	-21.9	AAAAAAT	ACTGGCACAAACAGGACTCAAAAGCAACTAGACATAAATGGTTCTTCAGATTCTTCCACACTGCCCAAATTGGAAGAATTCTGTACCTCTCTTACCCAGT	-21.4	NA	NA	NA	NA	NA	NA	NA	NA	NA	NA	NA	NA	NA	NA	NA	NA	NA	NA	NA	NA	NA	NA	NA	NA	NA	NA	NA	NA	NA
TOR1AIP2	CCDS1334.1|Hs110|chr1	1	GGGTTTT	TGGAGCTATGGCCCTGTGATTCTTGTCGTCCTGGTTGTGGCTGTTGTGGCAAGTTCTGTGAATAGCTACTATTCCTCTCCAGCCCAGCAAGTGCCCAAAA	-27.3	NA	NA	NA	NA	NA	NA	NA	NA	NA	NA	NA	NA	NA	NA	NA	NA	NA	NA	NA	NA	NA	NA	NA	NA	NA	NA	NA	NA	NA	NA	NA	NA	NA	NA	NA	NA	NA	NA	NA	NA	NA	NA	NA	NA
TOR1AIP1	CCDS1335.1|Hs110|chr1	1	GGGAAAA	CGAACCCGGCTAGAAGAGTTCCGGTCCGATTCTGCGAAAGAGGAAGTGAGAGAAAGCGCGTACTACCTTCGGTCTAGGCAGCGGAGGCAGCCGCGACCCC	-26.4	NA	NA	NA	NA	NA	NA	NA	NA	NA	NA	NA	NA	NA	NA	NA	NA	NA	NA	NA	NA	NA	NA	NA	NA	NA	NA	NA	NA	NA	NA	NA	NA	NA	NA	NA	NA	NA	NA	NA	NA	NA	NA	NA	NA
CEP350	CCDS1336.1|Hs110|chr1	7	TTTAAAT	GATCGACCAGCAATTGATGCATTGCAAAATTCTGAATGTTTGATTAGGATGGGAGCTTCTATGAGAACTGAGGAAGAAATGCCTAACAGAACAAAAGGAA	-18.5	AAAAAAT	GTCCCTCCTTCTGAGCCATCAGCAACTAGGCGACTACAGGAAACTTACTCCAAATTGCTACTAGAAAAGACCTTGCTTGAAGAGCCATCTCATCAACATG	-16.2	TTTAAAA	GAAAAGGAATTTTGTCCTGGAGAAAGAAATAGTTATGAACCCATCAAAGAGTTTCAGAAAGAAGCTGAAAAATTCTTGCCACTTTTTGGGCACATAGGTG	-18.3	AAAAAAA	TCAACTCTTGAACCTCATAGCACTTTAAGCCCTCAGGAGGACCATTCTAACAGAAAGTCTGCCTATGATCCTTCCTCTGTGGATGTTACCTCCCAGCATT	-15.7	AAAAAAA	CATCTACGAGACAAAGGAGAGGATGATAAAATGCCCCCGCTCCGGAAGAAACAGCGTGGTTTGCTTTTAAGGTTGCAGCAAGAAAAGGCAGAAATAAAAC	-17.3	AAAAAAC	CAACTGGAAGCCCAGCTGAAGTCATCACTAAATGAGGAAAAAAAGTCAAAACAACAACTGGAAAAAATCAGCTTACTGACAGACAGTTTACTAAAAGTCT	-11.5	AAAAAAT	AAGGCAGAAGAAACCATTGTACCTCTAATGGCAGAACCTAAAAGAGTAACCCAACAACCATGTGAAACATTATTGGCAGTCCCCCATACTGCAGAAGAAG	-11.2	NA	NA	NA	NA	NA	NA	NA	NA	NA	NA	NA	NA	NA	NA	NA	NA	NA	NA	NA	NA	NA	NA	NA	NA	NA	NA
STX6	CCDS1341.1|Hs110|chr1	1	AAAAAAT	AGACAGGCACTGCTGGGAGACAGTGGCAGCCAGAACTGGAGCACTGGAACAACAGATAAATATGGGCGTCTGGACCGAGAGCTCCAGAGAGCCAATTCTC	-29.6	NA	NA	NA	NA	NA	NA	NA	NA	NA	NA	NA	NA	NA	NA	NA	NA	NA	NA	NA	NA	NA	NA	NA	NA	NA	NA	NA	NA	NA	NA	NA	NA	NA	NA	NA	NA	NA	NA	NA	NA	NA	NA	NA	NA
RNASEL	CCDS1347.1|Hs110|chr1	1	GGGAAAT	GAATCCGACATCAAAACACGAAAATCTGAAAGTGAGATCCTCAGACTACTGCAACCTGGGCCTTCTGAACATTCCAAAAGTTTTGACAAGTGGACGACTA	-14	NA	NA	NA	NA	NA	NA	NA	NA	NA	NA	NA	NA	NA	NA	NA	NA	NA	NA	NA	NA	NA	NA	NA	NA	NA	NA	NA	NA	NA	NA	NA	NA	NA	NA	NA	NA	NA	NA	NA	NA	NA	NA	NA	NA
NPL	CCDS1350.1|Hs110|chr1	1	GGGAAAA	AAGACAAACCAGATGTTGGAGGCTTTTGAACAAAAGGACTTCTCTTTAGCCCTGAACTATCAGTTTTGTATCCAGAGATTTATCAACTTTGTTGTCAAAC	-18.3	NA	NA	NA	NA	NA	NA	NA	NA	NA	NA	NA	NA	NA	NA	NA	NA	NA	NA	NA	NA	NA	NA	NA	NA	NA	NA	NA	NA	NA	NA	NA	NA	NA	NA	NA	NA	NA	NA	NA	NA	NA	NA	NA	NA
LAMC1	CCDS1351.1|Hs110|chr1	4	GGGAAAA	GCTTTTGACATCACCTATGTGCGTCTCAAGTTCCACACCAGCCGCCCGGAGAGCTTTGCCATTTACAAGCGCACACGGGAAGACGGGCCCTGGATTCCTT	-23.1	CCCTTTT	GAATTTCAGAAGCTCCTAAACAACTTGACCTCTATCAAGATACGTGGGACATACAGTGAGAGAAGTGCTGGATATTTGGATGATGTCACCCTGGCAAGTG	-17.1	GGGAAAT	CGCTGTGACCAGTGTGAAGAAAACTATTTCTACAATCGGTCTTGGCCTGGCTGCCAGGAATGTCCAGCTTGTTACCGGCTGGTAAAGGATAAGGTTGCTG	-27.1	CCCAAAC	AACATGACTCTTTTGGCAGAAGAGGCTCGAAAGCTTGCTGAACGTCATAAACAGGAAGCTGATGACATTGTTCGAGTGGCAAAGACAGCCAATGATACGT	-24.5	NA	NA	NA	NA	NA	NA	NA	NA	NA	NA	NA	NA	NA	NA	NA	NA	NA	NA	NA	NA	NA	NA	NA	NA	NA	NA	NA	NA	NA	NA	NA	NA	NA	NA	NA
LAMC2	CCDS1352.1|Hs110|chr1	2	GGGAAAC	ACTAACATTCCTGCCTCAGACCACTACGTGGGGCCAAATGGCTTTAAAAGTCTGGCTCAGGAGGCCACAAGATTAGCAGAAAGCCACGTTGAGTCAGCCA	-25.8	GGGAAAC	TGGAAAGAAGAAGCACAGCAGCTCTTACAGAATGGAAAAAGTGGGAGAGAGAAATCAGATCAGCTGCTTTCCCGTGCCAATCTTGCTAAAAGCAGAGCAC	-20.8	NA	NA	NA	NA	NA	NA	NA	NA	NA	NA	NA	NA	NA	NA	NA	NA	NA	NA	NA	NA	NA	NA	NA	NA	NA	NA	NA	NA	NA	NA	NA	NA	NA	NA	NA	NA	NA	NA	NA	NA	NA
SMG7	CCDS1355.1|Hs110|chr1	4	CCCTTTC	CCAGCTGCCTCCACTAATCTGCAAAAAGCACTTTCTAAAGCACTGGAAAGCCGAGATGAGGTGAAAACCAAGTGGGGTGTTTCTGACTTCATCAAGGCCT	-28.5	AAATTTA	AGCAACAACTGTGACACAGGAGAGAAGCCAGTGGTTACCTTCAAAGAAAACATTAAGACACGAGAAGTGAACAGAGACCAAGGAAGAAGTTTTCCTCCCA	-13.6	AAAAAAA	ATGAAGCCTTTTCCCATGGAGCCATATAACCATAATCCCTCAGAAGTCAAGGTCCCAGAATTCTACTGGGATTCTTCCTACAGCATGGCTGATAACAGAT	-17.9	CCCAAAT	AATAGTATGTTCAATGAGGTATATGGGAAAAACCTGACATCCAGCTCCAAAGCAGAACTCAGTCCCTCAATGGCCCCCCAGGAAACATCTCTGTATTCCC	-18	NA	NA	NA	NA	NA	NA	NA	NA	NA	NA	NA	NA	NA	NA	NA	NA	NA	NA	NA	NA	NA	NA	NA	NA	NA	NA	NA	NA	NA	NA	NA	NA	NA	NA	NA
APOBEC4	CCDS1358.1|Hs110|chr1	1	CCCAAAT	AAACCCAGGAATATCGTAAGGCACTTAAATATGCCTCAAATGTCATTCCAGGAAACCAAGGACCTTGGAAGGCTTCCCACTGGAAGGTCAGTGGAGATAG	-29.4	NA	NA	NA	NA	NA	NA	NA	NA	NA	NA	NA	NA	NA	NA	NA	NA	NA	NA	NA	NA	NA	NA	NA	NA	NA	NA	NA	NA	NA	NA	NA	NA	NA	NA	NA	NA	NA	NA	NA	NA	NA	NA	NA	NA
RGL1	CCDS1359.1|Hs110|chr1	1	CCCAAAC	TGTGAAGAAGATGGAAGCCAAAGTTCATCAGAGTCCAAAATGGTGATCAGGAATGCAATCGCTTCCATACTAAGGGCCTGGCTTGACCAGTGTGCAGAAG	-23.2	NA	NA	NA	NA	NA	NA	NA	NA	NA	NA	NA	NA	NA	NA	NA	NA	NA	NA	NA	NA	NA	NA	NA	NA	NA	NA	NA	NA	NA	NA	NA	NA	NA	NA	NA	NA	NA	NA	NA	NA	NA	NA	NA	NA
EDEM3	CCDS1363.2|Hs110|chr1	5	GGGAAAA	TTTTCTCTGACACTGATTGATTCTTTGGACACTCTTGTGGTTTTAAATAAAACTAAAGAATTTGAAGATGCAGTGAGAAAAGTTTTAAGAGATGTTAATT	-21.7	TTTAAAT	AAAACTAAAGAATTTGAAGATGCAGTGAGAAAAGTTTTAAGAGATGTTAATTTAGATAACGATGTAGTCGTATCAGTCTTTGAAACAAACATCAGAGTTC	-12.2	AAATTTA	AATAAATATGCTAGAGTGCCTTGCGGATTTGCTGCCATGAAGGATGTTCGTACTGGAAGTCATGAGGACAGAATGGATTCTTTCTTCTTGGCTGAAATGT	-23.4	TTTAAAT	AAATATGCTAGAGTGCCTTGCGGATTTGCTGCCATGAAGGATGTTCGTACTGGAAGTCATGAGGACAGAATGGATTCTTTCTTCTTGGCTGAAATGTTTA	-23.4	GGGAAAA	ATCGCACTGATACAAAGAGGACAGTGCATGTTTGCAGAAAAGGCACGCAACATCCAGAATGCTGGAGCCATTGGTGGCATTGTTATTGATGACAATGAGG	-26.1	NA	NA	NA	NA	NA	NA	NA	NA	NA	NA	NA	NA	NA	NA	NA	NA	NA	NA	NA	NA	NA	NA	NA	NA	NA	NA	NA	NA	NA	NA	NA	NA
RNF2	CCDS1365.1|Hs110|chr1	1	CCCAAAC	TTTGATGCACTCATCAGCAAAATTTATCCAAGTCGTGATGAGTATGAAGCTCATCAAGAGAGAGTATTAGCCAGGATCAACAAGCACAATAATCAGCAAG	-16.4	NA	NA	NA	NA	NA	NA	NA	NA	NA	NA	NA	NA	NA	NA	NA	NA	NA	NA	NA	NA	NA	NA	NA	NA	NA	NA	NA	NA	NA	NA	NA	NA	NA	NA	NA	NA	NA	NA	NA	NA	NA	NA	NA	NA
TRMT1L	CCDS1366.1|Hs110|chr1	4	AAATTTT	GACTCTGCCAGCTCATTGAACTCAGATAATCTTGATGCAGGCAACAGACAGGCTTGTCCATTGTGCCCTAAGGAAAAATTCAGAGCTTGTAATAGCCATA	-19.8	TTTAAAC	AAATTGAAAGTGGTGGTGGACAGTAAGGAAAAGGAAAAGAGTGATGATATTCTTGAAGAAGGAGAGAAAAATCTTGGTAATATTAAGGTGACCAAAATGG	-8.9	CCCTTTT	GGAACATCAGTGAATTATCTAGATTCTGCATTCAGAAATATAAGAAACCTTGGCATAGTGTCAGTGACTTCTACAGATATCAGTTCTTTATATGCCAAGG	-20.8	AAATTTA	GGCAAGAAGCAAAAGACTGATGTCAGTACTGAACATCCTCCCTTTTATTACAACATTCACAGACACAGCATTAAAGGAATGAATATGCCAAAGTTAAAAA	-11.9	NA	NA	NA	NA	NA	NA	NA	NA	NA	NA	NA	NA	NA	NA	NA	NA	NA	NA	NA	NA	NA	NA	NA	NA	NA	NA	NA	NA	NA	NA	NA	NA	NA	NA	NA
SWT1	CCDS1367.1|Hs110|chr1	2	GGGAAAA	AGTGTGGATTTACCTGGAGAGTTAATGAGTATGGAAATTGACTTAGAAGATGATGTACATTCCTCCTCTGCAAATAATACTTCAGACAGAAAGCTTCTAA	-13.3	CCCAAAC	AGTAATTATCAAGATGTTGAGACCCTCTATAACTTCCTAATCAAGTATGAGGTAAATAAAAATGTCAAATTTACTGCCCAGGAAATTTATGATTGTGTTT	-10.5	NA	NA	NA	NA	NA	NA	NA	NA	NA	NA	NA	NA	NA	NA	NA	NA	NA	NA	NA	NA	NA	NA	NA	NA	NA	NA	NA	NA	NA	NA	NA	NA	NA	NA	NA	NA	NA	NA	NA	NA	NA
IVNS1ABP	CCDS1368.1|Hs110|chr1	3	AAATTTT	ATTGAGTCTTCTGTTGCCAAATTAAATGCCCTGAGGAAAAGTGGCCAGTTCTGTGATGTTCGACTTCAGGTCTGTGGCCATGAAATGTTAGCACACAGAG	-23.2	AAATTTT	GCAAGTTGTATGGGAGACTCCCGTTTGTTGAATAAGGTTGATGCTTATATTCAGGAGCATTTGTTACAAATTTCTGAAGAGGAGGAGTTTCTTAAGCTTC	-26.7	GGGAAAT	ATGACTTCACCAAGGAGCAATGCTGGGATTGCAACTGTAGGGAACACCATTTATGCAGTGGGAGGATTCGATGGCAATGAATTTCTGAATACGGTGGAAG	-20.6	NA	NA	NA	NA	NA	NA	NA	NA	NA	NA	NA	NA	NA	NA	NA	NA	NA	NA	NA	NA	NA	NA	NA	NA	NA	NA	NA	NA	NA	NA	NA	NA	NA	NA	NA	NA	NA	NA
PRG4	CCDS1369.1|Hs110|chr1	1	TTTTTTC	AAGAGAGGTGGCAGCATTCAGCAGTATATTTATAAACAGGAACCTGTACAGAAGTGCCCTGGAAGAAGGCCTGCTCTAAATTATCCAGTGTATGGAGAAA	-21.4	NA	NA	NA	NA	NA	NA	NA	NA	NA	NA	NA	NA	NA	NA	NA	NA	NA	NA	NA	NA	NA	NA	NA	NA	NA	NA	NA	NA	NA	NA	NA	NA	NA	NA	NA	NA	NA	NA	NA	NA	NA	NA	NA	NA
PTGS2	CCDS1371.1|Hs110|chr1	1	GGGTTTT	CAAATCATCAACACTGCCTCAATTCAGTCTCTCATCTGCAATAACGTGAAGGGCTGTCCCTTTACTTCATTCAGTGTTCCAGATCCAGAGCTCATTAAAA	-18.3	NA	NA	NA	NA	NA	NA	NA	NA	NA	NA	NA	NA	NA	NA	NA	NA	NA	NA	NA	NA	NA	NA	NA	NA	NA	NA	NA	NA	NA	NA	NA	NA	NA	NA	NA	NA	NA	NA	NA	NA	NA	NA	NA	NA
PLA2G4A	CCDS1372.1|Hs110|chr1	2	GGGTTTC	CGAGCCATGGTGGGATTCTCTGGTGTGATGAAGGCATTATACGAATCAGGAATTCTGGATTGTGCTACCTACGTTGCTGGTCTTTCTGGCTCCACCTGGT	-29.1	CCCTTTA	CCTCTTTTCACCTGTCTTCATGTCAAACCTGACGTTTCAGAGCTGATGTTTGCAGATTGGGTTGAATTTAGTCCATACGAAATTGGCATGGCTAAATATG	-20.3	NA	NA	NA	NA	NA	NA	NA	NA	NA	NA	NA	NA	NA	NA	NA	NA	NA	NA	NA	NA	NA	NA	NA	NA	NA	NA	NA	NA	NA	NA	NA	NA	NA	NA	NA	NA	NA	NA	NA	NA	NA
BRINP3	CCDS1373.1|Hs110|chr1	1	AAATTTC	CTTGGCTCTCCTCTGCCTCTTGCCCCTGAATTCTTCCGCAACATAAGACTTTTGGGACGTCGACCTACCCTTCAGCAAATCACAGAAAACCTTATCAAGA	-11.6	NA	NA	NA	NA	NA	NA	NA	NA	NA	NA	NA	NA	NA	NA	NA	NA	NA	NA	NA	NA	NA	NA	NA	NA	NA	NA	NA	NA	NA	NA	NA	NA	NA	NA	NA	NA	NA	NA	NA	NA	NA	NA	NA	NA
RGS18	CCDS1374.1|Hs110|chr1	2	TTTTTTC	AAGTTAATACATGGTTCAGGAAAAGAAGAAACAAGCAAAGAAGCCAAAATCAGAGCTAAGGAAAAAAGAAATAGACTAAGTCTTCTTGTGCAGAAACCTG	-9.2	CCCAAAA	GAGGTTAACCTTGATTTTCACACAAAAGAAGTCATTACAAACAGCATCACTCAACCTACCCTCCACAGTTTTGATGCTGCACAAAGCAGAGTGTATCAGC	-15.8	NA	NA	NA	NA	NA	NA	NA	NA	NA	NA	NA	NA	NA	NA	NA	NA	NA	NA	NA	NA	NA	NA	NA	NA	NA	NA	NA	NA	NA	NA	NA	NA	NA	NA	NA	NA	NA	NA	NA	NA	NA
RGS13	CCDS1376.1|Hs110|chr1	2	AAATTTA	ATGGCTACAAAATATGGTCCAGTAGTCTATGCAGCATATTTAAAAATGGAGCACAGTGACGAGAATATTCAATTCTGGATGGCATGTGAAACCTATAAGA	-17.2	TTTAAAA	ATGGAGCACAGTGACGAGAATATTCAATTCTGGATGGCATGTGAAACCTATAAGAAAATTGCCTCACGGTGGAGCAGAATTTCTAGGGCAAAGAAGCTTT	-19.3	NA	NA	NA	NA	NA	NA	NA	NA	NA	NA	NA	NA	NA	NA	NA	NA	NA	NA	NA	NA	NA	NA	NA	NA	NA	NA	NA	NA	NA	NA	NA	NA	NA	NA	NA	NA	NA	NA	NA	NA	NA
RGS2	CCDS1377.1|Hs110|chr1	2	TTTAAAA	GATTGGAAGACCCGTTTGAGCTACTTCTTACAAAATTCCTCTACTCCTGGGAAGCCCAAAACCGGCAAAAAAAGCAAACAGCAAGCTTTCATCAAGCCTT	-14.5	TTTTTTA	AAGTCGGAATTCTGTGAAGAAAATATTGAATTCTGGCTGGCCTGTGAAGACTTCAAAAAAACCAAATCACCCCAAAAGCTGTCCTCAAAAGCAAGGAAAA	-18.4	NA	NA	NA	NA	NA	NA	NA	NA	NA	NA	NA	NA	NA	NA	NA	NA	NA	NA	NA	NA	NA	NA	NA	NA	NA	NA	NA	NA	NA	NA	NA	NA	NA	NA	NA	NA	NA	NA	NA	NA	NA
CDC73	CCDS1382.1|Hs110|chr1	2	CCCAAAT	GCAGCACCTGTGGATCCCACTTTGCGCACCAAACAGCCTATCCCAGCTGCCTATAACAGATACGATCAGGAAAGATTCAAAGGAAAAGAAGAAACGGAAG	-13.9	CCCAAAT	CAGAAGAAAGGATCTCGAACACCCATTATCATAATTCCTGCAGCTACCACCTCTTTAATAACCATGCTTAATGCAAAAGACCTTCTACAGGACCTGAAAT	-7.7	NA	NA	NA	NA	NA	NA	NA	NA	NA	NA	NA	NA	NA	NA	NA	NA	NA	NA	NA	NA	NA	NA	NA	NA	NA	NA	NA	NA	NA	NA	NA	NA	NA	NA	NA	NA	NA	NA	NA	NA	NA
B3GALT2	CCDS1383.1|Hs110|chr1	1	TTTTTTA	ATACTACTAATAGCTGCAGAGCCTGGACAAATAGAAGCTAGAAGAGCTATTCGGCAAACTTGGGGCAATGAAAGTCTAGCACCTGGTATTCAAATCACAA	-17.2	NA	NA	NA	NA	NA	NA	NA	NA	NA	NA	NA	NA	NA	NA	NA	NA	NA	NA	NA	NA	NA	NA	NA	NA	NA	NA	NA	NA	NA	NA	NA	NA	NA	NA	NA	NA	NA	NA	NA	NA	NA	NA	NA	NA
KCNT2	CCDS1384.1|Hs110|chr1	6	AAAAAAC	CAGAGATCAAGTCTAAGGATACGCCTGTTCAATTTTTCTCTCAAATTACTAAGCTGCTTATTATACATAATCCGAGTACTACTAGAAAACCCTTCACAAG	-8.8	GGGAAAC	ATCTGGGAACAGATTTTACGAATACCCTTCATCTTGGAAATAATTAATGCAGTTCCCTTCATTATCTCAATATTCTGGCCTTCCTTAAGGAATCTATTTG	-12.1	TTTTTTA	AATGAATTCTATGCTCATCCTAGGCTCCAGGATTATTATGTGGTGATTTTGTGTCCTACTGAAATGGATGTACAGGTTCGAAGGGTACTGCAGATTCCAA	-18.3	TTTAAAT	GAATTCTATGCTCATCCTAGGCTCCAGGATTATTATGTGGTGATTTTGTGTCCTACTGAAATGGATGTACAGGTTCGAAGGGTACTGCAGATTCCAATGT	-18.5	TTTAAAC	TGTATATGCCCAGCAACATCTACACTTATTACACTACTGGTTCATACCTCTAGAGGGCAAGAAGGCCAGCAATCGCCAGAACAATGGCAGAAGATGTACG	-20.1	CCCAAAA	CACTCTGGTAAAACAGCTGAAAAAATAACCCAGCAGCGACTGAACCTCTACAGGAGGTCAGAAAGACAAGAGCTTGCTGAACTTGTGAAAAATAGAATGA	-19.6	NA	NA	NA	NA	NA	NA	NA	NA	NA	NA	NA	NA	NA	NA	NA	NA	NA	NA	NA	NA	NA	NA	NA	NA	NA	NA	NA	NA	NA
CFH	CCDS1385.1|Hs110|chr1	6	GGGAAAT	ACAGCAAAATGCACAAGTACTGGCTGGATACCTGCTCCGAGATGTACCTTGAAACCTTGTGATTATCCAGACATTAAACATGGAGGTCTATATCATGAGA	-17.2	AAATTTA	ATTATACTTGAGGAACATTTAAAAAACAAGAAGGAATTCGATCATAATTCTAACATAAGGTACAGATGTAGAGGAAAAGAAGGATGGATACACACAGTCT	-5.7	TTTAAAA	AACAAGAAGGAATTCGATCATAATTCTAACATAAGGTACAGATGTAGAGGAAAAGAAGGATGGATACACACAGTCTGCATAAATGGAAGATGGGATCCAG	-12.9	AAAAAAC	AAGAAGGAATTCGATCATAATTCTAACATAAGGTACAGATGTAGAGGAAAAGAAGGATGGATACACACAGTCTGCATAAATGGAAGATGGGATCCAGAAG	-12.9	GGGAAAA	TGGAGTTCTCCACCTCAGTGTGAAGGCCTTCCTTGTAAATCTCCACCTGAGATTTCTCATGGTGTTGTAGCTCACATGTCAGACAGTTATCAGTATGGAG	-20.6	TTTAAAT	GGAAACTGGACGGAACCACCTCAATGCAAAGATTCTACAGGAAAATGTGGGCCCCCTCCACCTATTGACAATGGGGACATTACTTCATTCCCGTTGTCAG	-26.2	NA	NA	NA	NA	NA	NA	NA	NA	NA	NA	NA	NA	NA	NA	NA	NA	NA	NA	NA	NA	NA	NA	NA	NA	NA	NA	NA	NA	NA
CFHR1	CCDS1386.1|Hs110|chr1	2	TTTAAAT	GGAAACTGGACAGAACCACCTCAATGCAAAGATTCTACGGGAAAATGTGGGCCCCCTCCACCTATTGACAATGGGGACATTACTTCATTCCCGTTGTCAG	-23.4	GGGAAAA	TGTGGGCCCCCTCCACCTATTGACAATGGGGACATTACTTCATTCCCGTTGTCAGTATATGCTCCAGCTTCATCAGTTGAGTACCAATGCCAGAACTTGT	-29.5	NA	NA	NA	NA	NA	NA	NA	NA	NA	NA	NA	NA	NA	NA	NA	NA	NA	NA	NA	NA	NA	NA	NA	NA	NA	NA	NA	NA	NA	NA	NA	NA	NA	NA	NA	NA	NA	NA	NA	NA	NA
CFHR5	CCDS1387.1|Hs110|chr1	3	CCCTTTT	TCCCAAGTTCCTACAGGGGAAGTTTTCTATTACTCCTGTGAATATAATTTTGTGTCTCCTTCAAAATCCTTTTGGACTCGCATAACATGCACAGAAGAAG	-20	AAAAAAA	GAAAGCTACAAAGTTGGAGACGTGTTGAAATTCTCCTGCAGAAAAAATCTTATAAGAGTTGGATCAGACTCAGTTCAATGTTACCAATTTGGGTGGTCAC	-20.4	AAAAAAT	CTTATAAGAGTTGGATCAGACTCAGTTCAATGTTACCAATTTGGGTGGTCACCTAACTTTCCAACATGCAAAGGACAAGTACGATCATGTGGTCCACCTC	-19.6	NA	NA	NA	NA	NA	NA	NA	NA	NA	NA	NA	NA	NA	NA	NA	NA	NA	NA	NA	NA	NA	NA	NA	NA	NA	NA	NA	NA	NA	NA	NA	NA	NA	NA	NA	NA	NA	NA
F13B	CCDS1388.1|Hs110|chr1	1	AAATTTA	CACTCTAAGATTTATTACAATGGGGATAAAGTGACATATGCATGTAAAAGCGGCTACCTTCTCCATGGATCGAATGAGATAACTTGTAATCGTGGAAAAT	-13.8	NA	NA	NA	NA	NA	NA	NA	NA	NA	NA	NA	NA	NA	NA	NA	NA	NA	NA	NA	NA	NA	NA	NA	NA	NA	NA	NA	NA	NA	NA	NA	NA	NA	NA	NA	NA	NA	NA	NA	NA	NA	NA	NA	NA
ASPM	CCDS1389.1|Hs110|chr1	12	TTTAAAA	GATAACATGGCATATATGTGTACATCTCAGCAAACATGTAAAGTACCATTATCAAATGAAAATTCTCAAGTCCCACAGTCTCCTGAAGATTGGAGAAAAA	-16.6	AAAAAAT	GTGACAACACCCATCTCAAAACGTATTAGCAACAGAGAGAAATTAAACCTGAAGAAGAAAACTGATTTATCAATATTCAGAACTCCAATTTCTAAAACAA	-6.9	AAAAAAC	ATGTTTTATGATGAACGCTGGAAGGAAAAGCAGGAACAGGGCTTCACTTGGTGGTTAAATTTTATATTAACCCCTGATGACTTCACTGTAAAAACAAATA	-17.1	AAATTTT	ATATTAACCCCTGATGACTTCACTGTAAAAACAAATATTTCTGAAGTAAATGCTGCTACTCTTCTTTTGGGAATAGAGAATCAACATAAAATAAGTGTTC	-8.6	AAATTTT	CACTTGGTTAGGTCTGCAGTTAGAGACCTTGGTGGAATACCTGCTATGATTAATCATTCAGATATGTCAAATACAATTCCAGATGAAAAGGTGGTTATTA	-18.8	TTTAAAC	CTTAAGAAGACTATTATCAAATTTCAGGCACATGTAAGAAAACATCAACAACGACAGAAATATAAGAAGATGAAGAAAGCAGCTGTTATAATTCAGACTC	-4	AAAAAAT	GCTACAATAAAATTGCAGTCAACTGTTAAGATGAAACAAACACGTAAACAATATTTGCATTTAAGAGCAGCTGCACTATTTATCCAGCAATGTTACCGTT	-12.6	AAATTTC	AGAGCATGGACTGCAGGAAGGAAGCAATGTATGGAGTATATTGAACTCCGTCATGCGGTACTGGTGCTTCAATCTATGTGGAAGGGAAAAACACTGAGAA	-29.4	GGGAAAA	ACACTGAGAAGACAGCTTCAAAGGCAACATAAATGTGCTATCATCATACAGTCATACTATAGAATGCATGTGCAACAAAAGAAGTGGAAAATCATGAAAA	-10.9	TTTAAAA	ATGATGCATATAGCCGCAACTCTCATTCAGAGGAGATTTAGAACTCTAATGATGAGAAGAAGATTCCTCTCTCTCAAGAAAACTGCTATTTTGATTCAGA	-19.6	AAAAAAA	CAGATTCAGGAACAGCACCAGGCTGCCATTATTATTCAGAAGCATTGTAAAGCCTTTAAAATAAGGAAGCATTATCTCCACCTTAGAGCAACAGTAGTTT	-12.2	AAAAAAC	TTTTTAGCAGTTCAGAAATCTGTACGAACTATTCAGGCTGCTTTTAGAGGCATGAAAGTTAGACAAAAATTGAAAAATGTATCAGAGGAAAAGATGGCAG	-13.9	NA	NA	NA	NA	NA	NA	NA	NA	NA	NA	NA
CRB1	CCDS1390.1|Hs110|chr1	3	AAAAAAT	TCCTTTTGCAATAAAAACAACACCAGGTGCCTCTCAAATTCTTGCCAAAACAATTCTACATGCAAAGATTTTTCAAAAGACAATGATTGTTCTTGTTCAG	-7.8	TTTAAAT	GGTGCAACTTGTCAGGATGCTCTGGGGGCCTATTTCTGCGACTGTGCCCCTGGATTCCTGGGGGATCACTGTGAACTCAACACTGATGAGTGTGCCAGTC	-33.9	AAATTTT	ACAGGAAAATTTTGCAGACAGAGCAGATTACCCTCAACAGTCTGTGGGAATGAGAAGACAAATCTCACTTGCTACAATGGAGGCAACTGCACAGAGTTCC	-21	NA	NA	NA	NA	NA	NA	NA	NA	NA	NA	NA	NA	NA	NA	NA	NA	NA	NA	NA	NA	NA	NA	NA	NA	NA	NA	NA	NA	NA	NA	NA	NA	NA	NA	NA	NA	NA	NA
NEK7	CCDS1394.1|Hs110|chr1	2	TTTAAAA	AAAGTGCAGATATTTGATTTAATGGATGCCAAAGCACGTGCTGATTGCATCAAAGAAATAGATCTTCTTAAGCAACTCAACCATCCAAATGTAATAAAAT	-14	AAAAAAA	GTGCAGATATTTGATTTAATGGATGCCAAAGCACGTGCTGATTGCATCAAAGAAATAGATCTTCTTAAGCAACTCAACCATCCAAATGTAATAAAATATT	-13.8	NA	NA	NA	NA	NA	NA	NA	NA	NA	NA	NA	NA	NA	NA	NA	NA	NA	NA	NA	NA	NA	NA	NA	NA	NA	NA	NA	NA	NA	NA	NA	NA	NA	NA	NA	NA	NA	NA	NA	NA	NA
PTPRC	CCDS1397.2|Hs110|chr1	3	TTTAAAA	TGGAAAAATATTGAAACCTTTACTTGTGATACACAGAATATTACCTACAGATTTCAGTGTGGTAATATGATATTTGATAATAAAGAAATTAAATTAGAAA	-13.5	AAATTTA	AAACCTTATACGAAATATGTTTTATCATTACATGCCTACATCATTGCAAAAGTGCAACGTAATGGAAGTGCTGCAATGTGTCATTTCACAACTAAAAGTG	-12.5	TTTAAAA	CCTTATACGAAATATGTTTTATCATTACATGCCTACATCATTGCAAAAGTGCAACGTAATGGAAGTGCTGCAATGTGTCATTTCACAACTAAAAGTGCTC	-14.5	NA	NA	NA	NA	NA	NA	NA	NA	NA	NA	NA	NA	NA	NA	NA	NA	NA	NA	NA	NA	NA	NA	NA	NA	NA	NA	NA	NA	NA	NA	NA	NA	NA	NA	NA	NA	NA	NA
PTPRC	CCDS1398.2|Hs110|chr1	3	TTTAAAA	TGGAAAAATATTGAAACCTTTACTTGTGATACACAGAATATTACCTACAGATTTCAGTGTGGTAATATGATATTTGATAATAAAGAAATTAAATTAGAAA	-13.5	AAATTTA	AAACCTTATACGAAATATGTTTTATCATTACATGCCTACATCATTGCAAAAGTGCAACGTAATGGAAGTGCTGCAATGTGTCATTTCACAACTAAAAGTG	-12.5	TTTAAAA	CCTTATACGAAATATGTTTTATCATTACATGCCTACATCATTGCAAAAGTGCAACGTAATGGAAGTGCTGCAATGTGTCATTTCACAACTAAAAGTGCTC	-14.5	NA	NA	NA	NA	NA	NA	NA	NA	NA	NA	NA	NA	NA	NA	NA	NA	NA	NA	NA	NA	NA	NA	NA	NA	NA	NA	NA	NA	NA	NA	NA	NA	NA	NA	NA	NA	NA	NA
ZNF281	CCDS1402.1|Hs110|chr1	2	GGGTTTC	ATTCAGAAATACCTACTACAGAGACATGAGAAAATTCATAGTAGAGAGAAGCCATTTGGATGTGATCAGTGCAGCATGAAGTTTATTCAGAAGTACCATA	-10.4	GGGAAAT	ACAAGTTCTTCAAGGAGAAAAACAAAGTCAAAAAGCATAGCTATTGAAAATAAGGAACAGAAGACCGGTAAAACAAATGAATCGCAAATTTCAAATAATA	-5.9	NA	NA	NA	NA	NA	NA	NA	NA	NA	NA	NA	NA	NA	NA	NA	NA	NA	NA	NA	NA	NA	NA	NA	NA	NA	NA	NA	NA	NA	NA	NA	NA	NA	NA	NA	NA	NA	NA	NA	NA	NA
CAMSAP2	CCDS1404.1|Hs110|chr1	4	TTTTTTT	CAAGCCACAGATCTGCCCTATGATATTGAGGACGCTGTCATGTACTGGATAAATAAGGTAAATGAACATTTGAAAGACATAATGGAACAAGAACAAAAAC	-9.8	TTTAAAT	GAAGGAGAGATTTTAGAATATACCAAATCCATTGAAAAGTTAAATTCATCCCTGCATTTTCTACAACAAGAAATGCAACGCTTGTCACTTCAGCAGGAGA	-13.4	AAAAAAT	GTTAATCTGATTGAAGTTTCCCTCTCAGATTTGAAACCCCCTGAAAAGGCTGATGTACCTGTTGAAAAATATGATGGAGAAAGTGATAAAGAACAATTTG	-10.2	AAAAAAA	CAGCGACCAAAATCTATTCACAGAGATCATATTGAATCCCCCAAAACACCAATAAAGGGTCCTCCAGTCTCTAGCCTTTCTTTGGCATCGCTGAACACGG	-17.9	NA	NA	NA	NA	NA	NA	NA	NA	NA	NA	NA	NA	NA	NA	NA	NA	NA	NA	NA	NA	NA	NA	NA	NA	NA	NA	NA	NA	NA	NA	NA	NA	NA	NA	NA
ARL8A	CCDS1421.1|Hs110|chr1	1	GGGTTTC	AACATGCGCAAAATCACCAAAGGGAATGTGACTATCAAGCTCTGGGACATTGGGGGACAGCCGCGTTTCCGCAGCATGTGGGAGCGCTACTGCCGAGGAG	-31.3	NA	NA	NA	NA	NA	NA	NA	NA	NA	NA	NA	NA	NA	NA	NA	NA	NA	NA	NA	NA	NA	NA	NA	NA	NA	NA	NA	NA	NA	NA	NA	NA	NA	NA	NA	NA	NA	NA	NA	NA	NA	NA	NA	NA
LGR6	CCDS1424.1|Hs110|chr1	1	CCCAAAA	CTGAGGATCCTGGAGGTGCCTTATGCCTACCAGTGCTGTCCCTATGGGATGTGTGCCAGCTTCTTCAAGGCCTCTGGGCAGTGGGAGGCTGAAGACCTTC	-35.9	NA	NA	NA	NA	NA	NA	NA	NA	NA	NA	NA	NA	NA	NA	NA	NA	NA	NA	NA	NA	NA	NA	NA	NA	NA	NA	NA	NA	NA	NA	NA	NA	NA	NA	NA	NA	NA	NA	NA	NA	NA	NA	NA	NA
CYB5R1	CCDS1431.1|Hs110|chr1	1	CCCAAAA	GATTGGGCCTACAGCAAGGGCTTTGTGACTGCCGACATGATCCGGGAACACCTGCCCGCTCCAGGGGATGATGTGCTGGTACTGCTTTGTGGGCCACCCC	-33.6	NA	NA	NA	NA	NA	NA	NA	NA	NA	NA	NA	NA	NA	NA	NA	NA	NA	NA	NA	NA	NA	NA	NA	NA	NA	NA	NA	NA	NA	NA	NA	NA	NA	NA	NA	NA	NA	NA	NA	NA	NA	NA	NA	NA
PLEKHA6	CCDS1444.1|Hs110|chr1	1	GGGAAAA	TTGTGTGAGCAGAACAAGGTGGTGAGGGAGCAGGACCGGCTGGTGCAGCAGCTCCGAGCTGAGAAGGAGAGCCTGGAAAGTGCCTTGATGGGGACCCACC	-27.5	NA	NA	NA	NA	NA	NA	NA	NA	NA	NA	NA	NA	NA	NA	NA	NA	NA	NA	NA	NA	NA	NA	NA	NA	NA	NA	NA	NA	NA	NA	NA	NA	NA	NA	NA	NA	NA	NA	NA	NA	NA	NA	NA	NA
PPP1R15B	CCDS1445.1|Hs110|chr1	3	CCCTTTA	AATTTTAAGGCTCCTTTTCAAACATCAGGGGAAAATGAGAAAGGCTGTCGTGACTCAAAGACCCCATCTGAGTCCATTGTGGCCATTTCTGAGTGTCACA	-20.1	TTTAAAT	TTTAAGGCTCCTTTTCAAACATCAGGGGAAAATGAGAAAGGCTGTCGTGACTCAAAGACCCCATCTGAGTCCATTGTGGCCATTTCTGAGTGTCACACCT	-21	AAATTTT	AAGGCTCCTTTTCAAACATCAGGGGAAAATGAGAAAGGCTGTCGTGACTCAAAGACCCCATCTGAGTCCATTGTGGCCATTTCTGAGTGTCACACCTTAC	-21.3	NA	NA	NA	NA	NA	NA	NA	NA	NA	NA	NA	NA	NA	NA	NA	NA	NA	NA	NA	NA	NA	NA	NA	NA	NA	NA	NA	NA	NA	NA	NA	NA	NA	NA	NA	NA	NA	NA
PIK3C2B	CCDS1446.1|Hs110|chr1	1	TTTTTTC	ATCCATAATCTGGCTCAGATGAAGTTCACGGGCTCAGATGACCGGCTGACCCTCTCCTTTGCCTCCCGAACACACACTCTCAAGAGCTCTGGCCGAATCA	-20.7	NA	NA	NA	NA	NA	NA	NA	NA	NA	NA	NA	NA	NA	NA	NA	NA	NA	NA	NA	NA	NA	NA	NA	NA	NA	NA	NA	NA	NA	NA	NA	NA	NA	NA	NA	NA	NA	NA	NA	NA	NA	NA	NA	NA
MDM4	CCDS1447.1|Hs110|chr1	3	AAATTTA	GCCCAAGATGAAACATCTAGGCTGGACCTTGGATTTGAGGAGTGGGATGTAGCTGGCCTGCCTTGGTGGTTTTTAGGAAACTTGAGAAGCAACTATACAC	-23.2	GGGAAAA	AATGATGACCTGGAGGACTCTAAGTCCTTAAGTGATGATACCGATGTAGAGGTTACCTCTGAGGATGAGTGGCAGTGTACTGAATGCAAGAAATTTAACT	-18.8	AAAAAAT	GATGACCTGGAGGACTCTAAGTCCTTAAGTGATGATACCGATGTAGAGGTTACCTCTGAGGATGAGTGGCAGTGTACTGAATGCAAGAAATTTAACTCTC	-18.8	NA	NA	NA	NA	NA	NA	NA	NA	NA	NA	NA	NA	NA	NA	NA	NA	NA	NA	NA	NA	NA	NA	NA	NA	NA	NA	NA	NA	NA	NA	NA	NA	NA	NA	NA	NA	NA	NA
CNTN2	CCDS1449.1|Hs110|chr1	1	CCCTTTC	CGAAATGAGTCTGCAGTCACCGGCTATAAGATGCTGTACCAGAATGACTTACACCTGACTCCCACGCTCCACCTCACCGGCAAGAACTGGATAGAAATCC	-15.8	NA	NA	NA	NA	NA	NA	NA	NA	NA	NA	NA	NA	NA	NA	NA	NA	NA	NA	NA	NA	NA	NA	NA	NA	NA	NA	NA	NA	NA	NA	NA	NA	NA	NA	NA	NA	NA	NA	NA	NA	NA	NA	NA	NA
TMEM81	CCDS1450.1|Hs110|chr1	1	AAAAAAC	TTGAGACTCGTCAAGAGGCTCTATTTTGGGTTGAGGGTCCTTCCTCCTAACTTGGTGAATCTGAATTTCCATCAGTCACTTACTGAGGATCAGAAGTTAA	-25.9	NA	NA	NA	NA	NA	NA	NA	NA	NA	NA	NA	NA	NA	NA	NA	NA	NA	NA	NA	NA	NA	NA	NA	NA	NA	NA	NA	NA	NA	NA	NA	NA	NA	NA	NA	NA	NA	NA	NA	NA	NA	NA	NA	NA
MFSD4A	CCDS1455.1|Hs110|chr1	1	CCCTTTC	CTGTCTGAGGCCAACTGCTTGCCTGCCAATAGCACGGCCAACACCACCTCCCGAGGCCACCTGTTCCATGTCTCCAGGGTGCTGGGCCAGCACCACGTAG	-25.9	NA	NA	NA	NA	NA	NA	NA	NA	NA	NA	NA	NA	NA	NA	NA	NA	NA	NA	NA	NA	NA	NA	NA	NA	NA	NA	NA	NA	NA	NA	NA	NA	NA	NA	NA	NA	NA	NA	NA	NA	NA	NA	NA	NA
ELK4	CCDS1456.1|Hs110|chr1	2	TTTAAAC	TTCAGTGAAGTCAGCAGCAGTTCCAAAGATGTGGAGAATGGAGGGAAAGATAAACCACCTCAGCCTGGTGCCAAGACCTCTAGCCGCAATGACTACATAC	-23.7	CCCAAAA	CTGCCTTCCCTGGAAGCCCCAACCTCTGCCTCTAACGTAATGACTGCTTTTGCCACCACACCACCCATTTCGTCCATACCCCCTTTGCAGGAACCTCCCA	-8.3	NA	NA	NA	NA	NA	NA	NA	NA	NA	NA	NA	NA	NA	NA	NA	NA	NA	NA	NA	NA	NA	NA	NA	NA	NA	NA	NA	NA	NA	NA	NA	NA	NA	NA	NA	NA	NA	NA	NA	NA	NA
ELK4	CCDS1457.1|Hs110|chr1	2	TTTAAAC	TTCAGTGAAGTCAGCAGCAGTTCCAAAGATGTGGAGAATGGAGGGAAAGATAAACCACCTCAGCCTGGTGCCAAGACCTCTAGCCGCAATGACTACATAC	-23.7	CCCAAAA	CTGCCTTCCCTGGAAGCCCCAACCTCTGCCTCTAACGTAATGACTGCTTTTGCCACCACACCACCCATTTCGTCCATACCCCCTTTGCAGGAACCTCCCA	-8.3	NA	NA	NA	NA	NA	NA	NA	NA	NA	NA	NA	NA	NA	NA	NA	NA	NA	NA	NA	NA	NA	NA	NA	NA	NA	NA	NA	NA	NA	NA	NA	NA	NA	NA	NA	NA	NA	NA	NA	NA	NA
RASSF5	CCDS1463.1|Hs110|chr1	2	GGGTTTA	TCCCGGGACAGACCCTCTCCAGAAAGCACCCTCACCGTGACCTTCAGCCAGAATGTCTGTAAACCTGTGGAGGAGACACAGCGCCCGCCCACACTGCAGG	-22	GGGTTTC	ATCAAAGTGCATCTGAAACTCCGGCGGCCTGTGACGGTGCCTGCTGGGATCCGGCCCCAGTCCATCTATGATGCCATCAAGGAGGTGAACCTGGCGGCTA	-31.7	NA	NA	NA	NA	NA	NA	NA	NA	NA	NA	NA	NA	NA	NA	NA	NA	NA	NA	NA	NA	NA	NA	NA	NA	NA	NA	NA	NA	NA	NA	NA	NA	NA	NA	NA	NA	NA	NA	NA	NA	NA
RASSF5	CCDS1464.1|Hs110|chr1	1	GGGTTTC	ATCAAAGTGCATCTGAAACTCCGGCGGCCTGTGACGGTGCCTGCTGGGATCCGGCCCCAGTCCATCTATGATGCCATCAAGGAGGTGAACCTGGCGGCTA	-31.7	NA	NA	NA	NA	NA	NA	NA	NA	NA	NA	NA	NA	NA	NA	NA	NA	NA	NA	NA	NA	NA	NA	NA	NA	NA	NA	NA	NA	NA	NA	NA	NA	NA	NA	NA	NA	NA	NA	NA	NA	NA	NA	NA	NA
EIF2D	CCDS1465.1|Hs110|chr1	2	CCCTTTA	CTCACCAGCACTTTCCTTGGCAGCCACATGTTCTCCTGCTGCCCCGAAGGACGACAACTGGACATAAAGAAGTCAAGCTACAAAAAGCTCTCTAAGTTCC	-20.9	GGGAAAC	CAGGTCCACCACCTCGGCTGGCTATTGCTTGAAGAGTATCAGCTCCCTCGAAAACACATCCAAGGTCTAGAAAAGGCCCTCAAACCTGGCAAGAAGAAGT	-19.6	NA	NA	NA	NA	NA	NA	NA	NA	NA	NA	NA	NA	NA	NA	NA	NA	NA	NA	NA	NA	NA	NA	NA	NA	NA	NA	NA	NA	NA	NA	NA	NA	NA	NA	NA	NA	NA	NA	NA	NA	NA
IL19	CCDS1469.1|Hs110|chr1	1	CCCAAAT	GTCACTATCCTGTCCACATTGGAGACTCTGCAGATCATTAAGCCCTTAGATGTGTGCTGCGTGACCAAGAACCTCCTGGCGTTCTACGTGGACAGGGTGT	-33	NA	NA	NA	NA	NA	NA	NA	NA	NA	NA	NA	NA	NA	NA	NA	NA	NA	NA	NA	NA	NA	NA	NA	NA	NA	NA	NA	NA	NA	NA	NA	NA	NA	NA	NA	NA	NA	NA	NA	NA	NA	NA	NA	NA
IL24	CCDS1471.1|Hs110|chr1	1	GGGTTTT	ACCCTGCTTCTCTGGAGCCAGGTATCAGGGGCCCAGGGCCAAGAATTCCACTTTGGGCCCTGCCAAGTGAAGGGGGTTGTTCCCCAGAAACTGTGGGAAG	-39.1	NA	NA	NA	NA	NA	NA	NA	NA	NA	NA	NA	NA	NA	NA	NA	NA	NA	NA	NA	NA	NA	NA	NA	NA	NA	NA	NA	NA	NA	NA	NA	NA	NA	NA	NA	NA	NA	NA	NA	NA	NA	NA	NA	NA
PIGR	CCDS1474.1|Hs110|chr1	1	CCCTTTC	AAGACTGAGAATGCTCAAAAGAGGAAGTCCTTGTACAAGCAGATAGGCCTGTACCCTGTGCTGGTCATCGACTCCAGTGGTTATGTAAATCCCAACTATA	-20.9	NA	NA	NA	NA	NA	NA	NA	NA	NA	NA	NA	NA	NA	NA	NA	NA	NA	NA	NA	NA	NA	NA	NA	NA	NA	NA	NA	NA	NA	NA	NA	NA	NA	NA	NA	NA	NA	NA	NA	NA	NA	NA	NA	NA
C1orf116	CCDS1475.1|Hs110|chr1	1	CCCAAAC	AGCCGACTAGCTCCCCTCACAACCCCTAAGCCCCGGAAGCTGCCACCTAATATTGTTCTGAAGAGCAGCCGAAGCAGTTTCCACAGTGACCCCCAGCACT	-19.1	NA	NA	NA	NA	NA	NA	NA	NA	NA	NA	NA	NA	NA	NA	NA	NA	NA	NA	NA	NA	NA	NA	NA	NA	NA	NA	NA	NA	NA	NA	NA	NA	NA	NA	NA	NA	NA	NA	NA	NA	NA	NA	NA	NA
C4BPA	CCDS1477.1|Hs110|chr1	3	CCCAAAA	ACTCCATCTGGGGCTCTTCATAGAAAAAGGAAAATGGCAGCCTGGCCCTTCTCCAGGCTGTGGAAAGTCTCTGATCCAATTCTCTTCCAAATGACCTTGA	-23.9	AAATTTC	TACGCATACGGCTTTTCTGTCACCTACAGCTGTGACCCCCGCTTCTCACTCTTGGGCCATGCCTCCATTTCTTGCACTGTGGAGAATGAAACAATAGGTG	-18.7	CCCAAAC	CCAGAGGATGTGAAAATGGCCCTGGAGGTATATAAGCTGTCTCTGGAAATTGAACAACTGGAACTACAGAGAGACAGCGCAAGACAATCCACTTTGGATA	-27.4	NA	NA	NA	NA	NA	NA	NA	NA	NA	NA	NA	NA	NA	NA	NA	NA	NA	NA	NA	NA	NA	NA	NA	NA	NA	NA	NA	NA	NA	NA	NA	NA	NA	NA	NA	NA	NA	NA
CR2	CCDS1478.1|Hs110|chr1	1	GGGAAAA	TGGAGTGCTGTCCCCCCCACATGTGAAGAGGCACGCTGTAAATCTCTAGGACGATTTCCCAATGGGAAGGTAAAGGAGCCTCCAATTCTCCGGGTTGGTG	-21.4	NA	NA	NA	NA	NA	NA	NA	NA	NA	NA	NA	NA	NA	NA	NA	NA	NA	NA	NA	NA	NA	NA	NA	NA	NA	NA	NA	NA	NA	NA	NA	NA	NA	NA	NA	NA	NA	NA	NA	NA	NA	NA	NA	NA
CD46	CCDS1479.1|Hs110|chr1	4	TTTAAAT	GGCCAAGCAGTCCCTGCAAATGGGACTTACGAGTTTGGTTATCAGATGCACTTTATTTGTAATGAGGGTTATTACTTAATTGGTGAAGAAATTCTATATT	-24.9	AAAAAAT	GGAAAACACACCTTTAGTGAAGTAGAAGTATTTGAGTATCTTGATGCAGTAACTTATAGTTGTGATCCTGCACCTGGACCAGATCCATTTTCACTTATTG	-14.7	AAAAAAA	TTTTACTACAAAGCAACAGTTATGTTTGAATGCGATAAGGGTTTTTACCTCGATGGCAGCGACACAATTGTCTGTGACAGTAACAGTACTTGGGATCCCC	-22.1	GGGTTTT	TACCTCGATGGCAGCGACACAATTGTCTGTGACAGTAACAGTACTTGGGATCCCCCAGTTCCAAAGTGTCTTAAAGGTCCTAGGCCTACTTACAAGCCTC	-22.2	NA	NA	NA	NA	NA	NA	NA	NA	NA	NA	NA	NA	NA	NA	NA	NA	NA	NA	NA	NA	NA	NA	NA	NA	NA	NA	NA	NA	NA	NA	NA	NA	NA	NA	NA
CD46	CCDS1480.1|Hs110|chr1	4	TTTAAAT	GGCCAAGCAGTCCCTGCAAATGGGACTTACGAGTTTGGTTATCAGATGCACTTTATTTGTAATGAGGGTTATTACTTAATTGGTGAAGAAATTCTATATT	-24.9	AAAAAAT	GGAAAACACACCTTTAGTGAAGTAGAAGTATTTGAGTATCTTGATGCAGTAACTTATAGTTGTGATCCTGCACCTGGACCAGATCCATTTTCACTTATTG	-14.7	AAAAAAA	TTTTACTACAAAGCAACAGTTATGTTTGAATGCGATAAGGGTTTTTACCTCGATGGCAGCGACACAATTGTCTGTGACAGTAACAGTACTTGGGATCCCC	-22.1	GGGTTTT	TACCTCGATGGCAGCGACACAATTGTCTGTGACAGTAACAGTACTTGGGATCCCCCAGTTCCAAAGTGTCTTAAAGTGTCGACTTCTTCCACTACAAAAT	-21.1	NA	NA	NA	NA	NA	NA	NA	NA	NA	NA	NA	NA	NA	NA	NA	NA	NA	NA	NA	NA	NA	NA	NA	NA	NA	NA	NA	NA	NA	NA	NA	NA	NA	NA	NA
CD46	CCDS1481.1|Hs110|chr1	4	TTTAAAT	GGCCAAGCAGTCCCTGCAAATGGGACTTACGAGTTTGGTTATCAGATGCACTTTATTTGTAATGAGGGTTATTACTTAATTGGTGAAGAAATTCTATATT	-24.9	AAAAAAT	GGAAAACACACCTTTAGTGAAGTAGAAGTATTTGAGTATCTTGATGCAGTAACTTATAGTTGTGATCCTGCACCTGGACCAGATCCATTTTCACTTATTG	-14.7	AAAAAAA	TTTTACTACAAAGCAACAGTTATGTTTGAATGCGATAAGGGTTTTTACCTCGATGGCAGCGACACAATTGTCTGTGACAGTAACAGTACTTGGGATCCCC	-22.1	GGGTTTT	TACCTCGATGGCAGCGACACAATTGTCTGTGACAGTAACAGTACTTGGGATCCCCCAGTTCCAAAGTGTCTTAAAGGTCCTAGGCCTACTTACAAGCCTC	-22.2	NA	NA	NA	NA	NA	NA	NA	NA	NA	NA	NA	NA	NA	NA	NA	NA	NA	NA	NA	NA	NA	NA	NA	NA	NA	NA	NA	NA	NA	NA	NA	NA	NA	NA	NA
CD46	CCDS1482.1|Hs110|chr1	4	TTTAAAT	GGCCAAGCAGTCCCTGCAAATGGGACTTACGAGTTTGGTTATCAGATGCACTTTATTTGTAATGAGGGTTATTACTTAATTGGTGAAGAAATTCTATATT	-24.9	AAAAAAT	GGAAAACACACCTTTAGTGAAGTAGAAGTATTTGAGTATCTTGATGCAGTAACTTATAGTTGTGATCCTGCACCTGGACCAGATCCATTTTCACTTATTG	-14.7	AAAAAAA	TTTTACTACAAAGCAACAGTTATGTTTGAATGCGATAAGGGTTTTTACCTCGATGGCAGCGACACAATTGTCTGTGACAGTAACAGTACTTGGGATCCCC	-22.1	GGGTTTT	TACCTCGATGGCAGCGACACAATTGTCTGTGACAGTAACAGTACTTGGGATCCCCCAGTTCCAAAGTGTCTTAAAGTGCTGCCTCCATCTAGTACAAAAC	-25	NA	NA	NA	NA	NA	NA	NA	NA	NA	NA	NA	NA	NA	NA	NA	NA	NA	NA	NA	NA	NA	NA	NA	NA	NA	NA	NA	NA	NA	NA	NA	NA	NA	NA	NA
CD46	CCDS1484.1|Hs110|chr1	4	TTTAAAT	GGCCAAGCAGTCCCTGCAAATGGGACTTACGAGTTTGGTTATCAGATGCACTTTATTTGTAATGAGGGTTATTACTTAATTGGTGAAGAAATTCTATATT	-24.9	AAAAAAT	GGAAAACACACCTTTAGTGAAGTAGAAGTATTTGAGTATCTTGATGCAGTAACTTATAGTTGTGATCCTGCACCTGGACCAGATCCATTTTCACTTATTG	-14.7	AAAAAAA	TTTTACTACAAAGCAACAGTTATGTTTGAATGCGATAAGGGTTTTTACCTCGATGGCAGCGACACAATTGTCTGTGACAGTAACAGTACTTGGGATCCCC	-22.1	GGGTTTT	TACCTCGATGGCAGCGACACAATTGTCTGTGACAGTAACAGTACTTGGGATCCCCCAGTTCCAAAGTGTCTTAAAGGATATCCTAAACCTGAGGAAGGAA	-21.5	NA	NA	NA	NA	NA	NA	NA	NA	NA	NA	NA	NA	NA	NA	NA	NA	NA	NA	NA	NA	NA	NA	NA	NA	NA	NA	NA	NA	NA	NA	NA	NA	NA	NA	NA
CD46	CCDS1485.1|Hs110|chr1	4	TTTAAAT	GGCCAAGCAGTCCCTGCAAATGGGACTTACGAGTTTGGTTATCAGATGCACTTTATTTGTAATGAGGGTTATTACTTAATTGGTGAAGAAATTCTATATT	-24.9	AAAAAAT	GGAAAACACACCTTTAGTGAAGTAGAAGTATTTGAGTATCTTGATGCAGTAACTTATAGTTGTGATCCTGCACCTGGACCAGATCCATTTTCACTTATTG	-14.7	AAAAAAA	TTTTACTACAAAGCAACAGTTATGTTTGAATGCGATAAGGGTTTTTACCTCGATGGCAGCGACACAATTGTCTGTGACAGTAACAGTACTTGGGATCCCC	-22.1	GGGTTTT	TACCTCGATGGCAGCGACACAATTGTCTGTGACAGTAACAGTACTTGGGATCCCCCAGTTCCAAAGTGTCTTAAAGTGCTGCCTCCATCTAGTACAAAAC	-25	NA	NA	NA	NA	NA	NA	NA	NA	NA	NA	NA	NA	NA	NA	NA	NA	NA	NA	NA	NA	NA	NA	NA	NA	NA	NA	NA	NA	NA	NA	NA	NA	NA	NA	NA
LAMB3	CCDS1487.1|Hs110|chr1	1	CCCAAAT	TGTGAGCGCTGTGCACCCTTCTACAACAACCGGCCCTGGAGACCGGCGGAGGGCCAGGACGCCCATGAATGCCAAAGGTGCGACTGCAATGGGCACTCAG	-28.5	NA	NA	NA	NA	NA	NA	NA	NA	NA	NA	NA	NA	NA	NA	NA	NA	NA	NA	NA	NA	NA	NA	NA	NA	NA	NA	NA	NA	NA	NA	NA	NA	NA	NA	NA	NA	NA	NA	NA	NA	NA	NA	NA	NA
UTP25	CCDS1493.1|Hs110|chr1	1	GGGAAAA	GAAGATGGGGAAGAGCCACCGGGCACATCACAAACATCCCCCGAAGAGTTCACAGATGCAAAACACGAGTCACTGTTCAGCCTGGAAACCAATTTTCTGG	-18.5	NA	NA	NA	NA	NA	NA	NA	NA	NA	NA	NA	NA	NA	NA	NA	NA	NA	NA	NA	NA	NA	NA	NA	NA	NA	NA	NA	NA	NA	NA	NA	NA	NA	NA	NA	NA	NA	NA	NA	NA	NA	NA	NA	NA
SERTAD4	CCDS1494.1|Hs110|chr1	2	AAATTTA	CCCCTTTCTGTCAATGCTAATGTTGGAAGTGCCTCCACTGCTGCCTCCTCTCCCTCCGCCTCTTCTTCCTCCTCATCTTCCTCTTCCTCTCCCCCTTTGC	-4.4	GGGAAAT	GACCTTGCTTTTGAGTGCAAAGGCCAATTTTATGATTATTTTGAGACCGGATATAATGAAAGAAACAATGTAAATGAATCTTGGAAAAAGTCCTTACGGA	-11.4	NA	NA	NA	NA	NA	NA	NA	NA	NA	NA	NA	NA	NA	NA	NA	NA	NA	NA	NA	NA	NA	NA	NA	NA	NA	NA	NA	NA	NA	NA	NA	NA	NA	NA	NA	NA	NA	NA	NA	NA	NA
TRAF5	CCDS1497.1|Hs110|chr1	1	CCCAAAC	ATCCAGGTTTTTGCCAGTCACATTGACAAGTCAGCTTGGCTAGAAGCTCAAGTGCATCAATTATTACAAATGGTTAACCAGCAACAAAATAAATTTGACC	-15.4	NA	NA	NA	NA	NA	NA	NA	NA	NA	NA	NA	NA	NA	NA	NA	NA	NA	NA	NA	NA	NA	NA	NA	NA	NA	NA	NA	NA	NA	NA	NA	NA	NA	NA	NA	NA	NA	NA	NA	NA	NA	NA	NA	NA
NEK2	CCDS1500.1|Hs110|chr1	1	CCCTTTA	ATAGCAGATTTGGTTGCAGACGAGCAAAGAAGAAATCTTGAGAGAAGAGGGCGACAATTAGGAGAGCCAGAAAAATCGCAGGATTCCAGCCCTGTATTGA	-19.8	NA	NA	NA	NA	NA	NA	NA	NA	NA	NA	NA	NA	NA	NA	NA	NA	NA	NA	NA	NA	NA	NA	NA	NA	NA	NA	NA	NA	NA	NA	NA	NA	NA	NA	NA	NA	NA	NA	NA	NA	NA	NA	NA	NA
INTS7	CCDS1501.1|Hs110|chr1	2	TTTAAAA	TTCTATCACAAAGGGATTGCTTCCTTAACAGCAGCTAGTACACCACTGAATCCTTTAAGCTTTCAGTGTGAATTTGTAAAACTCAGGATTGACCTTTTAC	-17.2	TTTTTTC	CAGAAACTACAGTCTACCAGCATCAAGCTTGCTCTGTCACCATCGCCCCGGAATCCTGCAGAGCCCATTGCTGTCCAGAATAACCAGCAGCTGGCGCTAA	-23.2	NA	NA	NA	NA	NA	NA	NA	NA	NA	NA	NA	NA	NA	NA	NA	NA	NA	NA	NA	NA	NA	NA	NA	NA	NA	NA	NA	NA	NA	NA	NA	NA	NA	NA	NA	NA	NA	NA	NA	NA	NA
PACC1	CCDS1504.1|Hs110|chr1	1	CCCAAAC	AGGGTAGGCTTCATGCAGGCCTGTGAGAGTGCCTATTCCAGCTGGAAGTTCTCTGGGGGCTTCCGCACCTGGGTCAAGATGTCACTGGTAAAGACCAAGG	-34.5	NA	NA	NA	NA	NA	NA	NA	NA	NA	NA	NA	NA	NA	NA	NA	NA	NA	NA	NA	NA	NA	NA	NA	NA	NA	NA	NA	NA	NA	NA	NA	NA	NA	NA	NA	NA	NA	NA	NA	NA	NA	NA	NA	NA
GARIN4	CCDS1507.1|Hs110|chr1	1	AAAAAAA	CGCAAGGCAGCAAAGAACTTAGAGCTCACCAGGCTTCTGCCCCTGAGGTTTGTACGGATCTCTGTTCAAGACCATGAGAAACAACAGCTGCGCCTGAAGT	-22.7	NA	NA	NA	NA	NA	NA	NA	NA	NA	NA	NA	NA	NA	NA	NA	NA	NA	NA	NA	NA	NA	NA	NA	NA	NA	NA	NA	NA	NA	NA	NA	NA	NA	NA	NA	NA	NA	NA	NA	NA	NA	NA	NA	NA
BATF3	CCDS1508.1|Hs110|chr1	1	AAAAAAC	CGAGTTGCTGCTCAGAGAAGTCGGAAGAAGCAGACCCAGAAGGCTGACAAGCTCCATGAGGAATATGAGAGCCTGGAGCAAGAAAACACCATGCTGCGGA	-23.2	NA	NA	NA	NA	NA	NA	NA	NA	NA	NA	NA	NA	NA	NA	NA	NA	NA	NA	NA	NA	NA	NA	NA	NA	NA	NA	NA	NA	NA	NA	NA	NA	NA	NA	NA	NA	NA	NA	NA	NA	NA	NA	NA	NA
FLVCR1	CCDS1510.1|Hs110|chr1	1	GGGTTTT	GAATTTGCTGTTGAAATCACTTACCCTGAATCTGAAGGTACTTCATCTGGTCTTCTTAATGCTTCTGCACAGATATTTGGAATTTTGTTCACATTGGCTC	-11.3	NA	NA	NA	NA	NA	NA	NA	NA	NA	NA	NA	NA	NA	NA	NA	NA	NA	NA	NA	NA	NA	NA	NA	NA	NA	NA	NA	NA	NA	NA	NA	NA	NA	NA	NA	NA	NA	NA	NA	NA	NA	NA	NA	NA
VASH2	CCDS1511.1|Hs110|chr1	2	CCCAAAC	TACAGGCTGTCGATGACGATCCCAGACTGGCTCCAGGCGATCCAGAATTACATGAAGACCCTACACTACTTAACCAATGGGCAGCCTTCCATTGAGCGGT	-18.4	GGGAAAA	TCCCTGTCCCCCAGAAGGAGACAGGCAAGCCCCCCGAGGAGGCTCGGCCGGCGAGAGAAGTCGCCTGCACTGCCTGAAAAGAAGGTGGCTGATCTGAGCA	-40	NA	NA	NA	NA	NA	NA	NA	NA	NA	NA	NA	NA	NA	NA	NA	NA	NA	NA	NA	NA	NA	NA	NA	NA	NA	NA	NA	NA	NA	NA	NA	NA	NA	NA	NA	NA	NA	NA	NA	NA	NA
ANGEL2	CCDS1512.1|Hs110|chr1	2	CCCAAAC	CTAGGTATCTCACAGAACTGTGTGTATGAGGTACAGCAGGTACCAAAAGTAGAAAAGACAGACAGTGATCTGACACAAACACAGCTGAAGCAAACAGAGG	-18.7	AAATTTA	CAGCACCATTTCAGTTTGTCATCTGTTTATTCACATTACTTTCCTGACACTGGAATTCCAGAAGTGACCACCTGTCATTCCCGAAGTGCCATAACTGTGG	-16	NA	NA	NA	NA	NA	NA	NA	NA	NA	NA	NA	NA	NA	NA	NA	NA	NA	NA	NA	NA	NA	NA	NA	NA	NA	NA	NA	NA	NA	NA	NA	NA	NA	NA	NA	NA	NA	NA	NA	NA	NA
RPS6KC1	CCDS1513.1|Hs110|chr1	6	TTTAAAA	AAGGAAGAAGAAGACGACTATGAAGCTGCTTCTGATTTTTATAGGAAGGGAGTTGATTTACTCCTAGAAGGTGTTCAAGGAGAGTCAAGCCCTACCCGTC	-29.1	TTTAAAA	GGTCTAAGGAAAAGCAGTGAATACAGCAGGAACAGAAAGACCATCATCCCCCGCTGTGTGCCCAACATGGTGTGTCTGCATAAGTACATCATCTCTGAGG	-19.1	AAAAAAT	AGCCCCATGGAATTCTTTAGGATAGACAGTAAGGATAGCGCAAGTGAACTCCTGGGACTTGACTTTGGAGAAAAATTGTATAGTCTAAAATCAGAACCTT	-17.1	AAATTTA	CCTGGTGAATTGGAGTCAACAAGAGAAGCTGCAGCAATGGGACCTACTAAGTTTACACAAACTAATATAGGGATAATAGAAAATAAACTCTTGGAAGCCC	-13	TTTAAAA	ACAGAAGAAGTATTGCTGTTTACAGATCAGACTGATGATTTGGCTAAAGAGGAACCAACTTCTTTATTCCAGAGAGACTCTGAGACTAAGGGTGAAAGTG	-24.4	CCCAAAC	AACATCTTATTGAATGATAGAGGACACATTCAGCTAACGTATTTTAGCAGGTGGAGTGAGGTTGAAGATTCCTGTGACAGCGATGCCATAGAGAGAATGT	-16.7	NA	NA	NA	NA	NA	NA	NA	NA	NA	NA	NA	NA	NA	NA	NA	NA	NA	NA	NA	NA	NA	NA	NA	NA	NA	NA	NA	NA	NA
PTPN14	CCDS1514.1|Hs110|chr1	1	TTTAAAT	GGCACTGTCACCAATGGCAGCGTGTGTAGCGTTCACAGCGTCAACTCCCTCAACTGCTCGCAAAGTTTCATCCAGGCCTCCCCTGTATCCTCCAACCTCA	-16.8	NA	NA	NA	NA	NA	NA	NA	NA	NA	NA	NA	NA	NA	NA	NA	NA	NA	NA	NA	NA	NA	NA	NA	NA	NA	NA	NA	NA	NA	NA	NA	NA	NA	NA	NA	NA	NA	NA	NA	NA	NA	NA	NA	NA
KCTD3	CCDS1515.1|Hs110|chr1	5	TTTTTTT	TCCAGTTTGCTGAGTGGGAGAATTTCAACACTTCGAGATGAAACTGGTGCTATATTTATTGATAGAGATCCAGCAGCATTTGCACCCATTTTAAATTTTC	-20	TTTAAAT	TTTCTTCGGACAAAAGAACTAGACTTAAGGGGAGTGAGTATTAATGTTCTCAGGCATGAAGCAGAATTTTACGGGATCACTCCATTAGTAAGAAGGCTTC	-18.2	AAATTTT	CTTCGGACAAAAGAACTAGACTTAAGGGGAGTGAGTATTAATGTTCTCAGGCATGAAGCAGAATTTTACGGGATCACTCCATTAGTAAGAAGGCTTCTCT	-18.5	GGGAAAT	GGTACACAGCCTGTTCTCTCTGGAACGGGAGAAGAAACTGTTAGGCTAGGATTTCCTGTGGATCCACGAAAGGTGCTAATAGTAGCTGGCCATCACAACT	-27.2	TTTAAAT	GCAAAGGTGGTTGGAGGGCCACATGGAGACAAAGACAAAATGGTTGCTGTTGCCTCAGAGAGTAGCATCATCTTGTGGAGTGTTCAGGATGGGGGAAGTG	-23.1	NA	NA	NA	NA	NA	NA	NA	NA	NA	NA	NA	NA	NA	NA	NA	NA	NA	NA	NA	NA	NA	NA	NA	NA	NA	NA	NA	NA	NA	NA	NA	NA
USH2A	CCDS1516.1|Hs110|chr1	3	TTTAAAT	GGTTTAGAGCAGTTTGTCGGAAGAATGCAAGATTTTCGATTATACCAAGTGGCACTTACAAACAGAGAGATTCTGGAAGTCTTCTCTGGAGATCTTCTCA	-17.4	GGGAAAC	TTCTACCTACGGCAAAATAATTCTTTCCTCTGTCTGCCTTGCAACTGTGATAAGACTGGGACAATAAATGGCTCTCTGCTGTGTAACAAATCAACAGGAC	-14.1	GGGAAAC	TTGACTTTAAGTTATATCATTCCTATTGGCTCAGACTCTGTGACACTTACCTGGACAACACTCTCAAATCAATCTGGTCCCATAGAGAAATATATTTTGT	-12.4	NA	NA	NA	NA	NA	NA	NA	NA	NA	NA	NA	NA	NA	NA	NA	NA	NA	NA	NA	NA	NA	NA	NA	NA	NA	NA	NA	NA	NA	NA	NA	NA	NA	NA	NA	NA	NA	NA
ESRRG	CCDS1517.1|Hs110|chr1	1	TTTAAAA	GTGGGCATGCTGAAAGAAGGGGTGCGTCTTGACAGAGTACGTGGAGGTCGGCAGAAGTACAAGCGCAGGATAGATGCGGAGAACAGCCCATACCTGAACC	-26.4	NA	NA	NA	NA	NA	NA	NA	NA	NA	NA	NA	NA	NA	NA	NA	NA	NA	NA	NA	NA	NA	NA	NA	NA	NA	NA	NA	NA	NA	NA	NA	NA	NA	NA	NA	NA	NA	NA	NA	NA	NA	NA	NA	NA
SPATA17	CCDS1519.1|Hs110|chr1	1	TTTAAAC	AGGATTGTAACAATTATTCAAAAATGGTGGAGAAGTTTCTTAGGCAGAAAGCAATATCAACTAACTGTGCAGGTAGCATATTATACTATGATGATGAATC	-12.2	NA	NA	NA	NA	NA	NA	NA	NA	NA	NA	NA	NA	NA	NA	NA	NA	NA	NA	NA	NA	NA	NA	NA	NA	NA	NA	NA	NA	NA	NA	NA	NA	NA	NA	NA	NA	NA	NA	NA	NA	NA	NA	NA	NA
TGFB2	CCDS1521.1|Hs110|chr1	3	CCCAAAA	GCCAGAGTGCCTGAACAACGGATTGAGCTATATCAGATTCTCAAGTCCAAAGATTTAACATCTCCAACCCAGCGCTACATCGACAGCAAAGTTGTGAAAA	-14.3	CCCAAAT	AAAAGTGAAGAACTAGAAGCAAGATTTGCAGGTATTGATGGCACCTCCACATATACCAGTGGTGATCAGAAAACTATAAAGTCCACTAGGAAAAAAAACA	-14.2	AAAAAAC	AGTGGGAAGACCCCACATCTCCTGCTAATGTTATTGCCCTCCTACAGACTTGAGTCACAACAGACCAACCGGCGGAAGAAGCGTGCTTTGGATGCGGCCT	-20.3	NA	NA	NA	NA	NA	NA	NA	NA	NA	NA	NA	NA	NA	NA	NA	NA	NA	NA	NA	NA	NA	NA	NA	NA	NA	NA	NA	NA	NA	NA	NA	NA	NA	NA	NA	NA	NA	NA
LYPLAL1	CCDS1522.1|Hs110|chr1	1	TTTAAAT	CAAGATTTAACATTCCAACACATAAAAATTATTTATCCAACAGCTCCTCCCAGATCATATACTCCTATGAAAGGAGGAATCTCCAATGTATGGTTTGACA	-14.6	NA	NA	NA	NA	NA	NA	NA	NA	NA	NA	NA	NA	NA	NA	NA	NA	NA	NA	NA	NA	NA	NA	NA	NA	NA	NA	NA	NA	NA	NA	NA	NA	NA	NA	NA	NA	NA	NA	NA	NA	NA	NA	NA	NA
IARS2	CCDS1523.1|Hs110|chr1	2	TTTAAAT	AAGATTTTGAAAGACATAGCCAATCGATTCCATATGATGAATGGCTCCAAAATACATTTTGTGCCCGGCTGGGATTGTCATGGGTTGCCCATTGAAATAA	-19.6	GGGAAAT	GTGGCTGATTTCAACCCAGAAACAGATTCCATCCCTGTAAACGATATGTATGTCATAGACCAGTACATGCTACACTTACTGCAGGATTTGGCAAACAAGA	-18.6	NA	NA	NA	NA	NA	NA	NA	NA	NA	NA	NA	NA	NA	NA	NA	NA	NA	NA	NA	NA	NA	NA	NA	NA	NA	NA	NA	NA	NA	NA	NA	NA	NA	NA	NA	NA	NA	NA	NA	NA	NA
MTARC1	CCDS1526.1|Hs110|chr1	1	GGGAAAC	ATGGTTACTGCTCGCCAGGAACCTCGCCTGGTCCTGATTTCCCTGACCTGCGATGGTGACACCCTGACTCTCAGTGCAGCCTACACAAAGGACCTACTAC	-23.5	NA	NA	NA	NA	NA	NA	NA	NA	NA	NA	NA	NA	NA	NA	NA	NA	NA	NA	NA	NA	NA	NA	NA	NA	NA	NA	NA	NA	NA	NA	NA	NA	NA	NA	NA	NA	NA	NA	NA	NA	NA	NA	NA	NA
HLX	CCDS1527.1|Hs110|chr1	1	CCCAAAA	GTCAAAGAAGGCAACACGCTGAGAGATCTCACTTCCCTGCTAACCGGTGGGCGGCCCGCCGGGGTGCACCTCTCAGGCCTGCAGCCCTCGGCCGGCCAGT	-38	NA	NA	NA	NA	NA	NA	NA	NA	NA	NA	NA	NA	NA	NA	NA	NA	NA	NA	NA	NA	NA	NA	NA	NA	NA	NA	NA	NA	NA	NA	NA	NA	NA	NA	NA	NA	NA	NA	NA	NA	NA	NA	NA	NA
DUSP10	CCDS1528.1|Hs110|chr1	1	CCCAAAC	CTTAACTTCATGGGGCAGTTGCTAGAGTTCGAGGAAGACCTAAACAACGGTGTGACACCGAGAATCCTTACACCAAAGCTGATGGGCGTGGAGACGGTTG	-20.5	NA	NA	NA	NA	NA	NA	NA	NA	NA	NA	NA	NA	NA	NA	NA	NA	NA	NA	NA	NA	NA	NA	NA	NA	NA	NA	NA	NA	NA	NA	NA	NA	NA	NA	NA	NA	NA	NA	NA	NA	NA	NA	NA	NA
HHIPL2	CCDS1530.2|Hs110|chr1	4	CCCTTTC	CAGCCCCCTCTGCACCTTGAGTTTTGCTCTGACTATGAGTCCTTCGGCTGCTGTGATCAGCACAAGGACCGCCGCATCGCTGCCCGGTACTGGGACATCA	-24.1	GGGAAAA	GTTTTAAGGATCGATGTGAACAGGGCAGGCTCACATGGCAAGCGGTACCGAGTCCCCTCGGACAATCCATTTGTTTCTGAGCCAGGGGCCCACCCCGCCA	-32.8	CCCAAAT	CTCAATGGCCTGTATATCTTTGGAGACTTCATGAGTGGTCGACTTATGGCTTTGCAGGAAGATAGAAAAAACAAGAAATGGAAGAAGCAGGATCTTTGCC	-18.6	AAAAAAC	AAGAAATGGAAGAAGCAGGATCTTTGCCTGGGCAGCACCACGTCCTGTGCCTTCCCAGGGCTGATCAGCACCCATAGCAAGTTCATCATCTCCTTTGCTG	-27.7	NA	NA	NA	NA	NA	NA	NA	NA	NA	NA	NA	NA	NA	NA	NA	NA	NA	NA	NA	NA	NA	NA	NA	NA	NA	NA	NA	NA	NA	NA	NA	NA	NA	NA	NA
TAF1A	CCDS1531.1|Hs110|chr1	2	CCCTTTT	GTGAAGAGTTATGTAGAAATGCTGGAATTCTATGGGGATCGAGATGGAGCCCAAGAGGTACTCACCAATTATGCATATGATGAAAAGTTTCCATCAAATC	-18	GGGAAAC	CACCTTGCGTGGGTTCAAGAAGAGTGGAACTCCAGGAAAAACTGGTGGCCAGGCTTTCATTTCAGCTACTTTTGGGCAAAAAGTGATTGGAAGGAAGATA	-25.9	NA	NA	NA	NA	NA	NA	NA	NA	NA	NA	NA	NA	NA	NA	NA	NA	NA	NA	NA	NA	NA	NA	NA	NA	NA	NA	NA	NA	NA	NA	NA	NA	NA	NA	NA	NA	NA	NA	NA	NA	NA
TAF1A	CCDS1532.1|Hs110|chr1	2	CCCTTTT	GTGAAGAGTTATGTAGAAATGCTGGAATTCTATGGGGATCGAGATGGAGCCCAAGAGGTACTCACCAATTATGCATATGATGAAAAGTTTCCATCAAATC	-18	GGGAAAC	CACCTTGCGTGGGTTCAAGAAGAGTGGAACTCCAGGAAAAACTGGTGGCCAGGCTTTCATTTCAGCTACTTTTGGGCAAAAAGTGATTGGAAGGAAGATA	-25.9	NA	NA	NA	NA	NA	NA	NA	NA	NA	NA	NA	NA	NA	NA	NA	NA	NA	NA	NA	NA	NA	NA	NA	NA	NA	NA	NA	NA	NA	NA	NA	NA	NA	NA	NA	NA	NA	NA	NA	NA	NA
BROX	CCDS1534.1|Hs110|chr1	2	AAATTTC	AAGTGGACTGATACATTGCAAGGACAGGTTCCAAGTGCCCAGCAGGATGCTGTTTTTGAATTAATTTCCATGGGATTTAATGTAGCTTTATGGTATACCA	-20.4	CCCAAAA	CTCATTACACCTGCGGAAAAAGGAAGAGATTTAGAGTCACGACTCATAGAAGCATACGTTATTCAATGTCAGGCTGAAGCTCAAGAAGTAACAATTGCTC	-13.6	NA	NA	NA	NA	NA	NA	NA	NA	NA	NA	NA	NA	NA	NA	NA	NA	NA	NA	NA	NA	NA	NA	NA	NA	NA	NA	NA	NA	NA	NA	NA	NA	NA	NA	NA	NA	NA	NA	NA	NA	NA
DISP1	CCDS1536.1|Hs110|chr1	7	GGGTTTT	GAACCAAGAGGAACAGCAATAGGCCAGAGATTGGTCACATGGAATAATATGGTGAAAAATACAGGATACAAAGCAACATTAGCAAATTATCCCTTTAAAT	-12.8	GGGAAAC	TACATCGCCATTCTGAACAATAGATCGTCCTGTCAGAAAATAGTTGAGCGAGACGTTTCTCATACCTTGAAGCTGCTTCGGACTTGTGCCAAACACTACC	-15.2	TTTAAAA	TACAGCATGCTCTTCTCTCCCACAGAGAAAGGGGAGAGCATGATGAACATTTACTTGGACAACTTTGAAAACTGGAACTCTTCTGACGGCGTGACTACCA	-21.4	TTTTTTC	GAAAAAGTATTGCCATGCATTGTCATTAAGTTTCGCTACCTTTGGCTGTTTTGGTTCCTTGCCTTAACTGTAGGTGGGGCCTACATTGTATGTATAAATC	-22.3	CCCAAAA	TCTGAACTGGAGCATGAGTTTTATGAATTAGAACCTCTGGCTTCCCACAGCTGCACTGCCCCTGAGAAGACCACTTATGAAGAGACCCACATCTGCTCTG	-19.9	TTTTTTC	CTCCACCCAGTGCAGCACATTCAGGCCCAAGAAAAAATTGGCAAGACCAATGTACACAGTCTTCAGAGGAGCATAGAAGAGCATCTTCCAAAGATGGCAG	-19	CCCAAAT	AATTCACAAAGTTGTGGCAGAATTGTGAGAGTGAAGTGCAATTCTGTGGACTGTCAAATGCCAAACATGGAAGCCAATGTGCCTGCTGTATTAACACACT	-17.2	NA	NA	NA	NA	NA	NA	NA	NA	NA	NA	NA	NA	NA	NA	NA	NA	NA	NA	NA	NA	NA	NA	NA	NA	NA	NA
CCDC185	CCDS1537.1|Hs110|chr1	1	CCCAAAC	TTCCAGGAGTTCCAGAAGCTCCCTCAGGCCTCCAGGAGAGAGGAGAGAGCGCCTCCCAACAGCTCCCTTGATCAGATGGTACTAGAGGCCCAGCTCCGTG	-27.4	NA	NA	NA	NA	NA	NA	NA	NA	NA	NA	NA	NA	NA	NA	NA	NA	NA	NA	NA	NA	NA	NA	NA	NA	NA	NA	NA	NA	NA	NA	NA	NA	NA	NA	NA	NA	NA	NA	NA	NA	NA	NA	NA	NA
TP53BP2	CCDS1538.1|Hs110|chr1	3	AAAAAAA	GTGAGAGCACTTAAAGGCCACGTGGAACAGAAGAGACTAAGCAATGGGAAACTTGTGGAGGAAATTGAACAGATGAATAATTTGTTCCAGCAAAAACAGA	-13.8	AAAAAAC	TTCCAGCAGGCTGTGCAGAGCGCGTTGACCAAGACTCATACCAGAGGGCCACACTTTTCAAGTGTATATGGTAAGCCTGTAATTGCTGCTGCCCAGAATC	-25.7	CCCAAAT	CTCCAGAATAACCCAGAAGAACCAAATCCAGAGGCTCCACATGTGCTTGATGTGTACCTGGAGGAGTACCCTCCATACCCACCCCCACCATACCCATCTG	-15.9	NA	NA	NA	NA	NA	NA	NA	NA	NA	NA	NA	NA	NA	NA	NA	NA	NA	NA	NA	NA	NA	NA	NA	NA	NA	NA	NA	NA	NA	NA	NA	NA	NA	NA	NA	NA	NA	NA
NVL	CCDS1541.1|Hs110|chr1	4	TTTTTTC	TTGGACCTGTCATGTGAGAAAAGTAATCCTAAGAAGCCAATAACTGAGATACAGGATTCAAAAGATTCTTCTCTTTTGGAGAGTGATATGAAACGGAAAG	-16.6	AAATTTT	ATATCTGTCAAGGGCCCCGAATTACTAAACATGTATGTTGGTGAGAGTGAACGTGCTGTGCGACAAGTTTTTCAACGAGCCAAGAACTCAGCACCCTGTG	-17.3	GGGTTTA	CCGCCCCCTGCAGATCGCCTTGCCATCTTAAAAACTATCACAAAAAATGGTACCAAACCACCACTGGATGCAGATGTAAATTTGGAAGCAATTGCTGGTG	-16.2	AAAAAAT	GGTACCAAACCACCACTGGATGCAGATGTAAATTTGGAAGCAATTGCTGGTGACCTTCGCTGTGATTGCTATACGGGCGCAGATCTCTCTGCTTTGGTAC	-31.9	NA	NA	NA	NA	NA	NA	NA	NA	NA	NA	NA	NA	NA	NA	NA	NA	NA	NA	NA	NA	NA	NA	NA	NA	NA	NA	NA	NA	NA	NA	NA	NA	NA	NA	NA
NVL	CCDS1542.1|Hs110|chr1	4	TTTTTTC	TTGGACCTGTCATGTGAGAAAAGTAATCCTAAGAAGCCAATAACTGAGATACAGGATTCAAAAGATTCTTCTCTTTTGGAGAGTGATATGAAACGGAAAG	-16.6	AAATTTT	ATATCTGTCAAGGGCCCCGAATTACTAAACATGTATGTTGGTGAGAGTGAACGTGCTGTGCGACAAGTTTTTCAACGAGCCAAGAACTCAGCACCCTGTG	-17.3	GGGTTTA	CCGCCCCCTGCAGATCGCCTTGCCATCTTAAAAACTATCACAAAAAATGGTACCAAACCACCACTGGATGCAGATGTAAATTTGGAAGCAATTGCTGGTG	-16.2	AAAAAAT	GGTACCAAACCACCACTGGATGCAGATGTAAATTTGGAAGCAATTGCTGGTGACCTTCGCTGTGATTGCTATACGGGCGCAGATCTCTCTGCTTTGGTAC	-31.9	NA	NA	NA	NA	NA	NA	NA	NA	NA	NA	NA	NA	NA	NA	NA	NA	NA	NA	NA	NA	NA	NA	NA	NA	NA	NA	NA	NA	NA	NA	NA	NA	NA	NA	NA
LBR	CCDS1545.1|Hs110|chr1	3	TTTAAAA	ACCATTCATACTTCAACGGGAAAAAATCTTCTAGTTTCTGGATGGTGGGGCTTTGTTCGCCACCCCAATTACTTGGGTGATCTCATCATGGCCTTGGCGT	-24.3	GGGAAAA	AATCTTCTAGTTTCTGGATGGTGGGGCTTTGTTCGCCACCCCAATTACTTGGGTGATCTCATCATGGCCTTGGCGTGGTCCCTCCCATGTGGTTTTAACC	-28.1	AAAAAAT	CTTCTAGTTTCTGGATGGTGGGGCTTTGTTCGCCACCCCAATTACTTGGGTGATCTCATCATGGCCTTGGCGTGGTCCCTCCCATGTGGTTTTAACCACA	-32.9	NA	NA	NA	NA	NA	NA	NA	NA	NA	NA	NA	NA	NA	NA	NA	NA	NA	NA	NA	NA	NA	NA	NA	NA	NA	NA	NA	NA	NA	NA	NA	NA	NA	NA	NA	NA	NA	NA
EPHX1	CCDS1547.1|Hs110|chr1	2	CCCTTTC	AAGGTGGAAACGTCAGATGAGGAGATCCACGACTTACACCAGAGGATCGATAAGTTCCGTTTCACCCCACCTTTGGAGGACAGCTGCTTCCACTATGGCT	-24.5	CCCTTTT	GAGCTATTGCACACGCCTGAAAAGTGGGTGAGGTTCAAGTACCCAAAGCTCATCTCCTATTCCTACATGGTTCGTGGGGGCCACTTTGCGGCCTTTGAGG	-26.1	NA	NA	NA	NA	NA	NA	NA	NA	NA	NA	NA	NA	NA	NA	NA	NA	NA	NA	NA	NA	NA	NA	NA	NA	NA	NA	NA	NA	NA	NA	NA	NA	NA	NA	NA	NA	NA	NA	NA	NA	NA
ACBD3	CCDS1551.1|Hs110|chr1	4	GGGTTTC	GGCCTGGAGGAGTTGTACGGCCTGGCACTGCGCTTCTTCAAAGAAAAAGATGGCAAAGCATTTCATCCAACTTATGAAGAAAAATTGAAGCTTGTGGCAC	-19.9	GGGAAAC	ATGTCTAAAGAGGATGCCATGGTGGAGTTTGTCAAGCTCTTAAATAGGTGTTGCCATCTCTTTTCAACATATGTTGCGTCCCACAAAATAGAGAAGGAAG	-18.3	AAAAAAA	AGGAAGGAGGAAGAGGAGCGAAGGCGGCGTGAAGAGGAAGAAAGAGAACGTCTGCAAAAGGAGGAAGAGAAACGTAGGAGAGAAGAAGAGGAAAGGCTTC	-8.4	TTTAAAC	TCCCAGACTGCCGTGCAGTTCCAGCAGTATGCAGCCCAACAGTATCCAGGGAACTACGAACAGCAGCAAATTCTCATCCGCCAGTTGCAGGAGCAACACT	-20.1	NA	NA	NA	NA	NA	NA	NA	NA	NA	NA	NA	NA	NA	NA	NA	NA	NA	NA	NA	NA	NA	NA	NA	NA	NA	NA	NA	NA	NA	NA	NA	NA	NA	NA	NA
LIN9	CCDS1553.1|Hs110|chr1	3	TTTAAAA	GAAGGAAGCTTATCTAACACGTGGAATGAAAAGTACAGTTCTTTACAGAAAACACCTGTTTGGAAAGGCAGGAATACAAGCTCTGCTGTGGAAATGCCTT	-20.2	GGGAAAA	ATTCGGCGGCTTATGGGAAAACCACGGAGATGTTCTTCTGCATTTTTTGAGGAAGAGAGATCAGCATTAAAACAGAAACGGCAGAAAATAAGGCTCTTAC	-15.6	GGGAAAA	CCACGGAGATGTTCTTCTGCATTTTTTGAGGAAGAGAGATCAGCATTAAAACAGAAACGGCAGAAAATAAGGCTCTTACAACAAAGGAAAGTTGCAGATG	-15.4	NA	NA	NA	NA	NA	NA	NA	NA	NA	NA	NA	NA	NA	NA	NA	NA	NA	NA	NA	NA	NA	NA	NA	NA	NA	NA	NA	NA	NA	NA	NA	NA	NA	NA	NA	NA	NA	NA
PARP1	CCDS1554.1|Hs110|chr1	2	GGGTTTC	CGGCCCGAGTACAGTGCGAGTCAGCTCAAGGGCTTCAGCCTCCTTGCTACAGAGGATAAAGAAGCCCTGAAGAAGCAGCTCCCAGGAGTCAAGAGTGAAG	-29.3	AAATTTC	ACGAAGTATCCCAAAAAGTTCTACCCCCTGGAGATTGACTATGGCCAGGATGAAGAGGCAGTGAAGAAGCTGACAGTAAATCCTGGCACCAAGTCCAAGC	-25	NA	NA	NA	NA	NA	NA	NA	NA	NA	NA	NA	NA	NA	NA	NA	NA	NA	NA	NA	NA	NA	NA	NA	NA	NA	NA	NA	NA	NA	NA	NA	NA	NA	NA	NA	NA	NA	NA	NA	NA	NA
ITPKB	CCDS1555.1|Hs110|chr1	1	AAAAAAC	ATGGTGCACTGGTCTCCCTTCGTCATGTCCTTCAAGAAGAAGTACCCCTGGATCCAGCTGGCAGGACACGCAGGGAGTTTCAAGGCAGCTGCCAATGGCA	-29.7	NA	NA	NA	NA	NA	NA	NA	NA	NA	NA	NA	NA	NA	NA	NA	NA	NA	NA	NA	NA	NA	NA	NA	NA	NA	NA	NA	NA	NA	NA	NA	NA	NA	NA	NA	NA	NA	NA	NA	NA	NA	NA	NA	NA
CDC42BPA	CCDS1558.1|Hs110|chr1	9	AAAAAAT	GCAGATAAAGTGTTTGCCATGAAAATATTGAATAAATGGGAAATGCTGAAAAGAGCTGAGACAGCATGTTTTCGTGAAGAAAGGGATGTATTAGTGAATG	-18.4	TTTAAAA	AATTCTGAAACGATGCCCCCACCAACACATACTGCATTTTCTGGCCACCATCTGCCATTTGTTGGTTTTACATATACTAGTAGCTGTGTACTTTCTGATC	-12.3	AAAAAAT	TCTGAAACGATGCCCCCACCAACACATACTGCATTTTCTGGCCACCATCTGCCATTTGTTGGTTTTACATATACTAGTAGCTGTGTACTTTCTGATCGGA	-13.8	AAAAAAC	TTAAAAGAAGAAATTGAAAAACTAAGAAAACAAGTAACAGAATCAAGTCATTTGGAACAGCAACTTGAAGAAGCTAATGCTGTGAGGCAAGAACTAGATG	-11.5	AAAAAAC	CAATCCAAAGAGCTGAAAGACGCACACTGTCAGAGGAAACTGGCCATGCAGGAATTCATGGAGATCAATGAGCGGCTAACAGAATTGCACACCCAAAAAC	-14.2	AAAAAAT	CTTAAGAAAGAACTGCATGATTCAGAAGGTCAGCAACTTGCTCTCAACAAAGAAATTATGATTTTAAAAGACAAATTGGAAAAAACCAGAAGAGAAAGTC	-10.5	TTTAAAA	GACAAATTGGAAAAAACCAGAAGAGAAAGTCAAAGTGAAAGGGAGGAATTTGAAAGTGAGTTCAAACAACAATATGAACGAGAAAAAGTGTTGTTAACTG	-9.1	GGGTTTA	ATAAGACAGGGCTGTTCATGTGAAGTGTGTGGATTCTCATGCCATATAACTTGTGTAAACAAAGCTCCAACCACTTGTCCAGTTCCTCCTGAACAGACAA	-18.9	GGGAAAC	GAAGAAGGGTTATTTGTTGTACATGTCACCAAAGATGAAATTATTAGAGTTGGTGACAATAAGAAGATTCATCAGATTGAACTCATTCCAAATGATCAGC	-22.4	NA	NA	NA	NA	NA	NA	NA	NA	NA	NA	NA	NA	NA	NA	NA	NA	NA	NA	NA	NA
CDC42BPA	CCDS1559.1|Hs110|chr1	8	AAAAAAT	GCAGATAAAGTGTTTGCCATGAAAATATTGAATAAATGGGAAATGCTGAAAAGAGCTGAGACAGCATGTTTTCGTGAAGAAAGGGATGTATTAGTGAATG	-18.4	TTTAAAA	AATTCTGAAACGATGCCCCCACCAACACATACTGCATTTTCTGGCCACCATCTGCCATTTGTTGGTTTTACATATACTAGTAGCTGTGTACTTTCTGATC	-12.3	AAAAAAT	TCTGAAACGATGCCCCCACCAACACATACTGCATTTTCTGGCCACCATCTGCCATTTGTTGGTTTTACATATACTAGTAGCTGTGTACTTTCTGATCGGA	-13.8	AAAAAAC	TTAAAAGAAGAAATTGAAAAACTAAGAAAACAAGTAACAGAATCAAGTCATTTGGAACAGCAACTTGAAGAAGCTAATGCTGTGAGGCAAGAACTAGATG	-11.5	AAAAAAT	CTTAAGAAAGAACTGCATGATTCAGAAGGTCAGCAACTTGCTCTCAACAAAGAAATTATGATTTTAAAAGACAAATTGGAAAAAACCAGAAGAGAAAGTC	-10.5	TTTAAAA	GACAAATTGGAAAAAACCAGAAGAGAAAGTCAAAGTGAAAGGGAGGAATTTGAAAGTGAGTTCAAACAACAATATGAACGAGAAAAAGTGTTGTTAACTG	-9.1	GGGTTTA	ATAAGACAGGGCTGTTCATGTGAAGTGTGTGGATTCTCATGCCATATAACTTGTGTAAACAAAGCTCCAACCACTTGTCCAGTTCCTCCTGAACAGACAA	-18.9	GGGAAAC	GAAGAAGGGTTATTTGTTGTACATGTCACCAAAGATGAAATTATTAGAGTTGGTGACAATAAGAAGATTCATCAGATTGAACTCATTCCAAATGATCAGC	-22.4	NA	NA	NA	NA	NA	NA	NA	NA	NA	NA	NA	NA	NA	NA	NA	NA	NA	NA	NA	NA	NA	NA	NA
ZNF678	CCDS1560.1|Hs110|chr1	1	AAATTTT	AGCTGGAGGTCAATCCTTACTGAACATAAGAGAATTCATACTGGAGAGAAGCCATACAAATGTGAAGAATGTGGCAAAGTTTTCAATCGATGTTCAAACC	-16.9	NA	NA	NA	NA	NA	NA	NA	NA	NA	NA	NA	NA	NA	NA	NA	NA	NA	NA	NA	NA	NA	NA	NA	NA	NA	NA	NA	NA	NA	NA	NA	NA	NA	NA	NA	NA	NA	NA	NA	NA	NA	NA	NA	NA
JMJD4	CCDS1561.2|Hs110|chr1	1	GGGTTTC	GAACAGGCAGCCTTTGATGTTGGGCGCATCACAGAGGTGCTGGCCTCCTTGGTTGCGCACCCCGACTTCCAGAGAGTGGACACCAGCGCGTTCTCACCAC	-32.2	NA	NA	NA	NA	NA	NA	NA	NA	NA	NA	NA	NA	NA	NA	NA	NA	NA	NA	NA	NA	NA	NA	NA	NA	NA	NA	NA	NA	NA	NA	NA	NA	NA	NA	NA	NA	NA	NA	NA	NA	NA	NA	NA	NA
OBSCN	CCDS1570.2|Hs110|chr1	1	GGGAAAC	CATGCTTCCTCTGCCCAGCTCACCGTCAGAGCTCCTGAGGTGACCATCCTGGAGCCCCTGCAGGACGTGCAGCTCAGTGAGGGCCAGGATGCCAGCTTCC	-38.4	NA	NA	NA	NA	NA	NA	NA	NA	NA	NA	NA	NA	NA	NA	NA	NA	NA	NA	NA	NA	NA	NA	NA	NA	NA	NA	NA	NA	NA	NA	NA	NA	NA	NA	NA	NA	NA	NA	NA	NA	NA	NA	NA	NA
RHOU	CCDS1575.1|Hs110|chr1	1	AAAAAAC	CTCAAAGAGGTCTTTGATGCAGCCATCGTCGCTGGCATTCAATACTCGGACACTCAGCAACAGCCAAAGAAGTCTAAAAGCAGGACTCCAGATAAAATGA	-18.2	NA	NA	NA	NA	NA	NA	NA	NA	NA	NA	NA	NA	NA	NA	NA	NA	NA	NA	NA	NA	NA	NA	NA	NA	NA	NA	NA	NA	NA	NA	NA	NA	NA	NA	NA	NA	NA	NA	NA	NA	NA	NA	NA	NA
NUP133	CCDS1579.1|Hs110|chr1	3	CCCAAAC	TTTTCAAACCAGACTGCCTATCTGTATAACGAAAGTGCTGTCTATGTGTGCTCCACAGGAACTGGGAAATTTTCTCTTCCCCAGGAGAAAATTGTCTTTA	-21.9	AAATTTT	TTGCAAGCTCATGAACATCTCAGCTGGTTACATGAAATTAATAGCCAAGAATTAGAAAAGGCTCATGCAACACTTCTGGGTTTGGCAAATATGGAAACTC	-17.4	TTTAAAA	GATGGCATTCAGCTCAGTGAGTACTTACCGGAGGTGAAAGACCTGCTACAAGCGGATCAGCTTGGAAGCTTAAAGTCCAATCCTTACTTCGAGTTTGTTT	-25.3	NA	NA	NA	NA	NA	NA	NA	NA	NA	NA	NA	NA	NA	NA	NA	NA	NA	NA	NA	NA	NA	NA	NA	NA	NA	NA	NA	NA	NA	NA	NA	NA	NA	NA	NA	NA	NA	NA
ABCB10	CCDS1580.1|Hs110|chr1	1	CCCTTTC	TTCCTGGGGAAGATCATTGATGTCATCTATACCAACCCCACTGTGGACTACAGCGACAACCTGACCCGCCTCTGCCTAGGGCTCAGTGCCGTGTTTCTGT	-22.6	NA	NA	NA	NA	NA	NA	NA	NA	NA	NA	NA	NA	NA	NA	NA	NA	NA	NA	NA	NA	NA	NA	NA	NA	NA	NA	NA	NA	NA	NA	NA	NA	NA	NA	NA	NA	NA	NA	NA	NA	NA	NA	NA	NA
GALNT2	CCDS1582.1|Hs110|chr1	2	AAATTTC	TATTATGCAGCAGTGCCTTCTGCTAGAAACGTTCCTTATGGAAATATTCAGAGCAGATTGGAGCTTAGGAAGAAACTCAGCTGCAAGCCTTTCAAATGGT	-28.5	GGGAAAC	CAGGAATGGGCCTTGACGAAGGAGAAGTCGGTGAAGCACATGGATTTGTGCCTTACTGTGGTGGACCGGGCACCGGGCTCTCTTATAAAGCTGCAGGGCT	-31.5	NA	NA	NA	NA	NA	NA	NA	NA	NA	NA	NA	NA	NA	NA	NA	NA	NA	NA	NA	NA	NA	NA	NA	NA	NA	NA	NA	NA	NA	NA	NA	NA	NA	NA	NA	NA	NA	NA	NA	NA	NA
AGT	CCDS1585.2|Hs110|chr1	1	TTTTTTT	GAGCTTGAAGCGGATGAGAGAGAGCCCACAGAGTCTACCCAACAGCTTAACAAGCCTGAGGTCTTGGAGGTGACCCTGAACCGCCCATTCCTGTTTGCTG	-24.2	NA	NA	NA	NA	NA	NA	NA	NA	NA	NA	NA	NA	NA	NA	NA	NA	NA	NA	NA	NA	NA	NA	NA	NA	NA	NA	NA	NA	NA	NA	NA	NA	NA	NA	NA	NA	NA	NA	NA	NA	NA	NA	NA	NA
CAPN9	CCDS1586.1|Hs110|chr1	1	TTTAAAT	GCTGTGCTGCAAAAGAAAAAGGACATCAAATTCAAGAAGCTAAGCCTGATCTCCTGTAAAAACATCATTTCCCTGATGGACACCAGCGGCAATGGGAAGC	-17.8	NA	NA	NA	NA	NA	NA	NA	NA	NA	NA	NA	NA	NA	NA	NA	NA	NA	NA	NA	NA	NA	NA	NA	NA	NA	NA	NA	NA	NA	NA	NA	NA	NA	NA	NA	NA	NA	NA	NA	NA	NA	NA	NA	NA
C1orf198	CCDS1587.1|Hs110|chr1	1	CCCTTTC	TCCTGGGAAACAAAGAGTCAGATGGAGTTCAGTATCTCCGCCCTATCCATCCAGGAGCCGAGCAACGGCACCGCCGCCAGCGAGCCCAGACCACTGTCCA	-24.6	NA	NA	NA	NA	NA	NA	NA	NA	NA	NA	NA	NA	NA	NA	NA	NA	NA	NA	NA	NA	NA	NA	NA	NA	NA	NA	NA	NA	NA	NA	NA	NA	NA	NA	NA	NA	NA	NA	NA	NA	NA	NA	NA	NA
ARV1	CCDS1589.1|Hs110|chr1	2	AAAAAAA	AAGCCCAACTTCATTTTGCTGCTGAAAGCATTATTATTATCTAGCTACGGAAAACTCTTGCTGATTCCAGCTGTCATTTGGGAACATGACTACACATCTG	-15.4	AAATTTT	CAGGCAATTAGAGTGACCCTAAACATCAACCGTAAGCTCTCCTTCTTGGCCGTGTTGAGTGGCTTACTGCTGGAAAGCATCATGGTCTACTTCTTCCAGA	-20.3	NA	NA	NA	NA	NA	NA	NA	NA	NA	NA	NA	NA	NA	NA	NA	NA	NA	NA	NA	NA	NA	NA	NA	NA	NA	NA	NA	NA	NA	NA	NA	NA	NA	NA	NA	NA	NA	NA	NA	NA	NA
GNPAT	CCDS1592.1|Hs110|chr1	1	AAATTTT	GGAAGCATCCATGTGTACTTTGGAGATCCTGTGTCACTTCGATCTTTGGCAGCTGGGAGGATGAGTCGGAGCTCATATAACTTGGTTCCAAGATACATTC	-24.5	NA	NA	NA	NA	NA	NA	NA	NA	NA	NA	NA	NA	NA	NA	NA	NA	NA	NA	NA	NA	NA	NA	NA	NA	NA	NA	NA	NA	NA	NA	NA	NA	NA	NA	NA	NA	NA	NA	NA	NA	NA	NA	NA	NA
EXOC8	CCDS1593.1|Hs110|chr1	1	GGGTTTT	GAGGCGCGGCTGTACGTGAAGCAGCTCTCGCAGCAGTCGGATGGGGACCGGGACCTCCAGGAGCACCGGCAGCGCATCCAGGCGCTGGCGGAGGAGACGG	-39	NA	NA	NA	NA	NA	NA	NA	NA	NA	NA	NA	NA	NA	NA	NA	NA	NA	NA	NA	NA	NA	NA	NA	NA	NA	NA	NA	NA	NA	NA	NA	NA	NA	NA	NA	NA	NA	NA	NA	NA	NA	NA	NA	NA
SPRTN	CCDS1594.1|Hs110|chr1	5	AAAAAAA	GGCAAAGGAAAGGCAAAACTAGGAAAGGAACCAGTATTGGCCGCAGAGAATAAAGATAAACCCAACAGAGGTGAGGCCCAGCTAGTAATCCCTTTTAGTG	-15.8	CCCTTTT	AGTGGGAAAGGATATGTTCTAGGAGAAACAAGCAATTTACCTTCACCTGGGAAACTGATCACTTCACATGCCATTAATAAAACCCAAGATCTTTTAAATC	-14.6	TTTAAAT	CAAAACCATTCAGCAAATGCTGTAAGACCTAATTCTAAAATCAAGGTGAAATTTGAACAGAATGGTTCAAGTAAAAATTCTCATCTGGTCTCCCCTGCTG	-17.8	CCCAAAT	AAACGACCTAGGCTAGAAGATAAGACTGTTTTTGACAATTTTTTTATCAAGAAAGAGCAAATAAAAAGCAGTGGTAATGATCCAAAGTATAGTACAACCA	-12.7	TTTTTTT	ATCAAGAAAGAGCAAATAAAAAGCAGTGGTAATGATCCAAAGTATAGTACAACCACAGCTCAGAATTCCAGCAGTTCATCCAGTCAGAGCAAAATGGTTA	-12.1	NA	NA	NA	NA	NA	NA	NA	NA	NA	NA	NA	NA	NA	NA	NA	NA	NA	NA	NA	NA	NA	NA	NA	NA	NA	NA	NA	NA	NA	NA	NA	NA
EGLN1	CCDS1595.1|Hs110|chr1	1	GGGAAAA	GTAAAGGCCAAGCCCCCGGCCGACCCAGCGGCGGCCGCGTCGCCGTGTCGTGCGGCCGCCGGCGGCCAGGGCTCGGCGGTGGCTGCCGAAGCCGAGCCCG	-64	NA	NA	NA	NA	NA	NA	NA	NA	NA	NA	NA	NA	NA	NA	NA	NA	NA	NA	NA	NA	NA	NA	NA	NA	NA	NA	NA	NA	NA	NA	NA	NA	NA	NA	NA	NA	NA	NA	NA	NA	NA	NA	NA	NA
NTPCR	CCDS1597.1|Hs110|chr1	1	TTTAAAA	TCCTCTGGTGTGCCTGTTGATGGATTTTATACCGAAGAAGTCAGACAGGGAGGGAGAAGAATAGGATTCGATGTCGTCACGTTGTCCGGCACCCGGGGGC	-31.2	NA	NA	NA	NA	NA	NA	NA	NA	NA	NA	NA	NA	NA	NA	NA	NA	NA	NA	NA	NA	NA	NA	NA	NA	NA	NA	NA	NA	NA	NA	NA	NA	NA	NA	NA	NA	NA	NA	NA	NA	NA	NA	NA	NA
MAP3K21	CCDS1598.1|Hs110|chr1	1	AAAAAAT	CAGAAAACCATGCCCTTGGCTTCATTGTTTGTGGACCAGCCAGGGTCCTGTGAAGAGCCAAAACTTTCCCCTGATGGATTAGAACACAGAAAACCAAAAC	-20.2	NA	NA	NA	NA	NA	NA	NA	NA	NA	NA	NA	NA	NA	NA	NA	NA	NA	NA	NA	NA	NA	NA	NA	NA	NA	NA	NA	NA	NA	NA	NA	NA	NA	NA	NA	NA	NA	NA	NA	NA	NA	NA	NA	NA
SLC35F3	CCDS1600.1|Hs110|chr1	3	GGGAAAC	CTTTGTGGATTTTCAGTTCTTTTATTGACATTCAATATTGTATTAAATTTTGGAATTGCCGTTACATATCCCACTCTGATGTCTCTTGGAATCGTCCTCA	-11.9	AAATTTT	GGAATTGCCGTTACATATCCCACTCTGATGTCTCTTGGAATCGTCCTCAGCATACCTGTGAATGCAGTGATTGATCACTACACCAGTCAGATCGTCTTCA	-15.8	GGGTTTT	CTCCTCCTGCTCCTGCCAGAGGAGTGGGATGTCTGGTTGATCAAGCTGCTCACCCGACTCAAAGTGAGGAAGAAGGAGGAGCCTGCAGAGGGCGCTGCCG	-36.7	NA	NA	NA	NA	NA	NA	NA	NA	NA	NA	NA	NA	NA	NA	NA	NA	NA	NA	NA	NA	NA	NA	NA	NA	NA	NA	NA	NA	NA	NA	NA	NA	NA	NA	NA	NA	NA	NA
TARBP1	CCDS1601.1|Hs110|chr1	4	TTTAAAT	GCTTATGTAAAGAGCATTGTTCAAGAGTATGTTAAGTCATCTGCTTGGGAAACAGGAGAAAACTGCTTTATGCCTGATTGGTTTGAAGCCAAGCTTGTTT	-22.8	GGGAAAA	ATAGTTGCACAATATATTCATGATCAATGGGTGTGCCTCTCTTTCCTGTTGAAAAAATATCACACCCTTATACCAACCACAGGGAGTGAAATTCTGGAAC	-17	TTTAAAA	GCTTTTGTTCAGTTTGTTTTTGATAACAAAGTTCTTACCATTGCTGCCAAAATCAAGGGCCAGGCATATTTCAAAATAAAAGAGATTATGTACAAGATAA	-12.8	GGGAAAT	GAACGTGAGGGAATTCCAGCAAATCTGATCCAACAGTTGGACGTTTGTGTGGAAATTCCTCAACAGGGCATTATCCGCTCCCTGAATGTCCATGTGAGTG	-30.7	NA	NA	NA	NA	NA	NA	NA	NA	NA	NA	NA	NA	NA	NA	NA	NA	NA	NA	NA	NA	NA	NA	NA	NA	NA	NA	NA	NA	NA	NA	NA	NA	NA	NA	NA
IRF2BP2	CCDS1602.1|Hs110|chr1	1	GGGTTTC	GAGGCCAACGGGGCCAACGGGTCTAAAGCAGTTGCAAGAACAGCAAGGAAAAGGAAGCCCTCTCCAGAACCAGAAGGTGAAGTCGGGCCCCCTAAGATCA	-25.3	NA	NA	NA	NA	NA	NA	NA	NA	NA	NA	NA	NA	NA	NA	NA	NA	NA	NA	NA	NA	NA	NA	NA	NA	NA	NA	NA	NA	NA	NA	NA	NA	NA	NA	NA	NA	NA	NA	NA	NA	NA	NA	NA	NA
GGPS1	CCDS1604.1|Hs110|chr1	2	TTTAAAA	CCGCTACTTAATACACTTGGGCTCTTTTTCCAAATTAGGGATGATTATGCTAATCTACACTCCAAAGAATATAGTGAAAACAAAAGTTTTTGTGAAGATC	-10.1	AAAAAAA	TACTGTGTACATTATCTTGAGGATGTAGGTTCTTTTGAATACACTCGTAATACCCTTAAAGAGCTTGAAGCTAAAGCCTATAAACAGATTGATGCACGTG	-15.8	NA	NA	NA	NA	NA	NA	NA	NA	NA	NA	NA	NA	NA	NA	NA	NA	NA	NA	NA	NA	NA	NA	NA	NA	NA	NA	NA	NA	NA	NA	NA	NA	NA	NA	NA	NA	NA	NA	NA	NA	NA
TBCE	CCDS1605.1|Hs110|chr1	3	AAATTTT	GGAACAGACTTTCTTACTGCAATTAAGAACCGCTATGTGTTAGAAGATGGACCAGAGGAAGATAGAAAAGAGCAAATTGTTACAATTGGAAATAAACCTG	-6.1	AAAAAAC	CTGTTGTCATCATGGGATGAAGTGATACACATTGCTGATCAGCTCAGACACCTGGAAGTCCTTAATGTCAGTGAAAATAAACTAAAATTTCCCTCCGGTT	-15	AAAAAAC	AGACTCAGCGAAGAATTCCTCACAGCCCATCCCAGATACCAGTTCCTCTGCCTGAAATATGGTGCACCTGAAGATTGGGAACTCAAAACACAGCAACCAC	-12.6	NA	NA	NA	NA	NA	NA	NA	NA	NA	NA	NA	NA	NA	NA	NA	NA	NA	NA	NA	NA	NA	NA	NA	NA	NA	NA	NA	NA	NA	NA	NA	NA	NA	NA	NA	NA	NA	NA
B3GALNT2	CCDS1606.1|Hs110|chr1	3	GGGTTTC	CAGAGGAACATCACTGTCAAACTTTATCAGGCAGAACAAGAGGAGGCCCTCTTCATTGCTCGCTTCAGTCCTCCAAGCTGTGGTGTGCAGGTGAACAAGC	-25.2	GGGAAAT	TTCAGACTGAATTGGGCAGTTGACCGAACCGGAAAGTGGCAGGAGTTGGAGTACCCGAGCCCCGCTTACCCTGCCTTTGCATGTGGGTCAGGATATGTGA	-26.3	AAATTTC	AGACTGAATTGGGCAGTTGACCGAACCGGAAAGTGGCAGGAGTTGGAGTACCCGAGCCCCGCTTACCCTGCCTTTGCATGTGGGTCAGGATATGTGATCT	-26.7	NA	NA	NA	NA	NA	NA	NA	NA	NA	NA	NA	NA	NA	NA	NA	NA	NA	NA	NA	NA	NA	NA	NA	NA	NA	NA	NA	NA	NA	NA	NA	NA	NA	NA	NA	NA	NA	NA
NID1	CCDS1608.1|Hs110|chr1	2	CCCTTTC	CTGGCGGACTTGGACACGACCGATGGCCTGGGGAAGGTTTATTATCGAGAAGACTTATCCCCCTCCATCACTCAGCGAGCAGCAGAGTGTGTCCACAGAG	-33.6	GGGAAAT	ACCATGAGGAAGACAGAAGCAAAGGCGTTCCTTCATGTCCCGGCTAAAGTCATCATTGGACTGGCCTTTGACTGCGTGGACAAGATGGTTTACTGGACGG	-25.3	NA	NA	NA	NA	NA	NA	NA	NA	NA	NA	NA	NA	NA	NA	NA	NA	NA	NA	NA	NA	NA	NA	NA	NA	NA	NA	NA	NA	NA	NA	NA	NA	NA	NA	NA	NA	NA	NA	NA	NA	NA
GPR137B	CCDS1609.1|Hs110|chr1	1	GGGAAAT	TGGGAGAGGAAGGTTATCGTCTCTGTGCGAGTGGCCATTAATGACACGCTCTTCGTGCTGTGTGCCGTCTCTCTCTCCATCTGTCTCTACAAAATCTCTA	-24	NA	NA	NA	NA	NA	NA	NA	NA	NA	NA	NA	NA	NA	NA	NA	NA	NA	NA	NA	NA	NA	NA	NA	NA	NA	NA	NA	NA	NA	NA	NA	NA	NA	NA	NA	NA	NA	NA	NA	NA	NA	NA	NA	NA
ACTN2	CCDS1613.1|Hs110|chr1	1	GGGAAAA	ATGCGGTTCCACAAAATTGCTAATGTCAACAAAGCTTTGGATTACATAGCCAGCAAAGGGGTGAAACTGGTGTCCATTGGCGCTGAAGAAATTGTTGATG	-20.7	NA	NA	NA	NA	NA	NA	NA	NA	NA	NA	NA	NA	NA	NA	NA	NA	NA	NA	NA	NA	NA	NA	NA	NA	NA	NA	NA	NA	NA	NA	NA	NA	NA	NA	NA	NA	NA	NA	NA	NA	NA	NA	NA	NA
MTR	CCDS1614.1|Hs110|chr1	2	AAAAAAA	TATCCCCGACCTCTCAATATAATTGAAGGACCCCTGATGAATGGAATGAAAATTGTTGGTGATCTTTTTGGAGCTGGAAAAATGTTTCTACCTCAGGTTA	-15.7	CCCTTTC	ATGGAAAAAGAAAGAGAAGAAACCAGAGTGCTTAACGGCACAGTAGAAGAAGAGGACCCTTACCAGGGCACCATCGTGCTGGCCACTGTTAAAGGCGACG	-20.7	NA	NA	NA	NA	NA	NA	NA	NA	NA	NA	NA	NA	NA	NA	NA	NA	NA	NA	NA	NA	NA	NA	NA	NA	NA	NA	NA	NA	NA	NA	NA	NA	NA	NA	NA	NA	NA	NA	NA	NA	NA
ZP4	CCDS1615.1|Hs110|chr1	1	AAATTTT	GACAACAGTTCTCAGAACACTACTGCTAGTGTTTCTAGCAAAGGCCCCATGATTCTACTCCAAGCCACTAAGGACCCTCCAGAAAAGCTCCGTGTTCCTG	-17.3	NA	NA	NA	NA	NA	NA	NA	NA	NA	NA	NA	NA	NA	NA	NA	NA	NA	NA	NA	NA	NA	NA	NA	NA	NA	NA	NA	NA	NA	NA	NA	NA	NA	NA	NA	NA	NA	NA	NA	NA	NA	NA	NA	NA
FH	CCDS1617.1|Hs110|chr1	1	TTTAAAT	ACTAGAATTGGCTTTGCAGAAAAGGTTGCTGCAAAAGTGGCTGCACTTACAGGCTTGCCTTTTGTCACTGCTCCGAATAAATTTGAAGCTCTGGCTGCTC	-24.8	NA	NA	NA	NA	NA	NA	NA	NA	NA	NA	NA	NA	NA	NA	NA	NA	NA	NA	NA	NA	NA	NA	NA	NA	NA	NA	NA	NA	NA	NA	NA	NA	NA	NA	NA	NA	NA	NA	NA	NA	NA	NA	NA	NA
EXO1	CCDS1620.1|Hs110|chr1	1	AAAAAAA	GACACACCTCTAAGGAACAAGGTTCCTGGGCTATATAAGTCCAGTTCTGCAGACTCTCTTTCTACAACCAAGATCAAACCTCTAGGACCTGCCAGAGCCA	-21.1	NA	NA	NA	NA	NA	NA	NA	NA	NA	NA	NA	NA	NA	NA	NA	NA	NA	NA	NA	NA	NA	NA	NA	NA	NA	NA	NA	NA	NA	NA	NA	NA	NA	NA	NA	NA	NA	NA	NA	NA	NA	NA	NA	NA
PLD5	CCDS1621.2|Hs110|chr1	2	AAAAAAT	TGCCAAAATAAATGTCGAATTGCCCTGGTGGAAAATATTCCTGAAGGCCTTAACTATTCAGAAAATGCACCATTTCACTTATCACTTTTCCAAGGCTGGA	-11	AAATTTT	GATTGGGTAGGGAATGATTTCACTCAGAATGCTGGCACGGGCCTTGTTATCAACCAGGCAGATGTGAGGAACAACAGAAGCATCATTAAGCAACTTAAAG	-18.4	NA	NA	NA	NA	NA	NA	NA	NA	NA	NA	NA	NA	NA	NA	NA	NA	NA	NA	NA	NA	NA	NA	NA	NA	NA	NA	NA	NA	NA	NA	NA	NA	NA	NA	NA	NA	NA	NA	NA	NA	NA
ZBTB18	CCDS1622.1|Hs110|chr1	1	GGGTTTT	CTTTGTGACTGCACTGTTCTGGTGGGAGATGCCCAGTTCCGAGCGCACCGAGCTGTACTGGCTTCATGCAGCATGTATTTCCACCTCTTTTACAAGGACC	-25.6	NA	NA	NA	NA	NA	NA	NA	NA	NA	NA	NA	NA	NA	NA	NA	NA	NA	NA	NA	NA	NA	NA	NA	NA	NA	NA	NA	NA	NA	NA	NA	NA	NA	NA	NA	NA	NA	NA	NA	NA	NA	NA	NA	NA
ADSS2	CCDS1624.1|Hs110|chr1	2	AAAAAAT	TTGGGTACAACAAAAAAGGGCATTGGCCCAGTTTATTCGTCCAAAGCTGCTCGGAGTGGACTCAGGATGTGCGACCTTGTTTCTGACTTTGATGGCTTCT	-25.3	CCCTTTT	GTAACCTCTTCAAATTGTACTGTTGGAGGTGTTTGTACTGGTTTGGGTATGCCACCTCAAAATGTTGGAGAAGTGTATGGAGTTGTGAAAGCTTATACAA	-24	NA	NA	NA	NA	NA	NA	NA	NA	NA	NA	NA	NA	NA	NA	NA	NA	NA	NA	NA	NA	NA	NA	NA	NA	NA	NA	NA	NA	NA	NA	NA	NA	NA	NA	NA	NA	NA	NA	NA	NA	NA
CATSPERE	CCDS1625.1|Hs110|chr1	4	CCCAAAC	TATCGCATTTTTAGTACCAGAAGTACTATTAAGTTAGAGTATGAAGGAACATTATTTACTGAGTGGAGTGTGCCAGAAACTTGTTTTGTGCTAAATAAAA	-13.8	TTTAAAT	TATTGCACTGTATGTAACGTCACCAAAAAGATTTTCTTAGTGATATATAATGAAGATACAAAACAGTGGGTTTCCCAAGACTTTACATTAGATGCCCCTA	-17.9	CCCAAAA	ATATTACAAGAGAGTCATGAGATTTCCTTTGAAGCTGCCTTTGGATACTGCACCAAAACTCTGACACTAACATTTTATCAGAATGTAGATTATGAGAGAA	-13.2	AAATTTC	ATAGTGTGGGAAATACACGGCAGGGATGACTATAGCTTTAATAATACTATGGCACAGAGTGGTTGTTTACATGAAGCACAGACATGGAAGTCAATGATTG	-16	NA	NA	NA	NA	NA	NA	NA	NA	NA	NA	NA	NA	NA	NA	NA	NA	NA	NA	NA	NA	NA	NA	NA	NA	NA	NA	NA	NA	NA	NA	NA	NA	NA	NA	NA
DESI2	CCDS1626.1|Hs110|chr1	1	GGGAAAA	GAATACAAAGGCAATGCTTATCATTTAATGCATAAAAACTGCAATCATTTTTCTTCAGCTTTATCAGAGATTCTTTGTGGGAAAGAGATTCCTCGCTGGA	-13.9	NA	NA	NA	NA	NA	NA	NA	NA	NA	NA	NA	NA	NA	NA	NA	NA	NA	NA	NA	NA	NA	NA	NA	NA	NA	NA	NA	NA	NA	NA	NA	NA	NA	NA	NA	NA	NA	NA	NA	NA	NA	NA	NA	NA
TFB2M	CCDS1627.1|Hs110|chr1	5	GGGAAAA	CCAAGTAGACCTCCACACCTACTGCTGGAGTGCAATCCAGGTCCTGGAATCCTGACTCAGGCATTACTTGAAGCTGGTGCCAAAGTGGTTGCGCTCGAAA	-31.2	AAAAAAT	CTGGATGGAAAACTACGAGTGATTCACTGTGACTTCTTTAAACTAGATCCTAGAAGTGGTGGAGTAATAAAACCACCTGCTATGTCTTCTCGAGGGCTCT	-17.6	CCCTTTA	AAAGTAGTTGGAATGTTCCCAAGTAGAGGTGAGAAAAGGGCACTTTGGAAACTCGCATATGACTTGTATTCCTGTACTTCTATATATAAATTTGGACGAA	-18.3	TTTAAAA	GTAGTTGGAATGTTCCCAAGTAGAGGTGAGAAAAGGGCACTTTGGAAACTCGCATATGACTTGTATTCCTGTACTTCTATATATAAATTTGGACGAATAG	-16.7	AAATTTA	TTTACCAAGAACTTAACACCTATGAACTATAATATATTTTTTCACTTGTTAAAGCACTGTTTTGGGAGGCGCAGCGCCACTGTAATAGACCACTTACGTT	-12.3	NA	NA	NA	NA	NA	NA	NA	NA	NA	NA	NA	NA	NA	NA	NA	NA	NA	NA	NA	NA	NA	NA	NA	NA	NA	NA	NA	NA	NA	NA	NA	NA
CNST	CCDS1628.1|Hs110|chr1	1	TTTAAAA	GATACTGAAGATTCCCTTTCCTATGAAGATAACCAAGACGACGACTCCGATCTCCTTCAAGATCTCTCTCCTGAAGAAGCATCCTATAGTCTCCAGGAGA	-17.4	NA	NA	NA	NA	NA	NA	NA	NA	NA	NA	NA	NA	NA	NA	NA	NA	NA	NA	NA	NA	NA	NA	NA	NA	NA	NA	NA	NA	NA	NA	NA	NA	NA	NA	NA	NA	NA	NA	NA	NA	NA	NA	NA	NA
AHCTF1	CCDS1629.2|Hs110|chr1	6	TTTAAAT	AGAGGAGTCCCTCCTTCATATCCACCTCCCGAGCAGTTTTTTAATCCAAGCACTTATAATTTTGATGCCACTTGTTTGTTAAACTCGGGAGTTGTTCATT	-23.6	TTTTTTA	AAGAAATCAGGTCCATCACTCAATGAACTCATTCCTGATGGTTATAATCGATGTCTTGTAGCTGGCCTTCTTTCCCCAAGATTTGTTGATGTTCAGCCTT	-17.8	CCCAAAA	TGGATTCCTGGGGCTGCAGATGATAGCAAATTAGAAGTATTTACTACACCTAAAAAATGTGCAGTTCCAGTGGAAACTGAATGGCTGAAGAGCAAAGATA	-25	TTTTTTC	CTGAACAGCCCTGAAAAGGAGCATCAAGAAATGGATGAGGGGTCACAAAGTTTAGAGAAACTGGATGTGAGCAAAGGAAACAGCAGTGTTTCAATCACAT	-20.5	AAATTTA	CTAGATGTAATTAAAGACACAAGAAGTAAAGAAATTACTTCAGATACAATGGAACAGTCCATTCATGAAACAATACCTTTAGTGAGCCAAAACATAATGT	-13.3	AAAAAAC	ACATCCAATAAGAACAAGCTTGAAGATGAACTGAAAGATGATGCACAATCAGTAGAAACTCTGGGAAAGCCAAAAGCGAAACGAATCAGGACGTCAAAAA	-11.6	NA	NA	NA	NA	NA	NA	NA	NA	NA	NA	NA	NA	NA	NA	NA	NA	NA	NA	NA	NA	NA	NA	NA	NA	NA	NA	NA	NA	NA
NLRP3	CCDS1632.2|Hs110|chr1	3	GGGTTTA	CTGGAGTACCTTTCGAGAATCTCTATTTGTAAAATGAAGAAAGATTACCGTAAGAAGTACAGAAAGTACGTGAGAAGCAGATTCCAGTGCATTGAAGACA	-15.8	CCCAAAC	CCACCCATCCACAAGATCGTGAGAAAACCCTCCAGAATCCTCTTCCTCATGGACGGCTTCGATGAGCTGCAAGGTGCCTTTGACGAGCACATAGGACCGC	-20	GGGTTTC	TCCGAGGCCAAAAGGAAAGAGTACTTCTTCAAGTACTTCTCTGATGAGGCCCAAGCCAGGGCAGCCTTCAGTCTGATTCAGGAGAACGAGGTCCTCTTCA	-29.4	NA	NA	NA	NA	NA	NA	NA	NA	NA	NA	NA	NA	NA	NA	NA	NA	NA	NA	NA	NA	NA	NA	NA	NA	NA	NA	NA	NA	NA	NA	NA	NA	NA	NA	NA	NA	NA	NA
NLRP3	CCDS1633.2|Hs110|chr1	3	GGGTTTA	CTGGAGTACCTTTCGAGAATCTCTATTTGTAAAATGAAGAAAGATTACCGTAAGAAGTACAGAAAGTACGTGAGAAGCAGATTCCAGTGCATTGAAGACA	-15.8	CCCAAAC	CCACCCATCCACAAGATCGTGAGAAAACCCTCCAGAATCCTCTTCCTCATGGACGGCTTCGATGAGCTGCAAGGTGCCTTTGACGAGCACATAGGACCGC	-20	GGGTTTC	TCCGAGGCCAAAAGGAAAGAGTACTTCTTCAAGTACTTCTCTGATGAGGCCCAAGCCAGGGCAGCCTTCAGTCTGATTCAGGAGAACGAGGTCCTCTTCA	-29.4	NA	NA	NA	NA	NA	NA	NA	NA	NA	NA	NA	NA	NA	NA	NA	NA	NA	NA	NA	NA	NA	NA	NA	NA	NA	NA	NA	NA	NA	NA	NA	NA	NA	NA	NA	NA	NA	NA
GCSAML	CCDS1635.1|Hs110|chr1	1	GGGAAAT	TATCTCCTGCGAAAACTCAGTTGCCTGGGAGAGAATCAAAAGAAGCCCAAGAAAGGAAACCCAGATGAGGAAAGAAAACGGCAGGAAATGACTACATTTG	-16.1	NA	NA	NA	NA	NA	NA	NA	NA	NA	NA	NA	NA	NA	NA	NA	NA	NA	NA	NA	NA	NA	NA	NA	NA	NA	NA	NA	NA	NA	NA	NA	NA	NA	NA	NA	NA	NA	NA	NA	NA	NA	NA	NA	NA
TRIM58	CCDS1636.1|Hs110|chr1	1	GGGTTTA	GGGGTCTGTCAAGACACACTGCCAAGAAAGGGGGAAACCACGCCATCTCCTGAGAATGGGGTCTGGGCCCTGTGGCTGCTGAAAGGGAATGAGTACATGG	-22.2	NA	NA	NA	NA	NA	NA	NA	NA	NA	NA	NA	NA	NA	NA	NA	NA	NA	NA	NA	NA	NA	NA	NA	NA	NA	NA	NA	NA	NA	NA	NA	NA	NA	NA	NA	NA	NA	NA	NA	NA	NA	NA	NA	NA
OR2L13	CCDS1637.1|Hs110|chr1	2	CCCAAAT	CAAACTGGAATATTTCTCTTGTGCCTTATCATCCTCATATTCTTTCTGGCCTCGGTGGGTAACTCGGCCATGATTCACCTCATCCACGTGGATCCTCGTC	-18.7	CCCTTTC	ATTGGCATCACTTCTTCCTGTGGCCGAGTCCTATTTGCTGTCTATCATATGCACTCAAAGGAGGGGAGAAAAAAGGCCTTCACCACCATTTCAACACATT	-17.4	NA	NA	NA	NA	NA	NA	NA	NA	NA	NA	NA	NA	NA	NA	NA	NA	NA	NA	NA	NA	NA	NA	NA	NA	NA	NA	NA	NA	NA	NA	NA	NA	NA	NA	NA	NA	NA	NA	NA	NA	NA
ZNF672	CCDS1638.1|Hs110|chr1	1	GGGTTTC	GGGCAGCGCTCCGACCTGGTGGTGCACCAGCGCATCCACACGGGCGAGAAGCCCTTCGCGTGCCCCGAGTGCGGCCGCCGCTTCAGCGACCGCTCGGACC	-42.7	NA	NA	NA	NA	NA	NA	NA	NA	NA	NA	NA	NA	NA	NA	NA	NA	NA	NA	NA	NA	NA	NA	NA	NA	NA	NA	NA	NA	NA	NA	NA	NA	NA	NA	NA	NA	NA	NA	NA	NA	NA	NA	NA	NA
TPO	CCDS1643.1|Hs110|chr2	2	CCCAAAA	TGCCCAAACACTTGCCTGGCGAACAAATACAGGCCCATCACAGGAGCTTGCAACAACAGAGACCACCCCAGATGGGGCGCCTCCAACACGGCCCTGGCAC	-26.8	CCCAAAC	ACTTGCCTGGCGAACAAATACAGGCCCATCACAGGAGCTTGCAACAACAGAGACCACCCCAGATGGGGCGCCTCCAACACGGCCCTGGCACGATGGCTCC	-28.2	NA	NA	NA	NA	NA	NA	NA	NA	NA	NA	NA	NA	NA	NA	NA	NA	NA	NA	NA	NA	NA	NA	NA	NA	NA	NA	NA	NA	NA	NA	NA	NA	NA	NA	NA	NA	NA	NA	NA	NA	NA
TPO	CCDS1644.1|Hs110|chr2	2	CCCAAAA	TGCCCAAACACTTGCCTGGCGAACAAATACAGGCCCATCACAGGAGCTTGCAACAACAGAGACCACCCCAGATGGGGCGCCTCCAACACGGCCCTGGCAC	-26.8	CCCAAAC	ACTTGCCTGGCGAACAAATACAGGCCCATCACAGGAGCTTGCAACAACAGAGACCACCCCAGATGGGGCGCCTCCAACACGGCCCTGGCACGATGGCTCC	-28.2	NA	NA	NA	NA	NA	NA	NA	NA	NA	NA	NA	NA	NA	NA	NA	NA	NA	NA	NA	NA	NA	NA	NA	NA	NA	NA	NA	NA	NA	NA	NA	NA	NA	NA	NA	NA	NA	NA	NA	NA	NA
TPO	CCDS1646.1|Hs110|chr2	2	CCCAAAA	TGCCCAAACACTTGCCTGGCGAACAAATACAGGCCCATCACAGGAGCTTGCAACAACAGAGACCACCCCAGATGGGGCGCCTCCAACACGGCCCTGGCAC	-26.8	CCCAAAC	ACTTGCCTGGCGAACAAATACAGGCCCATCACAGGAGCTTGCAACAACAGAGACCACCCCAGATGGGGCGCCTCCAACACGGCCCTGGCACGATGGCTCC	-28.2	NA	NA	NA	NA	NA	NA	NA	NA	NA	NA	NA	NA	NA	NA	NA	NA	NA	NA	NA	NA	NA	NA	NA	NA	NA	NA	NA	NA	NA	NA	NA	NA	NA	NA	NA	NA	NA	NA	NA	NA	NA
RNASEH1	CCDS1647.1|Hs110|chr2	1	TTTAAAT	GTAGGCATTAGACTTCCTGGGCGGCAGACAAACCAAAGAGCGGAAATTCATGCAGCCTGCAAAGCCATTGAACAAGCAAAGACTCAAAACATCAATAAAC	-12.9	NA	NA	NA	NA	NA	NA	NA	NA	NA	NA	NA	NA	NA	NA	NA	NA	NA	NA	NA	NA	NA	NA	NA	NA	NA	NA	NA	NA	NA	NA	NA	NA	NA	NA	NA	NA	NA	NA	NA	NA	NA	NA	NA	NA
RPS7	CCDS1648.1|Hs110|chr2	1	AAAAAAT	AAGCAAAAGCGTCCCAGGAGCCGTACTCTGACAGCTGTGCACGATGCCATCCTTGAGGACTTGGTCTTCCCAAGCGAAATTGTGGGCAAGAGAATCCGCG	-23.4	NA	NA	NA	NA	NA	NA	NA	NA	NA	NA	NA	NA	NA	NA	NA	NA	NA	NA	NA	NA	NA	NA	NA	NA	NA	NA	NA	NA	NA	NA	NA	NA	NA	NA	NA	NA	NA	NA	NA	NA	NA	NA	NA	NA
ASAP2	CCDS1661.1|Hs110|chr2	3	TTTTTTT	CAGGATGGACTCAAAGCCGTGGAAAGCCTCAAACCTTCCATTGAAACGCTGTCTACGGATCTTCACACGATCAAACAGGCCCAGGATGAAGAAAGAAGGC	-21.2	GGGAAAC	AAGGAACATGGGACCGAGCGGAACGGCAGCCTCTACAAGAAGAGTGACGGGATCCGAAAAGTGTGGCAGAAAAGGAAATGTTCAGTTAAAAATGGTTTTC	-14.7	TTTAAAC	AATGCATTTAAGGGGGATGACAATACTGGAGAAAATAACATCGTCCAAGAACTGACAAAGGAGATCATCTCAGAAGTGCAGAGGATGACGGGCAATGACG	-16.9	NA	NA	NA	NA	NA	NA	NA	NA	NA	NA	NA	NA	NA	NA	NA	NA	NA	NA	NA	NA	NA	NA	NA	NA	NA	NA	NA	NA	NA	NA	NA	NA	NA	NA	NA	NA	NA	NA
ITGB1BP1	CCDS1662.1|Hs110|chr2	2	GGGAAAA	GGCCTTGAAGGGCCATTAGACCTGATAAATTATATAGACGTTGCCCAGCAAGATGGAAAGTTGCCTTTTGTTCCTCCGGAGGAAGAATTTATTATGGGAG	-22.3	GGGAAAA	AGCTTACTGGCTCTGAAGACCACAGATGCAAGCAATGAGGAATACAGCCTGTGGGTTTATCAGTGCAACAGCCTGGAACAAGCACAAGCCATTTGCAAGG	-21.3	NA	NA	NA	NA	NA	NA	NA	NA	NA	NA	NA	NA	NA	NA	NA	NA	NA	NA	NA	NA	NA	NA	NA	NA	NA	NA	NA	NA	NA	NA	NA	NA	NA	NA	NA	NA	NA	NA	NA	NA	NA
ITGB1BP1	CCDS1663.1|Hs110|chr2	1	GGGAAAA	GGCCTTGAAGGGCCATTAGACCTGATAAATTATATAGACGTTGCCCAGCAAGATGGAAAGTTGCCTTTTGTTCCTCCGGAGGAAGAATTTATTATGGGAG	-22.3	NA	NA	NA	NA	NA	NA	NA	NA	NA	NA	NA	NA	NA	NA	NA	NA	NA	NA	NA	NA	NA	NA	NA	NA	NA	NA	NA	NA	NA	NA	NA	NA	NA	NA	NA	NA	NA	NA	NA	NA	NA	NA	NA	NA
ADAM17	CCDS1665.1|Hs110|chr2	6	AAATTTC	AAGGTCGTGGTGGTGGATGGTAAAAACGAAAGCGAGTACACTGTAAAATGGCAGGACTTCTTCACTGGACACGTGGTTGGTGAGCCTGACTCTAGGGTTC	-20.2	TTTAAAA	GTGGATAATGAAGAGTTGCTCCCAAAAGGGTTAGTAGACAGAGAACCACCTGAAGAGCTTGTTCATCGAGTGAAAAGAAGAGCTGACCCAGATCCCATGA	-18.6	CCCAAAA	GGGTTAGTAGACAGAGAACCACCTGAAGAGCTTGTTCATCGAGTGAAAAGAAGAGCTGACCCAGATCCCATGAAGAACACGTGTAAATTATTGGTGGTAG	-19.6	CCCAAAT	GAAGAAAAGGATGCTTGGGATGTGAAGATGTTGCTAGAGCAATTTAGCTTTGATATAGCTGAGGAAGCATCTAAAGTTTGCTTGGCACACCTTTTCACAT	-26.3	CCCTTTC	TGCGAGAGGGAACAGCAGCTGGAGTCCTGTGCATGTAATGAAACTGACAACTCCTGCAAGGTGTGCTGCAGGGACCTTTCTGGCCGCTGTGTGCCCTATG	-32.9	CCCAAAT	AGCAGCACAGCTGCCAAGTCATTTGAGGATCTCACGGACCATCCGGTCACCAGAAGTGAAAAGGCTGCCTCCTTTAAACTGCAGCGTCAGAATCGTGTTG	-23.7	NA	NA	NA	NA	NA	NA	NA	NA	NA	NA	NA	NA	NA	NA	NA	NA	NA	NA	NA	NA	NA	NA	NA	NA	NA	NA	NA	NA	NA
RRM2	CCDS1669.1|Hs110|chr2	2	GGGTTTA	CACTGTGATTTTGCTTGCCTGATGTTCAAACACCTGGTACACAAACCATCGGAGGAGAGAGTAAGAGAAATAATTATCAATGCTGTTCGGATAGAACAGG	-19.5	GGGTTTT	AGCAAGGTTTTCAGAGTAGAGAACCCATTTGACTTTATGGAGAATATTTCACTGGAAGGAAAGACTAACTTCTTTGAGAAGAGAGTAGGCGAGTATCAGA	-16.8	NA	NA	NA	NA	NA	NA	NA	NA	NA	NA	NA	NA	NA	NA	NA	NA	NA	NA	NA	NA	NA	NA	NA	NA	NA	NA	NA	NA	NA	NA	NA	NA	NA	NA	NA	NA	NA	NA	NA	NA	NA
NOL10	CCDS1673.2|Hs110|chr2	2	AAATTTA	GGGCTCACCCACCTCATTGGATCTCCTTTCCTCCGGGCATATATGCATGGGTTTTTCATGGATATAAGACTCTATCACAAGGTGAAACTGATGGTAAATC	-24.2	AAAAAAT	GGGACATTGAGTGTATCCGACACCACCGTTGGCAGCAAACAATTGACATTCACGTTAAAGAGGTCTGAACAGCAGAAGAAGCAACAGGAGGCTGAGAAAC	-16	NA	NA	NA	NA	NA	NA	NA	NA	NA	NA	NA	NA	NA	NA	NA	NA	NA	NA	NA	NA	NA	NA	NA	NA	NA	NA	NA	NA	NA	NA	NA	NA	NA	NA	NA	NA	NA	NA	NA	NA	NA
LPIN1	CCDS1682.1|Hs110|chr2	1	CCCTTTC	CACGTCCGCTTTGGGAAGATGGGGGTCCTGCGCTCCCGAGAGAAAGTGGTTGACATAGAAATCAATGGGGAATCTGTGGATTTGCATATGAAATTGGGAG	-23.1	NA	NA	NA	NA	NA	NA	NA	NA	NA	NA	NA	NA	NA	NA	NA	NA	NA	NA	NA	NA	NA	NA	NA	NA	NA	NA	NA	NA	NA	NA	NA	NA	NA	NA	NA	NA	NA	NA	NA	NA	NA	NA	NA	NA
TRIB2	CCDS1683.1|Hs110|chr2	1	CCCTTTC	CATGACATTGAACCCAGCTCCCTCTTCAGCAAGATCCGGCGTGGCCAGTTCAACATTCCAGAGACTCTGTCGCCCAAGGCCAAGTGCCTCATCCGAAGCA	-18.8	NA	NA	NA	NA	NA	NA	NA	NA	NA	NA	NA	NA	NA	NA	NA	NA	NA	NA	NA	NA	NA	NA	NA	NA	NA	NA	NA	NA	NA	NA	NA	NA	NA	NA	NA	NA	NA	NA	NA	NA	NA	NA	NA	NA
NBAS	CCDS1685.1|Hs110|chr2	2	AAAAAAA	ATCAAAGATAAAGAGTCCTTTTACCCACTGATAGATGTCAATTGGTGGGCAGACAGTGCAGTGACTTTAGCTCGATGCTCTGGTGCTTTAACTGTTTCAT	-24.4	GGGAAAA	TCCTGTGAATGGTTTGAACCATCACCTCAAGTCACTGCTACCCATGATGGGGGATTTTTAAGTTTGGAGTGTGAGATTAAACTTGCCCCCAAACGATCTC	-24	NA	NA	NA	NA	NA	NA	NA	NA	NA	NA	NA	NA	NA	NA	NA	NA	NA	NA	NA	NA	NA	NA	NA	NA	NA	NA	NA	NA	NA	NA	NA	NA	NA	NA	NA	NA	NA	NA	NA	NA	NA
CYRIA	CCDS1688.1|Hs110|chr2	1	GGGAAAC	CTGCTCAAAGTCCTTACCAGGGAAATTGAAAACTATCCACACTTTTTCCTGGATTTTGAAAATGCTCAGCCTACAGAAGGAGAGAGAGAAATCTGGAACC	-18.8	NA	NA	NA	NA	NA	NA	NA	NA	NA	NA	NA	NA	NA	NA	NA	NA	NA	NA	NA	NA	NA	NA	NA	NA	NA	NA	NA	NA	NA	NA	NA	NA	NA	NA	NA	NA	NA	NA	NA	NA	NA	NA	NA	NA
SMC6	CCDS1690.1|Hs110|chr2	7	AAATTTT	TCCTCTCCTAAAAATGCCAAAAGGCCAAGACAAGAAGAATTGGAGGATTTTGATAAAGATGGTGACGAAGACGAATGTAAAGGTACTACTTTGACTGCAG	-13.5	AAAAAAC	TTCATGTGTCATTCAATGCTTGGACCTTTTAAGTTTGGTTCTAATGTCAACTTTGTTGTTGGCAACAATGGAAGTGGGAAGAGTGCAGTACTCACAGCTC	-20.3	TTTAAAA	GGTTTTGTGAAAGATGGACAGAACTCTGCAGATATCTCAATAACATTGAGGAACAGAGGAGATGATGCCTTTAAAGCCAGTGTGTATGGTAACTCTATAC	-19.4	AAAAAAA	ATATCTTGGTTAAAAGAGAGAGTAAAGGCCTTTCAAAATCAAGAAAATTCAGTCAATCAAGAGATCGAACAGTTTCAGCAAGCCATAGAAAAGGACAAAG	-13.7	CCCTTTA	GGAGCTTGCATTCATCTTCGGGACCCAGAACTTGCTTTGGCTATTGAATCTTGCTTAAAAGGGCTTCTGCAGGCCTATTGTTGCCATAATCATGCTGATG	-17.8	AAAAAAT	ATTTCTGAAATTCGGGAACTTGAGAACATAGAAGAACACCAGTCTGTAGATATTGCAACTTTGGAAGATGAAGCTCAGGAAAATAAAAGCAAAATGAAAA	-11.9	TTTAAAA	AAGTTTATTAAATTACTGGGAGAAATCATGGAGCACAGATTCAAGACATATCAACAATTTAGAAGGTGTTTGACTTTACGATGCAAATTATACTTTGACA	-7.7	NA	NA	NA	NA	NA	NA	NA	NA	NA	NA	NA	NA	NA	NA	NA	NA	NA	NA	NA	NA	NA	NA	NA	NA	NA	NA
GEN1	CCDS1691.1|Hs110|chr2	3	TTTAAAC	AAGGATAAATTGGTGAAGGTTATCAGGTACCAAAGACCTGATTTGTTATTGTTTCAGAGATTTACTCTTGAAAAAATGGAGTGGCCCAATCACTATGCAT	-21.5	TTTAAAA	CCCACATGTGAAATCTTTCATAAGCAGAATTCCAAGTTAAATTCGGGGATTTCCCCTGATCCTACATTACCACAGGAATCTATTTCTGCCTCATTGAATA	-19.1	TTTAAAA	TCAGAAGTTGAATCAGAGCTATCAGCCATCCCTGATGGCTTTGAAAATATCCCAGAACAACTGTCCTGTGAATCAGAAAGGTACACTGCAAACATAAAGA	-22.5	NA	NA	NA	NA	NA	NA	NA	NA	NA	NA	NA	NA	NA	NA	NA	NA	NA	NA	NA	NA	NA	NA	NA	NA	NA	NA	NA	NA	NA	NA	NA	NA	NA	NA	NA	NA	NA	NA
RDH14	CCDS1693.1|Hs110|chr2	1	TTTTTTC	AAAACTCCAGTAGAAGGTGCCCAGACTTCCATTTATTTGGCCTCTTCACCTGAGGTAGAAGGAGTGTCAGGAAGATACTTTGGGGATTGTAAAGAGGAAG	-27.1	NA	NA	NA	NA	NA	NA	NA	NA	NA	NA	NA	NA	NA	NA	NA	NA	NA	NA	NA	NA	NA	NA	NA	NA	NA	NA	NA	NA	NA	NA	NA	NA	NA	NA	NA	NA	NA	NA	NA	NA	NA	NA	NA	NA
WDR35	CCDS1695.1|Hs110|chr2	2	GGGAAAA	GACCTGAAGGGTATACAGCTATCCCATGTAACATGGTCTGCGGACAGTAAAGTCTTACTTTTTGGAATGGCAAATGGGGAAATACACATTTACGATAATC	-18.1	AAATTTT	ATGATAAAAATGAAACTGAGTTGTTTGGTGAATGTCACTGGAGCTATCAGCATTGCTGGAATTCATTGGTACCATGGCACAGAAGGCTACGTGGAGCCTG	-23.1	NA	NA	NA	NA	NA	NA	NA	NA	NA	NA	NA	NA	NA	NA	NA	NA	NA	NA	NA	NA	NA	NA	NA	NA	NA	NA	NA	NA	NA	NA	NA	NA	NA	NA	NA	NA	NA	NA	NA	NA	NA
SDC1	CCDS1697.1|Hs110|chr2	1	GGGTTTC	ATGCTGTACCGCATGAAGAAGAAGGACGAAGGCAGCTACTCCTTGGAGGAGCCGAAACAAGCCAACGGCGGGGCCTACCAGAAGCCCACCAAACAGGAGG	-23.5	NA	NA	NA	NA	NA	NA	NA	NA	NA	NA	NA	NA	NA	NA	NA	NA	NA	NA	NA	NA	NA	NA	NA	NA	NA	NA	NA	NA	NA	NA	NA	NA	NA	NA	NA	NA	NA	NA	NA	NA	NA	NA	NA	NA
PUM2	CCDS1698.1|Hs110|chr2	4	GGGTTTT	CATGGAAACAGTGAAGTAAATGCAATACTGTCTCCGCGATCAGAAAGTGGAGGCCTTGGTGTGAGCATGGTAGAATATGTATTAAGTTCTTCTCCTGCTG	-23.2	GGGAAAT	TTTGGCACTAGAGATGCTGAAACAGATGGACCTGAGAAAGGAGATCAAAAAGGCAAGGCTTCTCCATTTGAGGAGGACCAAAACAGAGATCTTAAACAAG	-19.3	AAATTTT	GGCACTAGAGATGCTGAAACAGATGGACCTGAGAAAGGAGATCAAAAAGGCAAGGCTTCTCCATTTGAGGAGGACCAAAACAGAGATCTTAAACAAGGAG	-18.3	CCCAAAC	CTTCAGCTTAGAGACTTGATTGGACATATAGTTGAGTTTTCTCAAGACCAGCATGGTTCTAGATTCATACAGCAAAAACTAGAGAGAGCTACTCCAGCTG	-19	NA	NA	NA	NA	NA	NA	NA	NA	NA	NA	NA	NA	NA	NA	NA	NA	NA	NA	NA	NA	NA	NA	NA	NA	NA	NA	NA	NA	NA	NA	NA	NA	NA	NA	NA
APOB	CCDS1703.1|Hs110|chr2	12	TTTAAAA	TCTGACACCAATGGGAAGTATAAGAACTTTGCCACTTCTAACAAGATGGATATGACCTTCTCTAAGCAAAATGCACTGCTGCGTTCTGAATATCAGGCTG	-15.5	TTTAAAC	AGTGACCTGAAATACAATGCTCTGGATCTCACCAACAATGGGAAACTACGGCTAGAACCCCTGAAGCTGCATGTGGCTGGTAACCTAAAAGGAGCCTACC	-14.8	GGGAAAA	CTCCCACAGCAAGCTAATGATTATCTGAATTCATTCAATTGGGAGAGACAAGTTTCACATGCCAAGGAGAAACTGACTGCTCTCACAAAAAAGTATAGAA	-14.7	AAATTTA	GTAAAAACAATCCATGATCTACATTTGTTTATTGAAAATATTGATTTTAACAAAAGTGGAAGTAGTACTGCATCCTGGATTCAAAATGTGGATACTAAGT	-17	AAAAAAT	ATAAAAATCCCATCCAGGTTTTCCACACCAGAATTTACCATCCTTAACACCTTCCACATTCCTTCCTTTACAATTGACTTTGTAGAAATGAAAGTAAAGA	-6.8	GGGAAAA	TCAAACACAGTGGCAAGTTTACACACAGAAAAAAATACACTGGAGCTTAGTAATGGAGTGATTGTCAAGATAAACAATCAGCTTACCCTGGATAGCAACA	-15.7	AAAAAAT	ACACTGGAGCTTAGTAATGGAGTGATTGTCAAGATAAACAATCAGCTTACCCTGGATAGCAACACTAAATACTTCCACAAATTGAACATCCCCAAACTGG	-13.2	TTTAAAT	GGAAAGGTTATTGGAACTTTGAAAAATTCTCTTTTCTTTTCAGCCCAGCCATTTGAGATCACGGCATCCACAAACAATGAAGGGAATTTGAAAGTTCGTT	-19.5	AAATTTC	TCTGCTGGAAACAACGAGAACATTATGGAGGCCCATGTAGGAATAAATGGAGAAGCAAATCTGGATTTCTTAAACATTCCTTTAACAATTCCTGAAATGC	-15	AAAAAAC	AGAAACAATGCATTAGATTTTGTCACCAAATCCTATAATGAAACAAAAATTAAGTTTGATAAGTACAAAGCTGAAAAATCTCACGACGAGCTCCCCAGGA	-6.4	CCCAAAA	GCAGTCAGCATGCCTAGTTTCTCCATCCTAGGTTCTGACGTCCGTGTGCCTTCATACACATTAATCCTGCCATCATTAGAGCTGCCAGTCCTTCATGTCC	-18.4	AAATTTT	GCTGGAGAAGCCACACTCCAACGCATATATTCCCTCTGGGAGCACAGTACGAAAAACCACTTACAGCTAGAGGGCCTCTTTTTCACCAACGGAGAACATA	-21.2	NA	NA	NA	NA	NA	NA	NA	NA	NA	NA	NA
WDCP	CCDS1705.1|Hs110|chr2	3	GGGAAAA	GGAAAACTACTCAGGACTGGACTGAATGCGTTGCATCAAGCAGTGCATCCGATCCATGGCCTTGCCTGGACCGATGGGAATCAAGTTGTCCTAACTGATT	-27.5	CCCAAAA	TGTGCTATTCTGACTGTGTTGACTGCTCAGGATGTCTCCATTTTCCCTAATGTTCACTCTGATGATTCCCAGGTAAAGGCAGACATCAACACCCAGGGCC	-20.4	CCCAAAC	ATCCAGCAAATTCGATTAGAGAACACTGAAAGACCAAAAGGGATATGTTTCTTGACAGACCAACTATTACTAATTTTGGTAGGAAAACAAAAACTCACTG	-10.6	NA	NA	NA	NA	NA	NA	NA	NA	NA	NA	NA	NA	NA	NA	NA	NA	NA	NA	NA	NA	NA	NA	NA	NA	NA	NA	NA	NA	NA	NA	NA	NA	NA	NA	NA	NA	NA	NA
TP53I3	CCDS1708.1|Hs110|chr2	1	GGGAAAT	GTTCAGGCTGGAGACTATGTGCTAATCCATGCAGGACTGAGTGGTGTGGGCACAGCTGCTATCCAACTCACCCGGATGGCTGGAGCTATTCCTCTGGTCA	-33.5	NA	NA	NA	NA	NA	NA	NA	NA	NA	NA	NA	NA	NA	NA	NA	NA	NA	NA	NA	NA	NA	NA	NA	NA	NA	NA	NA	NA	NA	NA	NA	NA	NA	NA	NA	NA	NA	NA	NA	NA	NA	NA	NA	NA
PFN4	CCDS1709.1|Hs110|chr2	1	GGGAAAA	GATTACAGATGTGTCCGGGCAGATGAATATTCTCTTTATGCCAAAAATGAGAACACTGGTGTGGTTGTCGTGAAGACCCATCTGTATCTTCTGGTAGCAA	-25.1	NA	NA	NA	NA	NA	NA	NA	NA	NA	NA	NA	NA	NA	NA	NA	NA	NA	NA	NA	NA	NA	NA	NA	NA	NA	NA	NA	NA	NA	NA	NA	NA	NA	NA	NA	NA	NA	NA	NA	NA	NA	NA	NA	NA
ITSN2	CCDS1710.2|Hs110|chr2	2	TTTTTTC	CTACAATCAGGTCTGCCGGCCCCTGTTTTAGCTGAAATATGGGCTTTATCAGACCTAAACAAGGATGGGAAGATGGATCAGCAAGAGTTCTCCATAGCTA	-27	AAATTTT	GGCTGGTTTCCATGCAATTATGTAGAAAAAATGCCATCAAGTGAAAATGAAAAAGCTGTATCTCCAAAGAAGGCCTTACTTCCTCCTACAGTTTCTTTAT	-18.2	NA	NA	NA	NA	NA	NA	NA	NA	NA	NA	NA	NA	NA	NA	NA	NA	NA	NA	NA	NA	NA	NA	NA	NA	NA	NA	NA	NA	NA	NA	NA	NA	NA	NA	NA	NA	NA	NA	NA	NA	NA
ITSN2	CCDS1711.2|Hs110|chr2	2	TTTTTTC	CTACAATCAGGTCTGCCGGCCCCTGTTTTAGCTGAAATATGGGCTTTATCAGACCTAAACAAGGATGGGAAGATGGATCAGCAAGAGTTCTCCATAGCTA	-27	AAATTTT	GGCTGGTTTCCATGCAATTATGTAGAAAAAATGCCATCAAGTGAAAATGAAAAAGCTGTATCTCCAAAGAAGGCCTTACTTCCTCCTACAGTTTCTTTAT	-18.2	NA	NA	NA	NA	NA	NA	NA	NA	NA	NA	NA	NA	NA	NA	NA	NA	NA	NA	NA	NA	NA	NA	NA	NA	NA	NA	NA	NA	NA	NA	NA	NA	NA	NA	NA	NA	NA	NA	NA	NA	NA
NCOA1	CCDS1712.1|Hs110|chr2	4	TTTTTTC	CAACCTCAGGGCAGAGAACCATCTTATGCCAGACAGCTGTTCCAAGAAGTGATGACTCGTGGCACTGCCTCCAGCCCCTCCTATAGATTCATATTGAATG	-16.9	TTTAAAC	CTCAATAATTCTCCTATGGAAGGTACAGGAATATCCCTAGCACAGTTCATGTCTCCAAGGAGACAGGTTACTTCTGGATTGGCAACAAGGCCCAGGATGC	-22	TTTAAAT	GAAATGATTCAATCTGACAACAGCTCTAGTGATGGCAAACCTCTGGATTCAGGGCTTCTGCATAACAATGACAGACTTTCAGATGGAGACAGTAAATACT	-17.5	CCCTTTC	CAAGGCATGGTCAGGCAAAAACCTTCACTGGGGACGATGCCTGTTCAAGTAACACCTCCCCGAGGTGCTTTTTCACCTGGCATGGGCATGCAGCCCAGGC	-32.8	NA	NA	NA	NA	NA	NA	NA	NA	NA	NA	NA	NA	NA	NA	NA	NA	NA	NA	NA	NA	NA	NA	NA	NA	NA	NA	NA	NA	NA	NA	NA	NA	NA	NA	NA
NCOA1	CCDS1713.1|Hs110|chr2	4	TTTTTTC	CAACCTCAGGGCAGAGAACCATCTTATGCCAGACAGCTGTTCCAAGAAGTGATGACTCGTGGCACTGCCTCCAGCCCCTCCTATAGATTCATATTGAATG	-16.9	TTTAAAC	CTCAATAATTCTCCTATGGAAGGTACAGGAATATCCCTAGCACAGTTCATGTCTCCAAGGAGACAGGTTACTTCTGGATTGGCAACAAGGCCCAGGATGC	-22	TTTAAAT	GAAATGATTCAATCTGACAACAGCTCTAGTGATGGCAAACCTCTGGATTCAGGGCTTCTGCATAACAATGACAGACTTTCAGATGGAGACAGTAAATACT	-17.5	CCCTTTC	CAAGGCATGGTCAGGCAAAAACCTTCACTGGGGACGATGCCTGTTCAAGTAACACCTCCCCGAGGTGCTTTTTCACCTGGCATGGGCATGCAGCCCAGGC	-32.8	NA	NA	NA	NA	NA	NA	NA	NA	NA	NA	NA	NA	NA	NA	NA	NA	NA	NA	NA	NA	NA	NA	NA	NA	NA	NA	NA	NA	NA	NA	NA	NA	NA	NA	NA
CENPO	CCDS1714.1|Hs110|chr2	1	CCCTTTA	CGTCCAGATGGCGAGTCCAAAGGAGGTGTTTTAGCTCACTTGGAAAGGCTAGAGACCCAAGTGAGCAGATCCCGTAAACAGTCTGAAGAGCTGCAGAGCG	-25.2	NA	NA	NA	NA	NA	NA	NA	NA	NA	NA	NA	NA	NA	NA	NA	NA	NA	NA	NA	NA	NA	NA	NA	NA	NA	NA	NA	NA	NA	NA	NA	NA	NA	NA	NA	NA	NA	NA	NA	NA	NA	NA	NA	NA
POMC	CCDS1717.1|Hs110|chr2	1	GGGAAAT	GGCGACGAGCAGCCTCTGACCGAGAACCCCCGGAAGTACGTCATGGGCCACTTCCGCTGGGACCGATTCGGCCGCCGCAACAGCAGCAGCAGCGGCAGCA	-32.6	NA	NA	NA	NA	NA	NA	NA	NA	NA	NA	NA	NA	NA	NA	NA	NA	NA	NA	NA	NA	NA	NA	NA	NA	NA	NA	NA	NA	NA	NA	NA	NA	NA	NA	NA	NA	NA	NA	NA	NA	NA	NA	NA	NA
KIF3C	CCDS1719.1|Hs110|chr2	1	GGGTTTC	AATGGCACGGTGTTTGCCTATGGCCAGACGGGCACTGGCAAGACCTATACCATGCAGGGGACCTGGGTGGAGCCCGAGCTGCGCGGGGTCATCCCGAATG	-40.5	NA	NA	NA	NA	NA	NA	NA	NA	NA	NA	NA	NA	NA	NA	NA	NA	NA	NA	NA	NA	NA	NA	NA	NA	NA	NA	NA	NA	NA	NA	NA	NA	NA	NA	NA	NA	NA	NA	NA	NA	NA	NA	NA	NA
HADHB	CCDS1722.1|Hs110|chr2	1	AAATTTT	AAAGCCATGGATTCTGATTGGTTTGCAGAAAACTACATGGGTAGAAAAACCAAGGTTGGATTGCCTCCTTTGGAGAAGTTTAATAACTGGGGTGGATCTC	-23.4	NA	NA	NA	NA	NA	NA	NA	NA	NA	NA	NA	NA	NA	NA	NA	NA	NA	NA	NA	NA	NA	NA	NA	NA	NA	NA	NA	NA	NA	NA	NA	NA	NA	NA	NA	NA	NA	NA	NA	NA	NA	NA	NA	NA
MAPRE3	CCDS1731.1|Hs110|chr2	2	CCCAAAA	AACATGCAGACCTCTGGCCGGCTGAGCAATGTGGCCCCCCCCTGCATTCTCCGGAAGAATCCTCCATCAGCCCGAAATGGCGGCCATGAGACTGATGCCC	-27.8	AAAAAAC	ATGCAGACCTCTGGCCGGCTGAGCAATGTGGCCCCCCCCTGCATTCTCCGGAAGAATCCTCCATCAGCCCGAAATGGCGGCCATGAGACTGATGCCCAAA	-26.2	NA	NA	NA	NA	NA	NA	NA	NA	NA	NA	NA	NA	NA	NA	NA	NA	NA	NA	NA	NA	NA	NA	NA	NA	NA	NA	NA	NA	NA	NA	NA	NA	NA	NA	NA	NA	NA	NA	NA	NA	NA
TRIM54	CCDS1745.2|Hs110|chr2	1	GGGTTTC	AAGCCGCTGCTAGGGGATGCACACAGCATGGACAACCTGGAGAAGCAGCTCATCTGCCCCATCTGCCTGGAGATGTTCTCCAAACCAGTGGTGATCCTGC	-28	NA	NA	NA	NA	NA	NA	NA	NA	NA	NA	NA	NA	NA	NA	NA	NA	NA	NA	NA	NA	NA	NA	NA	NA	NA	NA	NA	NA	NA	NA	NA	NA	NA	NA	NA	NA	NA	NA	NA	NA	NA	NA	NA	NA
TRIM54	CCDS1746.2|Hs110|chr2	1	GGGTTTC	AAGCCGCTGCTAGGGGATGCACACAGCATGGACAACCTGGAGAAGCAGCTCATCTGCCCCATCTGCCTGGAGATGTTCTCCAAACCAGTGGTGATCCTGC	-28	NA	NA	NA	NA	NA	NA	NA	NA	NA	NA	NA	NA	NA	NA	NA	NA	NA	NA	NA	NA	NA	NA	NA	NA	NA	NA	NA	NA	NA	NA	NA	NA	NA	NA	NA	NA	NA	NA	NA	NA	NA	NA	NA	NA
GTF3C2	CCDS1749.1|Hs110|chr2	1	CCCAAAC	CTGGACTCCTATGGATGGCTGGTATCTGGGGGGCAGTCAGGGCTGGTTCGAATCCATTTTGTCCGTGGACTCGCCTCCCCACTGGGCCACCGTATGCAGC	-38.7	NA	NA	NA	NA	NA	NA	NA	NA	NA	NA	NA	NA	NA	NA	NA	NA	NA	NA	NA	NA	NA	NA	NA	NA	NA	NA	NA	NA	NA	NA	NA	NA	NA	NA	NA	NA	NA	NA	NA	NA	NA	NA	NA	NA
ZNF512	CCDS1758.1|Hs110|chr2	2	GGGTTTA	AAGAAACACATGGAAAACTGCAAGCAGGAAATGTTTACTTGTCATCATTGTGGGAAACAACTTCGTTCACTGGCAGGGATGAAGTATCATGTCATGGCAA	-18.8	GGGAAAC	TTTGTGGCTGGAAAATACAAATGTCTTCTATGTCAGAAAGAATTTGTGTCAGAGAGTGGTGTCAAGTATCACATCAACTCCGTCCATGCTGAGGACTGGT	-21.4	NA	NA	NA	NA	NA	NA	NA	NA	NA	NA	NA	NA	NA	NA	NA	NA	NA	NA	NA	NA	NA	NA	NA	NA	NA	NA	NA	NA	NA	NA	NA	NA	NA	NA	NA	NA	NA	NA	NA	NA	NA
MRPL33	CCDS1761.1|Hs110|chr2	1	AAAAAAC	ATTCTGGTGAGAATGGTGAGCGAAGCTGGGACAGGTTTCTGCTTCAACACCAAGAGAAACCGACTGCGGGAAAAACTGACTCTTTTGCATTATGATCCAG	-21.1	NA	NA	NA	NA	NA	NA	NA	NA	NA	NA	NA	NA	NA	NA	NA	NA	NA	NA	NA	NA	NA	NA	NA	NA	NA	NA	NA	NA	NA	NA	NA	NA	NA	NA	NA	NA	NA	NA	NA	NA	NA	NA	NA	NA
RBKS	CCDS1762.1|Hs110|chr2	1	AAATTTA	CTTTTGAATACGGAGGATCTGAGGGCAGCAGCCAATGTCATTAGCAGAGCCAAAGTCATGGTCTGCCAGCTCGAAATAACTCCAGCAACTTCTTTGGAAG	-24.4	NA	NA	NA	NA	NA	NA	NA	NA	NA	NA	NA	NA	NA	NA	NA	NA	NA	NA	NA	NA	NA	NA	NA	NA	NA	NA	NA	NA	NA	NA	NA	NA	NA	NA	NA	NA	NA	NA	NA	NA	NA	NA	NA	NA
BABAM2	CCDS1763.1|Hs110|chr2	3	CCCTTTC	ATATCTAGCGTGGTCCGGAATGGAAAAGTGGGACTGGATGCTACAAACTGTTTGAGGATAACTGACTTAAAATCTGGCTGCACATCATTGACTCCTGGGC	-16.5	AAAAAAC	AACTGGACTGGTGAATTTTCAGCTCGTTTCCTTTTGAAGCTGCCCGTAGATTTCAGCAATATCCCCACATACCTTCTCAAGGATGTAAATGAAGACCCTG	-17.8	AAAAAAT	TATCCGTACAGCCCCAGATGGGATGGAAATGAAATGGCCAAAAGAGCAAAGGCTTATTTCAAAACCTTTGTCCCTCAGTTCCAGGAGGCAGCATTTGCCA	-24.3	NA	NA	NA	NA	NA	NA	NA	NA	NA	NA	NA	NA	NA	NA	NA	NA	NA	NA	NA	NA	NA	NA	NA	NA	NA	NA	NA	NA	NA	NA	NA	NA	NA	NA	NA	NA	NA	NA
BABAM2	CCDS1764.1|Hs110|chr2	3	CCCTTTC	ATATCTAGCGTGGTCCGGAATGGAAAAGTGGGACTGGATGCTACAAACTGTTTGAGGATAACTGACTTAAAATCTGGCTGCACATCATTGACTCCTGGGC	-16.5	AAAAAAC	AACTGGACTGGTGAATTTTCAGCTCGTTTCCTTTTGAAGCTGCCCGTAGATTTCAGCAATATCCCCACATACCTTCTCAAGGATGTAAATGAAGACCCTG	-17.8	AAAAAAT	TATCCGTACAGCCCCAGATGGGATGGAAATGAAATGGCCAAAAGAGCAAAGGGATGCCAAGGGAGCAGAGATGCCTGCAGCCCGTGGGAGCAAGTCCTGG	-23.6	NA	NA	NA	NA	NA	NA	NA	NA	NA	NA	NA	NA	NA	NA	NA	NA	NA	NA	NA	NA	NA	NA	NA	NA	NA	NA	NA	NA	NA	NA	NA	NA	NA	NA	NA	NA	NA	NA
BABAM2	CCDS1765.1|Hs110|chr2	2	CCCTTTC	ATATCTAGCGTGGTCCGGAATGGAAAAGTGGGACTGGATGCTACAAACTGTTTGAGGATAACTGACTTAAAATCTGGCTGCACATCATTGACTCCTGGGC	-16.5	AAAAAAC	AACTGGACTGGTGAATTTTCAGCTCGTTTCCTTTTGAAGCTGCCCGTAGATTTCAGCAATATCCCCACATACCTTCTCAAGGATGTAAATGAAGACCCTG	-17.8	NA	NA	NA	NA	NA	NA	NA	NA	NA	NA	NA	NA	NA	NA	NA	NA	NA	NA	NA	NA	NA	NA	NA	NA	NA	NA	NA	NA	NA	NA	NA	NA	NA	NA	NA	NA	NA	NA	NA	NA	NA
SPDYA	CCDS1767.2|Hs110|chr2	2	AAAAAAT	ACACATAATAACAACAAATCTAAACGCCCCAAAGGACCTTGTCTGGTTATACAGCGTCAGGATATGACTGCTTTCTTTAAATTATTTGATGACGATTTAA	-13.4	AAATTTC	TTTATTGCTCTGTATCTGGCTAATACAGTTGAAGAAGATGAAGAAGAAACCAAGTACGAAATTTTTCCATGGGCTTTAGGGAAAAACTGGAGAAAATTGT	-13.4	NA	NA	NA	NA	NA	NA	NA	NA	NA	NA	NA	NA	NA	NA	NA	NA	NA	NA	NA	NA	NA	NA	NA	NA	NA	NA	NA	NA	NA	NA	NA	NA	NA	NA	NA	NA	NA	NA	NA	NA	NA
CLIP4	CCDS1770.1|Hs110|chr2	5	CCCAAAT	TATGATCATGTCACTGGCAAGGCAATGCTTACGTCACTTGGCCTGAAGTTGGGGGATCGTGTTGTTATTGCAGGACAGAAGGTTGGTACATTAAGATTTT	-21.8	AAAAAAT	AATGGAAGTGTTGGAAAAGTCCAGTACTTTAAATGTGCCCCCAAGTATGGTATTTTTGCACCTCTTTCAAAGATAAGTAAAGCAAAAGGTCGAAGGAAGA	-17.9	AAAAAAA	GATAGTGCTTCTGAGTCAACACTTTCATTGCCTCCTGGTGAAGAACTTAAAACTGTGACAGAGAAAGATGTTGCCCTGCTTGGATCTGTCAGCAGCTGCT	-22.1	GGGAAAA	AATGATGGGTCAGTGGGTGACAAGCGCTATTTCACCTGTAAGCCGAACCATGGAGTCTTAGTTCGACCGAGCAGAGTGACCTATCGGGGAATTAATGGGT	-23.5	AAAAAAT	GATGGGTCAGTGGGTGACAAGCGCTATTTCACCTGTAAGCCGAACCATGGAGTCTTAGTTCGACCGAGCAGAGTGACCTATCGGGGAATTAATGGGTCAA	-26.1	NA	NA	NA	NA	NA	NA	NA	NA	NA	NA	NA	NA	NA	NA	NA	NA	NA	NA	NA	NA	NA	NA	NA	NA	NA	NA	NA	NA	NA	NA	NA	NA
LCLAT1	CCDS1772.1|Hs110|chr2	1	AAAAAAT	GGACTTCAGAAATATGAATATGTTTTACATCCAAGAACTACAGGCTTTACTTTTGTGGTAGACCGTCTAAGAGAAGGTAAGAACCTTGATGCTGTCCATG	-18.1	NA	NA	NA	NA	NA	NA	NA	NA	NA	NA	NA	NA	NA	NA	NA	NA	NA	NA	NA	NA	NA	NA	NA	NA	NA	NA	NA	NA	NA	NA	NA	NA	NA	NA	NA	NA	NA	NA	NA	NA	NA	NA	NA	NA
GALNT14	CCDS1773.2|Hs110|chr2	1	CCCAAAC	CTAAAGTTGAGCCCCTGTGCCAAGGTCAAAGGCGAAGATGCAAAGTCCCAGGTATGGGCCTTCACATACACCCAGCAGATCCTCCAGGAGGAGCTGTGCC	-27.8	NA	NA	NA	NA	NA	NA	NA	NA	NA	NA	NA	NA	NA	NA	NA	NA	NA	NA	NA	NA	NA	NA	NA	NA	NA	NA	NA	NA	NA	NA	NA	NA	NA	NA	NA	NA	NA	NA	NA	NA	NA	NA	NA	NA
XDH	CCDS1775.1|Hs110|chr2	2	AAAAAAC	CTGTACAAAGAAGGGGACCTGACACACTTCAACCAGAAGCTTGAGGGTTTCACCTTGCCCAGATGCTGGGAAGAATGCCTAGCAAGCTCTCAGTATCATG	-29.9	GGGTTTC	ACCTTGCCCAGATGCTGGGAAGAATGCCTAGCAAGCTCTCAGTATCATGCTCGGAAGAGTGAGGTTGACAAGTTCAACAAGGAGAATTGTTGGAAAAAGA	-29.7	NA	NA	NA	NA	NA	NA	NA	NA	NA	NA	NA	NA	NA	NA	NA	NA	NA	NA	NA	NA	NA	NA	NA	NA	NA	NA	NA	NA	NA	NA	NA	NA	NA	NA	NA	NA	NA	NA	NA	NA	NA
CRIM1	CCDS1783.1|Hs110|chr2	2	GGGAAAC	CTGAACATACTAGTGTCAAAAGCCTCAGGGAAGCCGGGAGAGTGCTGTGACCTCTATGAGTGCAAACCAGTTTTCGGCGTGGACTGCAGGACTGTGGAAT	-22.9	GGGTTTC	CAGCAGGACAGTCACGGCTGTCTTATCTGCAAGTGCAGAGAGGCCTCTGCTTCAGCTGGGCCACCCATCCTGTCGGGCACTTGTCTCACCGTGGATGGTC	-39.3	NA	NA	NA	NA	NA	NA	NA	NA	NA	NA	NA	NA	NA	NA	NA	NA	NA	NA	NA	NA	NA	NA	NA	NA	NA	NA	NA	NA	NA	NA	NA	NA	NA	NA	NA	NA	NA	NA	NA	NA	NA
GPATCH11	CCDS1785.4|Hs110|chr2	1	TTTAAAA	GAAGAAGAACAAGAAAGACGTGACATTGGGTTGAAGAATGCACTAGGCTGTGAAAACAAAGGGTTTGCCTTGCTCCAAAAGATGGGCTATAAAAGTGGTC	-14.3	NA	NA	NA	NA	NA	NA	NA	NA	NA	NA	NA	NA	NA	NA	NA	NA	NA	NA	NA	NA	NA	NA	NA	NA	NA	NA	NA	NA	NA	NA	NA	NA	NA	NA	NA	NA	NA	NA	NA	NA	NA	NA	NA	NA
EIF2AK2	CCDS1786.1|Hs110|chr2	3	AAAAAAT	GCCGCAGCCAAATTAGCTGTTGAGATACTTAATAAGGAAAAGAAGGCAGTTAGTCCTTTATTATTGACAACAACGAATTCTTCAGAAGGATTATCCATGG	-14.5	TTTAAAC	AGTTCTTCGTTGCTTATGAATGGTCTCAGAAATAATCAAAGGAAGGCAAAAAGATCTTTGGCACCCAGATTTGACCTTCCTGACATGAAAGAAACAAAGT	-17.5	AAAAAAA	TTAATTCATAGAGATCTTAAGCCAAGTAATATATTCTTAGTAGATACAAAACAAGTAAAGATTGGAGACTTTGGACTTGTAACATCTCTGAAAAATGATG	-13.9	NA	NA	NA	NA	NA	NA	NA	NA	NA	NA	NA	NA	NA	NA	NA	NA	NA	NA	NA	NA	NA	NA	NA	NA	NA	NA	NA	NA	NA	NA	NA	NA	NA	NA	NA	NA	NA	NA
CEBPZ	CCDS1787.1|Hs110|chr2	4	TTTAAAT	CAAATGGCTCTGTCCCATGAAGAAAGTGAATTGGCTAACAAATTAATAACTGTTTACTTTTGCTTTTTTCGGACTTGTGTCAAAAAAAAAGATGTTGAAT	-19.7	AAAAAAA	GATGTTGAATCAAAAATGCTTAGCGCCCTTTTAACAGGTGTGAATAGGGCATACCCTTATTCCCAGACTGGTGATGACAAAGTAAGGGAGCAGATTGACA	-22.6	AAATTTT	ATTGATGCAAATGATGATGAAGACATGGAAAAATTCACTGATGCAGACAAAGAAACAGAGATAGTGAAAAAACTTGAGACAGAGGAAACAGTTCCTGAAA	-8.4	GGGAAAC	TATATTCAGTATTCAGGGGACCCACTGCAGGATTTCACTCTAATGAGATTTTTGGATCGATTTGTATACCGAAATCCAAAGCCCCATAAAGGCAAAGAAA	-17.6	NA	NA	NA	NA	NA	NA	NA	NA	NA	NA	NA	NA	NA	NA	NA	NA	NA	NA	NA	NA	NA	NA	NA	NA	NA	NA	NA	NA	NA	NA	NA	NA	NA	NA	NA
NDUFAF7	CCDS1788.1|Hs110|chr2	3	GGGAAAA	GTAGCCTCTCTGGGCCCAATAAAACAACACACATTTTTAAAAAATATGGGTATTGATGTCCGGCTGAAGGTTCTTTTAGATAAATCAAATGAGCCATCAG	-18.7	TTTAAAA	AATATGGGTATTGATGTCCGGCTGAAGGTTCTTTTAGATAAATCAAATGAGCCATCAGTGAGGCAGCAGTTACTTCAAGGATATGATATGTTAATGAATC	-24.9	AAAAAAT	ATGGGTATTGATGTCCGGCTGAAGGTTCTTTTAGATAAATCAAATGAGCCATCAGTGAGGCAGCAGTTACTTCAAGGATATGATATGTTAATGAATCCAA	-26.4	NA	NA	NA	NA	NA	NA	NA	NA	NA	NA	NA	NA	NA	NA	NA	NA	NA	NA	NA	NA	NA	NA	NA	NA	NA	NA	NA	NA	NA	NA	NA	NA	NA	NA	NA	NA	NA	NA
QPCT	CCDS1790.1|Hs110|chr2	1	TTTTTTT	CCAAACTCAGCCAGGTGGTTCGAAAGACTTCAAGCAATTGAACATGAACTTCATGAATTGGGTTTGCTCAAGGATCACTCTTTGGAGGGGCGGTATTTCC	-22.3	NA	NA	NA	NA	NA	NA	NA	NA	NA	NA	NA	NA	NA	NA	NA	NA	NA	NA	NA	NA	NA	NA	NA	NA	NA	NA	NA	NA	NA	NA	NA	NA	NA	NA	NA	NA	NA	NA	NA	NA	NA	NA	NA	NA
RMDN2	CCDS1792.1|Hs110|chr2	5	TTTTTTT	GATCCTCAAGCAAGTGGCCAGAATGTGTTTAATCTAAATGAAATCGAAATCTTTTCTAAAACTTCAAGTAATACTGATGCTAAAAAACATATAACCATCT	-6.5	AAATTTT	AAGAATTTTGAAACAAACACTACTTCTCCAGCCTTTGGGAACACTATTGATACAGCCTCCTATCAACAAAGCACATCATCCTTCTTTTCTCTTGCAAGTG	-7.5	TTTAAAA	GATTTCCTTCATCCTCGTCCTGAAAGTTACAGCACAGATCATTCTCCAATCATGATTCCACAGCATCCCTCTCAAAGTGGAACTTTCCCATTCCTCCATA	-9.8	AAATTTA	GATGTCCTTCTTCAGAAGGTAGATCATTTACGTATGAGTGAGTCTGGCAAGTCGGAGAGTTTTGAACTACTTCGTGACCACAAAGAAAAGTTTAGAGATG	-20.9	GGGTTTA	CAAAACAAAATCAACTATGGGCACCTCTTCAAGGAACATCTAGATATAGCAATCAAACTTTTACCAGAGGAACCCTTTCTATATTACCTCAAAGGGAGAT	-12.3	NA	NA	NA	NA	NA	NA	NA	NA	NA	NA	NA	NA	NA	NA	NA	NA	NA	NA	NA	NA	NA	NA	NA	NA	NA	NA	NA	NA	NA	NA	NA	NA
CYP1B1	CCDS1793.1|Hs110|chr2	1	CCCAAAT	GAGCCTGCGAAAATGAATTTCAGTTATGGTCTAACCATTAAACCCAAGTCATTTAAAGTCAATGTCACTCTCAGAGAGTCCATGGAGCTCCTTGATAGTG	-16.9	NA	NA	NA	NA	NA	NA	NA	NA	NA	NA	NA	NA	NA	NA	NA	NA	NA	NA	NA	NA	NA	NA	NA	NA	NA	NA	NA	NA	NA	NA	NA	NA	NA	NA	NA	NA	NA	NA	NA	NA	NA	NA	NA	NA
ATL2	CCDS1795.1|Hs110|chr2	1	AAATTTT	ATAAAGCACAATGATGGCAAAAATATCTTCTATGCTGCTCGTACCCCAGCCACACTGTTTGCGGTCATGTTTGCTATGTATATAATCTCAGGACTGACTG	-18.3	NA	NA	NA	NA	NA	NA	NA	NA	NA	NA	NA	NA	NA	NA	NA	NA	NA	NA	NA	NA	NA	NA	NA	NA	NA	NA	NA	NA	NA	NA	NA	NA	NA	NA	NA	NA	NA	NA	NA	NA	NA	NA	NA	NA
HNRNPLL	CCDS1796.2|Hs110|chr2	1	TTTTTTC	AACTATTCTACAAGCAAAAGGATCACTCGGCCAGGAAATACTGATGATCCATCAGGAGGCAACAAAGTTCTTCTGCTCTCAATTCAGAATCCGCTTTATC	-18.5	NA	NA	NA	NA	NA	NA	NA	NA	NA	NA	NA	NA	NA	NA	NA	NA	NA	NA	NA	NA	NA	NA	NA	NA	NA	NA	NA	NA	NA	NA	NA	NA	NA	NA	NA	NA	NA	NA	NA	NA	NA	NA	NA	NA
GALM	CCDS1797.1|Hs110|chr2	1	CCCAAAT	ATAAATGACCATGAAGTCACCATAGAAGCGGATACTTATTTGCCTGTGGATGAAACCCTGATTCCTACAGGAGAAGTTGCCCCAGTGCAAGGCACTGCAT	-24.5	NA	NA	NA	NA	NA	NA	NA	NA	NA	NA	NA	NA	NA	NA	NA	NA	NA	NA	NA	NA	NA	NA	NA	NA	NA	NA	NA	NA	NA	NA	NA	NA	NA	NA	NA	NA	NA	NA	NA	NA	NA	NA	NA	NA
DHX57	CCDS1800.1|Hs110|chr2	4	CCCAAAA	TGGAAACCCAAAGCCAAAGTACCCCTTCAGACTCTACATATGACTTCTGAGAATCAAGAGAAAGTGAAAGCTCTTCTCCGAGACCTGCAAGAACAAGATG	-12.3	CCCAAAT	CAAATTGTTGGAAGAATAGAAAGAAGTGTAGATGATTCTCATCTTAATGCTATTGAAGATGCATCTTTTTTATATGAACTTGAAATTCGATTTTCTAAAG	-14.3	TTTTTTA	TATGAACTTGAAATTCGATTTTCTAAAGACCACAAATATCCCTACCAAGCTCCGCTCGTGGCATTTTATTCCACCAATGAGAACCTACCTCTGGCTTGTC	-12.4	TTTAAAA	CAACAGCTACCAGAAATACAAAGAGTGCCATTGGAACAGCTGTGTCTAAGAATTAAAATTTTAGAGATGTTTAGTGCTCATAATCTCCAGTCTGTGTTCT	-16.2	NA	NA	NA	NA	NA	NA	NA	NA	NA	NA	NA	NA	NA	NA	NA	NA	NA	NA	NA	NA	NA	NA	NA	NA	NA	NA	NA	NA	NA	NA	NA	NA	NA	NA	NA
SOS1	CCDS1802.1|Hs110|chr2	9	CCCTTTA	TCTCTCCCAGTAGAAAAAATTCATCCTTTATTAAAGGAGGTCCTAGGTTATAAAATTGACCACCAGGTTTCTGTTTACATAGTAGCAGTCTTAGAATACA	-15.7	TTTAAAA	CAAGCAATAACAGCTTTGCTTAATGTTCAGAGTGGTATGGAAAAAATATGTTCTAAAAGTCTTGCAAAACGAAGACTGAGTGAATCTGCATGTCGGTTTT	-17.5	GGGAAAA	GACATTGGACAGTGTTGTAATGAATTTATAATGGAAGGAACTCTTACACGTGTAGGAGCCAAACATGAGAGACACATATTTCTCTTTGATGGCTTAATGA	-20.8	TTTAAAA	GATGAAAATAGTGTTATATTTTCTGCCAAGTCAGCTGAAGAGAAAAACAATTGGATGGCAGCATTGATATCTTTACAGTACCGGAGTACACTGGAAAGGA	-16.2	AAATTTA	GAAGAAAGAGTAGCTGTGGTGAGTCGAATTATTGAGATTCTACAAGTCTTTCAAGAGTTGAACAACTTTAATGGTGTCCTTGAGGTTGTCAGTGCTATGA	-24.9	GGGAAAT	AGCATGGAGAAGGAATTTACAGATTATCTTTTCAACAAATCCCTAGAAATAGAACCACGAAACCCTAAGCCTCTCCCAAGATTTCCAAAAAAATATAGCT	-7.8	AAAAAAA	TATAGCTATCCCCTAAAATCTCCTGGTGTTCGTCCATCAAACCCAAGACCAGGTACCATGAGGCATCCCACACCTCTGCAGCAGGAGCCAAGGAAAATTA	-19.3	CCCTTTT	CACTCAAGCAATGATACCGTCTTTATCCAAGTTACTCTGCCCCATGGCCCAAGATCTGCTTCTGTATCATCTATAAGTTTAACCAAAGGCACTGATGAAG	-10.6	CCCAAAC	AGCCCTTCCCCCTTTACACCACCTCCTCCTCAAACACCTTCTCCTCACGGCACAAGAAGGCATCTGCCATCACCACCATTGACACAAGAAGTGGACCTTC	-11	NA	NA	NA	NA	NA	NA	NA	NA	NA	NA	NA	NA	NA	NA	NA	NA	NA	NA	NA	NA
MAP4K3	CCDS1803.1|Hs110|chr2	2	CCCAAAT	ATTGTTGCTTATTTTGGAAGCTATCTCAGGCGAGATAAGCTTTGGATTTGCATGGAGTTTTGTGGAGGTGGTTCTTTACAGGATATTTATCACGTAACTG	-27.6	CCCTTTA	GTTTGTGTTGGTGTCAGTAGAGGTAGAGACTTCAACCAAGTGGTTCGATTTGAGACGGTCAATCCAAATTCTACCTCTTCATGGTTTACAGAATCAGATA	-22.8	NA	NA	NA	NA	NA	NA	NA	NA	NA	NA	NA	NA	NA	NA	NA	NA	NA	NA	NA	NA	NA	NA	NA	NA	NA	NA	NA	NA	NA	NA	NA	NA	NA	NA	NA	NA	NA	NA	NA	NA	NA
THUMPD2	CCDS1805.2|Hs110|chr2	2	TTTTTTC	ACCACCTGTTCTGATTTGAATATGTTGAAGAAATTAAAATCTGCAGAAAGATTATTTTTGCTGATTAAAAAGCAGTTTCCACTTATTATTTCTTCTGTAA	-16.9	CCCTTTC	AATTCCAAGGACAGTCACACAGATGAACCTGGAATTAAAAAGTGCTTGAATCCTGAAGAAAAAACTGGTGCATTCAAGACAGCGTCAACTTCATTCGAAG	-19.5	NA	NA	NA	NA	NA	NA	NA	NA	NA	NA	NA	NA	NA	NA	NA	NA	NA	NA	NA	NA	NA	NA	NA	NA	NA	NA	NA	NA	NA	NA	NA	NA	NA	NA	NA	NA	NA	NA	NA	NA	NA
SLC8A1	CCDS1806.1|Hs110|chr2	2	AAATTTC	TTAGATGGTGCTCTGGTTCTGGAGGTGGATGAGAGGGACCAAGATGATGAAGAAGCTAGGCGAGAAATGGCTAGGATTCTGAAGGAACTTAAGCAGAAGC	-21.1	AAATTTC	CTTGTGCATCTCAGCAATGTCAAAGTATCTTCTGAAGCTTCAGAAGATGGCATACTGGAAGCCAATCATGTTTCTACACTTGCTTGCCTCGGATCTCCCT	-22.3	NA	NA	NA	NA	NA	NA	NA	NA	NA	NA	NA	NA	NA	NA	NA	NA	NA	NA	NA	NA	NA	NA	NA	NA	NA	NA	NA	NA	NA	NA	NA	NA	NA	NA	NA	NA	NA	NA	NA	NA	NA
EML4	CCDS1807.1|Hs110|chr2	1	AAAAAAA	GAGGAATCTCATTCTAATGATCAAAGTCCACAAATTCGAGCATCACCTTCTCCCCAGCCCTCTTCACAACCTCTCCAAATACACAGACAAACTCCAGAAA	-4.4	NA	NA	NA	NA	NA	NA	NA	NA	NA	NA	NA	NA	NA	NA	NA	NA	NA	NA	NA	NA	NA	NA	NA	NA	NA	NA	NA	NA	NA	NA	NA	NA	NA	NA	NA	NA	NA	NA	NA	NA	NA	NA	NA	NA
PLEKHH2	CCDS1812.1|Hs110|chr2	3	GGGAAAT	TCTGAATTAAGTAAAAAGGAACAAGATAGTTCCTCGGATGAACTGAATAAAAAATTTCAATCCCAGAGACTCGATTATTCATCTTCATCGAGTGAAGCCA	-20.2	CCCTTTC	CTGGATGACTCATCTGGGTCAGAGGAAGAAGACAGCTCCAGATCCAGCTCCCGGACGTCAGAGTCAGACTCACGCAGTAGGAGTGGGCCAGGCAGCCCCA	-27.4	CCCAAAA	ACTTGCTCATCTTCCAGTGATAATGGGAAAAATGAACCACTGGAAAAATCTGGTTATTTATTAAAAATGAGTGGTAAAGTCAAGTCTTGGAAGCGGCGGT	-19.8	NA	NA	NA	NA	NA	NA	NA	NA	NA	NA	NA	NA	NA	NA	NA	NA	NA	NA	NA	NA	NA	NA	NA	NA	NA	NA	NA	NA	NA	NA	NA	NA	NA	NA	NA	NA	NA	NA
ABCG5	CCDS1814.1|Hs110|chr2	1	CCCTTTT	GACTTCTATATGGACCTGACGTCAGTGGATACCCAAAGCAAGGAACGGGAAATAGAAACCTCCAAGAGAGTCCAGATGATAGAATCTGCCTACAAGAAAT	-15.7	NA	NA	NA	NA	NA	NA	NA	NA	NA	NA	NA	NA	NA	NA	NA	NA	NA	NA	NA	NA	NA	NA	NA	NA	NA	NA	NA	NA	NA	NA	NA	NA	NA	NA	NA	NA	NA	NA	NA	NA	NA	NA	NA	NA
ABCG8	CCDS1815.1|Hs110|chr2	1	CCCTTTC	AACGTCATTCTGGATGTCATCTCCAAATGTTACTCAGAGAGGGCAATGCTTTACTATGAACTGGAAGACGGGCTGTACACCACTGGTCCATATTTCTTTG	-16.4	NA	NA	NA	NA	NA	NA	NA	NA	NA	NA	NA	NA	NA	NA	NA	NA	NA	NA	NA	NA	NA	NA	NA	NA	NA	NA	NA	NA	NA	NA	NA	NA	NA	NA	NA	NA	NA	NA	NA	NA	NA	NA	NA	NA
PPM1B	CCDS1816.1|Hs110|chr2	1	CCCAAAT	TTGCCTCCTGGGGGAGGTCTTGCTGGCAAGCGTAATGTTATTGAAGCTGTTTATAGTAGACTGAATCCACATAGAGAAAGTGATGGGGGTGCTGGAGATC	-22.2	NA	NA	NA	NA	NA	NA	NA	NA	NA	NA	NA	NA	NA	NA	NA	NA	NA	NA	NA	NA	NA	NA	NA	NA	NA	NA	NA	NA	NA	NA	NA	NA	NA	NA	NA	NA	NA	NA	NA	NA	NA	NA	NA	NA
PPM1B	CCDS1817.1|Hs110|chr2	3	CCCAAAT	TTGCCTCCTGGGGGAGGTCTTGCTGGCAAGCGTAATGTTATTGAAGCTGTTTATAGTAGACTGAATCCACATAGAGAAAGTGATGGGGCCTCCGATGAAG	-21.3	GGGAAAA	TTGGTGGAAGCTCTCAGGCAAATGAGAATTAATCATAGGGGAAACTACCGACAACTTCTGGAGGAGATGCTGACTAGTTACAGGCTAGCTAAAGTAGAGG	-17.5	GGGAAAC	TACCGACAACTTCTGGAGGAGATGCTGACTAGTTACAGGCTAGCTAAAGTAGAGGGAGAAGAAAGCCCTGCTGAACCAGCTGCCACAGCTACTTCTTCGA	-27.3	NA	NA	NA	NA	NA	NA	NA	NA	NA	NA	NA	NA	NA	NA	NA	NA	NA	NA	NA	NA	NA	NA	NA	NA	NA	NA	NA	NA	NA	NA	NA	NA	NA	NA	NA	NA	NA	NA
PPM1B	CCDS1818.1|Hs110|chr2	3	CCCAAAT	TTGCCTCCTGGGGGAGGTCTTGCTGGCAAGCGTAATGTTATTGAAGCTGTTTATAGTAGACTGAATCCACATAGAGAAAGTGATGGGGCCTCCGATGAAG	-21.3	GGGAAAA	TTGGTGGAAGCTCTCAGGCAAATGAGAATTAATCATAGGGGAAACTACCGACAACTTCTGGAGGAGATGCTGACTAGTTACAGGCTAGCTAAAGTAGAGG	-17.5	GGGAAAC	TACCGACAACTTCTGGAGGAGATGCTGACTAGTTACAGGCTAGCTAAAGTAGAGGGAGAAGAAAGCCCTGCTGAACCAGCTGCCACAGCTACTTCTTCGA	-27.3	NA	NA	NA	NA	NA	NA	NA	NA	NA	NA	NA	NA	NA	NA	NA	NA	NA	NA	NA	NA	NA	NA	NA	NA	NA	NA	NA	NA	NA	NA	NA	NA	NA	NA	NA	NA	NA	NA
SLC3A1	CCDS1819.1|Hs110|chr2	5	TTTAAAT	ATAAAAACTGTTTGGATTACTTCATTTTATAAATCGTCCCTTAAAGATTTCAGATATGGTGTTGAAGATTTCCGGGAAGTTGATCCCATTTTTGGAACGA	-15.6	TTTAAAA	TTAATCATCGATTTCATACCAAACCACACGAGTGATAAACATATTTGGTTTCAATTGAGTCGGACACGGACAGGAAAATATACTGATTATTATATCTGGC	-13.1	TTTAAAT	TTCCGCAATCCTGATGTTCAAGAAGAAATAAAAGAAATTTTACGGTTCTGGCTCACAAAGGGTGTTGATGGTTTTAGTTTGGATGCTGTTAAATTCCTCC	-14	AAATTTC	CGCAATCCTGATGTTCAAGAAGAAATAAAAGAAATTTTACGGTTCTGGCTCACAAAGGGTGTTGATGGTTTTAGTTTGGATGCTGTTAAATTCCTCCTAG	-12.7	GGGAAAT	ATTGTAGCCGCAAATCTCAATGAAAGCTATGATATTAATACCCTTCGCTCAAAGTCACCAATGCAGTGGGACAATAGTTCAAATGCTGGTTTTTCTGAAG	-16.6	NA	NA	NA	NA	NA	NA	NA	NA	NA	NA	NA	NA	NA	NA	NA	NA	NA	NA	NA	NA	NA	NA	NA	NA	NA	NA	NA	NA	NA	NA	NA	NA
CAMKMT	CCDS1820.1|Hs110|chr2	1	TTTAAAC	CAGTTTTGCAATCTAGCTGAAAAAGCTGGTTTCTGTATCCAAAGACATGAAAATTATGATGAACACATTTCAAACTTCCACTCCAAGTTGAAAAAGGAAA	-13.7	NA	NA	NA	NA	NA	NA	NA	NA	NA	NA	NA	NA	NA	NA	NA	NA	NA	NA	NA	NA	NA	NA	NA	NA	NA	NA	NA	NA	NA	NA	NA	NA	NA	NA	NA	NA	NA	NA	NA	NA	NA	NA	NA	NA
SRBD1	CCDS1823.1|Hs110|chr2	2	AAAAAAT	AAATTGGATACTGTACAGACTCTGAAAACAGCCAAGACAAAACAGAAATGTGCAGCGCAGCCACATACAGTTCGAAGGACTAAAAAGCTGAAAGTTGAAG	-16.8	CCCAAAA	TCCTTCCAACAGTGTGCTGGCTTCATCAGAATCAACCAGGATTATATCCGAACGTTTTGCAGTCAGCAAACTGAAACTTCAGGCCAAATTCAAGGAGTTG	-24	NA	NA	NA	NA	NA	NA	NA	NA	NA	NA	NA	NA	NA	NA	NA	NA	NA	NA	NA	NA	NA	NA	NA	NA	NA	NA	NA	NA	NA	NA	NA	NA	NA	NA	NA	NA	NA	NA	NA	NA	NA
EPAS1	CCDS1825.1|Hs110|chr2	2	GGGTTTC	ATTGCCGTGGTGACCCAAGATGGCGACATGATCTTTCTGTCAGAAAACATCAGCAAGTTCATGGGACTTACACAGGTGGAGCTAACAGGACATAGTATCT	-21.3	GGGTTTT	GGGGCTCGAGGCCCAGACGTGCTGAGTCCGGCCATGGTAGCCCTCTCCAACAAGCTGAAGCTGAAGCGACAGCTGGAGTATGAAGAGCAAGCCTTCCAGG	-35.5	NA	NA	NA	NA	NA	NA	NA	NA	NA	NA	NA	NA	NA	NA	NA	NA	NA	NA	NA	NA	NA	NA	NA	NA	NA	NA	NA	NA	NA	NA	NA	NA	NA	NA	NA	NA	NA	NA	NA	NA	NA
CRIPT	CCDS1829.1|Hs110|chr2	1	AAAAAAA	GCAAGATTTGATCCATATGGAAAGAATAAGTTCTCCACTTGTAGAATTTGTAAAAGTTCTGTGCACCAACCAGGTTCTCATTACTGCCAGGGCTGTGCCT	-20.5	NA	NA	NA	NA	NA	NA	NA	NA	NA	NA	NA	NA	NA	NA	NA	NA	NA	NA	NA	NA	NA	NA	NA	NA	NA	NA	NA	NA	NA	NA	NA	NA	NA	NA	NA	NA	NA	NA	NA	NA	NA	NA	NA	NA
SOCS5	CCDS1830.1|Hs110|chr2	3	GGGAAAA	ATGTGGAATAACTTCAAATACAGGTGTCAGAATCTCTTCGGTCATGAGGGAGGAAGCCGTAGTGAAAATGTGGACATGAACTCCAACAGATGTTTGTCTG	-17.7	CCCTTTT	CCTGCTGGCTCAGATTTAGCCCAAAAATGGCATTTGATTAAACAGCATACAGCTCCTGTGAGCCCACATTCAACATTTTTTGATACATTTGATCCATCTT	-17.7	CCCTTTT	AGCCTGCAGTATATCTGTCGCGCGGTAATCTGCAGGTGCACTACGTATGATGGAATTGATGGGCTCCCTCTACCCTCAATGTTACAGGATTTTTTAAAAG	-22.7	NA	NA	NA	NA	NA	NA	NA	NA	NA	NA	NA	NA	NA	NA	NA	NA	NA	NA	NA	NA	NA	NA	NA	NA	NA	NA	NA	NA	NA	NA	NA	NA	NA	NA	NA	NA	NA	NA
MSH2	CCDS1834.1|Hs110|chr2	2	AAAAAAA	GCTGACTTTTCCACAAAAGACATTTATCAGGACCTCAACCGGTTGTTGAAAGGCAAAAAGGGAGAGCAGATGAATAGTGCTGTATTGCCAGAAATGGAGA	-17.7	TTTAAAT	GAAGAGTATACCAAAAATAAAACAGAATATGAAGAAGCCCAGGATGCCATTGTTAAAGAAATTGTCAATATTTCTTCAGGCTATGTAGAACCAATGCAGA	-9.5	NA	NA	NA	NA	NA	NA	NA	NA	NA	NA	NA	NA	NA	NA	NA	NA	NA	NA	NA	NA	NA	NA	NA	NA	NA	NA	NA	NA	NA	NA	NA	NA	NA	NA	NA	NA	NA	NA	NA	NA	NA
MSH6	CCDS1836.1|Hs110|chr2	3	AAAAAAA	CGAAGGGTCATATCAGATTCTGAGAGTGACATTGGTGGCTCTGATGTGGAATTTAAGCCAGACACTAAGGAGGAAGGAAGCAGTGATGAAATAAGCAGTG	-16.1	AAAAAAT	CCTGAAGGTCGTTTTCCTGATTTGACTGTAGAATTGAACCGATGGGATACAGCCTTTGACCATGAAAAGGCTCGAAAGACTGGACTTATTACTCCCAAAG	-17.6	TTTTTTT	GGAGATGATTTTATTCCTAATGACATTCTAATAGGCTGTGAGGAAGAGGAGCAGGAAAATGGCAAAGCCTATTGTGTGCTTGTTACTGGACCAAATATGG	-16.2	NA	NA	NA	NA	NA	NA	NA	NA	NA	NA	NA	NA	NA	NA	NA	NA	NA	NA	NA	NA	NA	NA	NA	NA	NA	NA	NA	NA	NA	NA	NA	NA	NA	NA	NA	NA	NA	NA
FBXO11	CCDS1837.1|Hs110|chr2	1	GGGAAAT	TCTATATTTAATGGAAATCAAGGAGGAGTTTACATCTTTGGTGATGGACGAGGCCTTATTGAAGGAAATGACATTTATGGCAATGCATTAGCAGGAATTC	-16.9	NA	NA	NA	NA	NA	NA	NA	NA	NA	NA	NA	NA	NA	NA	NA	NA	NA	NA	NA	NA	NA	NA	NA	NA	NA	NA	NA	NA	NA	NA	NA	NA	NA	NA	NA	NA	NA	NA	NA	NA	NA	NA	NA	NA
FOXN2	CCDS1838.1|Hs110|chr2	2	AAAAAAA	TCAGCGACTTCAAAGCCCCCATACTCCTTTAGTCTTCTCATTTATATGGCCATTGAGCACTCTCCAAATAAATGTTTGCCTGTCAAAGAAATTTATAGCT	-7.9	TTTAAAT	ACTTCTATAGAACAAGGAATTTTAGAATGTGAGAAGCCTCTTCCTCTTAAAACAGCATTGCAAAAAAAGAGGAGTTACGGCAATGCATTTCATCATCCCA	-16.5	NA	NA	NA	NA	NA	NA	NA	NA	NA	NA	NA	NA	NA	NA	NA	NA	NA	NA	NA	NA	NA	NA	NA	NA	NA	NA	NA	NA	NA	NA	NA	NA	NA	NA	NA	NA	NA	NA	NA	NA	NA
LHCGR	CCDS1842.1|Hs110|chr2	4	AAATTTC	ATTCTGGAAATTTGTGATAACTTACACATAACCACCATACCAGGAAATGCTTTTCAAGGGATGAATAATGAATCTGTAACACTCAAACTATATGGAAATG	-11.4	AAAAAAA	TTGCCATCAAGAGAAACATTTGTCAATCTCCTGGAGGCCACGTTGACTTACCCCAGCCACTGCTGTGCTTTTAGAAACTTGCCAACAAAAGAACAGAATT	-17.6	GGGAAAC	ATGACTGTTCTTTTTGTTCTCCTGACAAGTCGTTACAAACTTACAGTGCCTCGTTTTCTCATGTGCAATCTCTCCTTTGCAGACTTTTGCATGGGGCTCT	-21.8	TTTTTTT	GCCATCTCAGCTGCCTTCAAAGTACCTCTTATCACAGTAACCAACTCTAAAGTTTTACTGGTTCTTTTTTATCCCATCAATTCTTGTGCCAATCCATTTC	-7.3	NA	NA	NA	NA	NA	NA	NA	NA	NA	NA	NA	NA	NA	NA	NA	NA	NA	NA	NA	NA	NA	NA	NA	NA	NA	NA	NA	NA	NA	NA	NA	NA	NA	NA	NA
NRXN1	CCDS1845.1|Hs110|chr2	2	GGGAAAA	ATTGGAGTTAAGTTTAATGTTGGGACAGATGACATCGCCATTGAAGAATCCAATGCAATCATTAATGATGGGAAATACCATGTAGTTCGTTTCACGAGGA	-16.1	GGGAAAT	GTGAGACTGGTTGGTGAAGTGCCTTCCTCTATGACAACTGAGTCAACAGCCACTGCCATGCAATCAGAGATGTCCACATCAATTATGGAGACTACCACGA	-19.4	NA	NA	NA	NA	NA	NA	NA	NA	NA	NA	NA	NA	NA	NA	NA	NA	NA	NA	NA	NA	NA	NA	NA	NA	NA	NA	NA	NA	NA	NA	NA	NA	NA	NA	NA	NA	NA	NA	NA	NA	NA
ERLEC1	CCDS1848.1|Hs110|chr2	2	CCCTTTC	CGAGTCAACTGGCCCGGCACCGAGTTCTCTCTGCCCACAACTGGAGTTTTATATAAAGAAGATAATTATGTCATCATGACAACTGCACATAAAGAAAAAT	-13.8	GGGAAAT	GGTACACCTTGTAGTTTGAAACAGAACCGGCCCAGATCAAGTACTGTGATGTACATATGTCATCCTGAATCTAAGCATGAAATTCTTTCAGTAGCTGAAG	-13.4	NA	NA	NA	NA	NA	NA	NA	NA	NA	NA	NA	NA	NA	NA	NA	NA	NA	NA	NA	NA	NA	NA	NA	NA	NA	NA	NA	NA	NA	NA	NA	NA	NA	NA	NA	NA	NA	NA	NA	NA	NA
GPR75	CCDS1849.1|Hs110|chr2	4	CCCTTTT	ATATATTCTCGGAACAGTGCAGGGCTGAGAAGGAAAGTGCTCTGGTGCCTCCAATACATAGGCCTGGGTTTTTTCTGCTGCAAACAAAAGACTCGACTTC	-22.7	GGGTTTT	TTCTGCTGCAAACAAAAGACTCGACTTCGAGCCATGGGAAAAGGGAACCTCGAAGTCAACAGAAACAAATCCTCCCATCATGAAACAAACTCTGCCTACA	-14.8	TTTTTTC	TGCTGCAAACAAAAGACTCGACTTCGAGCCATGGGAAAAGGGAACCTCGAAGTCAACAGAAACAAATCCTCCCATCATGAAACAAACTCTGCCTACATGT	-14.1	GGGAAAA	GGGAACCTCGAAGTCAACAGAAACAAATCCTCCCATCATGAAACAAACTCTGCCTACATGTTATCTCCAAAGCCACAGAAGAAATTTGTGGACCAGGCTT	-15.3	NA	NA	NA	NA	NA	NA	NA	NA	NA	NA	NA	NA	NA	NA	NA	NA	NA	NA	NA	NA	NA	NA	NA	NA	NA	NA	NA	NA	NA	NA	NA	NA	NA	NA	NA
RTN4	CCDS1852.1|Hs110|chr2	3	AAAAAAA	ATAGAAGAAAAGAAGGCCCAAATAGTAACAGAGAAGAATACTAGCACCAAAACATCAAACCCTTTTCTTGTAGCAGCACAGGATTCTGAGACAGATTATG	-9.2	CCCTTTT	CTTGTAGCAGCACAGGATTCTGAGACAGATTATGTCACAACAGATAATTTAACAAAGGTGACTGAGGAAGTCGTGGCAAACATGCCTGAAGGCCTGACTC	-19.6	AAAAAAA	GTATCAGGAATAAAGGAAGAAATTAAAGAGCCTGAAAATATTAATGCAGCTCTTCAAGAAACAGAAGCTCCTTATATATCTATTGCATGTGATTTAATTA	-11.9	NA	NA	NA	NA	NA	NA	NA	NA	NA	NA	NA	NA	NA	NA	NA	NA	NA	NA	NA	NA	NA	NA	NA	NA	NA	NA	NA	NA	NA	NA	NA	NA	NA	NA	NA	NA	NA	NA
MTIF2	CCDS1853.1|Hs110|chr2	4	AAAAAAC	ACAGATTATGTATATGAAGCTTTATTGAACACTGATATTGACATAGATTCACTGGAAGCAGACTCACATTTAGATGAAGTCTGGATCAAAGAAGTGATAA	-14.3	AAAAAAT	AAAGATGCTGTAAGAAGGCCCCAGGCAGATCCAGCTTTATTAACCCCAAGGTCCCCAGTTGTTACTATAATGGGCCATGTTGATCACGGGAAAACGACAT	-18.8	AAAAAAA	GGAGTAAAAATTAAACTTCACAAAATAATTTACCGTCTTGTTGAAGATTTGCAAGAGGAACTGAGCAGCAGATTACCCTGTGCTGTGGAAGAGCACCCAG	-19.5	AAAAAAA	TTTAAACTAACCCGTAATGGACATGTAATTTGGAAGGGCTCATTAACCTCATTGAAACACCATAAAGATGACATTTCAATTGTCAAAACGGGAATGGATT	-15.7	NA	NA	NA	NA	NA	NA	NA	NA	NA	NA	NA	NA	NA	NA	NA	NA	NA	NA	NA	NA	NA	NA	NA	NA	NA	NA	NA	NA	NA	NA	NA	NA	NA	NA	NA
PPP4R3B	CCDS1855.1|Hs110|chr2	4	TTTTTTC	AAGGAGTTTTGTGCATTTTCTCAGACATTACAACCTCAAAACAGGGATGCATTTTTCAAAACATTGGCAAAATTGGGAATTCTTCCTGCTCTTGAAATTG	-12.7	AAATTTT	TTCTACAACCATTGTATGCATGTTCTCACAGCACCACTTTTGACCAATACTTCAGAAGACAAATGTGAAAAGGATAATATAGTTGGATCAAACAAAAACA	-16.8	TTTTTTC	TACAACCATTGTATGCATGTTCTCACAGCACCACTTTTGACCAATACTTCAGAAGACAAATGTGAAAAGGATAATATAGTTGGATCAAACAAAAACAACA	-16.8	GGGAAAT	CTTTTTGAGCCAGTTATAAATGCACTTCTGGATAATGGAACTCGGTATAATCTGTTGAATTCAGCTGTTATTGAGTTGTTTGAATTTATAAGAGTGGAAG	-17	NA	NA	NA	NA	NA	NA	NA	NA	NA	NA	NA	NA	NA	NA	NA	NA	NA	NA	NA	NA	NA	NA	NA	NA	NA	NA	NA	NA	NA	NA	NA	NA	NA	NA	NA
PNPT1	CCDS1856.1|Hs110|chr2	5	TTTAAAT	TTAGTGGTTGCTGGAGCACCTAAAAGTCAGATTGTCATGTTGGAAGCCTCTGCAGAGAACATTTTACAGCAGGACTTTTGCCATGCTATCAAAGTGGGAG	-19.4	AAATTTA	GTGGTTGCTGGAGCACCTAAAAGTCAGATTGTCATGTTGGAAGCCTCTGCAGAGAACATTTTACAGCAGGACTTTTGCCATGCTATCAAAGTGGGAGTGA	-19.4	AAATTTC	ATGCTGCACTACGAGTTTCCTCCTTATGCAACTAATGAAATTGGCAAAGTCACTGGTTTAAATAGAAGAGAACTTGGGCATGGTGCTCTTGCTGAGAAAG	-19	TTTAAAT	AGAAGAGAACTTGGGCATGGTGCTCTTGCTGAGAAAGCTTTGTATCCTGTTATTCCCCGAGATTTTCCTTTCACCATAAGAGTTACATCTGAAGTCCTAG	-21.3	AAAAAAA	CTTCAGGCTGAAACAGGTGTAACTATTAGTCAGGTGGATGAAGAAACGTTTTCTGTATTTGCACCAACACCCAGTGCTATGCATGAGGCAAGAGACTTCA	-19	NA	NA	NA	NA	NA	NA	NA	NA	NA	NA	NA	NA	NA	NA	NA	NA	NA	NA	NA	NA	NA	NA	NA	NA	NA	NA	NA	NA	NA	NA	NA	NA
VRK2	CCDS1859.1|Hs110|chr2	3	AAAAAAA	GACTGTATCAAAAAGTGGATAGAACGCAAACAACTTGATTATTTAGGAATTCCTCTGTTTTATGGATCTGGTCTGACTGAATTCAAGGGAAGAAGTTACA	-13.5	AAAAAAA	GTCCACAGTGAGAGAAGCGCTGAGTCCTGTGCAACATGGAAAGTGCAGAAAGAGGAGAAACTGATTGGATTGATGAACAATGAAGCAGCTCAGGAAAGCA	-16.2	CCCAAAC	TCATTTTATGAGCCTCATCAAGATTTTACCAGTCCAGATATATTCAAGAAGTCAAGATCTCCATCTTGGTATAAATACACTTCCACAGTCAGCACGGGGA	-10.9	NA	NA	NA	NA	NA	NA	NA	NA	NA	NA	NA	NA	NA	NA	NA	NA	NA	NA	NA	NA	NA	NA	NA	NA	NA	NA	NA	NA	NA	NA	NA	NA	NA	NA	NA	NA	NA	NA
PAPOLG	CCDS1863.1|Hs110|chr2	2	TTTTTTT	CAGTCTTTTTTTGAAAAATTGAAACATCAAGATGGCATTAGAAACTTAAGAGCTGTAGAAGATGCCTTTGTACCTGTTATAAAATTTGAATTTGATGGTA	-11.7	TTTTTTT	GAAAAATTGAAACATCAAGATGGCATTAGAAACTTAAGAGCTGTAGAAGATGCCTTTGTACCTGTTATAAAATTTGAATTTGATGGTATTGAAATTGATC	-12.9	NA	NA	NA	NA	NA	NA	NA	NA	NA	NA	NA	NA	NA	NA	NA	NA	NA	NA	NA	NA	NA	NA	NA	NA	NA	NA	NA	NA	NA	NA	NA	NA	NA	NA	NA	NA	NA	NA	NA	NA	NA
REL	CCDS1864.1|Hs110|chr2	1	TTTAAAT	GCTTCTAATGCTTGCATTTACAACAATGCCGATGACATAGTCGGAATGGAAGCGTCATCCATGCCATCAGCAGATTTATATGGTATTTCTGATCCCAACA	-20.5	NA	NA	NA	NA	NA	NA	NA	NA	NA	NA	NA	NA	NA	NA	NA	NA	NA	NA	NA	NA	NA	NA	NA	NA	NA	NA	NA	NA	NA	NA	NA	NA	NA	NA	NA	NA	NA	NA	NA	NA	NA	NA	NA	NA
PUS10	CCDS1865.1|Hs110|chr2	2	AAATTTA	AATGTATGTAATGTATGCCTAGGAATTCTTCAAGAATTCTGTGAGAAAGATTTCATTAAAAAGGTGTGCCAAAAGGTTGAGGCCTCTGGGTTTGAATTCA	-21.7	TTTAAAT	GTATGTAATGTATGCCTAGGAATTCTTCAAGAATTCTGTGAGAAAGATTTCATTAAAAAGGTGTGCCAAAAGGTTGAGGCCTCTGGGTTTGAATTCACCA	-21.7	NA	NA	NA	NA	NA	NA	NA	NA	NA	NA	NA	NA	NA	NA	NA	NA	NA	NA	NA	NA	NA	NA	NA	NA	NA	NA	NA	NA	NA	NA	NA	NA	NA	NA	NA	NA	NA	NA	NA	NA	NA
SANBR	CCDS1867.1|Hs110|chr2	2	AAAAAAC	TTGAAAGAAGATTTTACTTGCCCGCGAGATCTTTTGATATCAGAAATGAAGTACTTTGCTGAATATTTATCTATGGATGCCCAGCGCTGGGAAGAGGTGG	-16.6	TTTAAAA	ATGGATTCACTAGTTGAACAGTGTATTCAGTATTGCCACAAAAATATGAATGCCATAGTAGCTACCCCATGCAACATGAACTGTATTAATGCAAATCTTC	-18.3	NA	NA	NA	NA	NA	NA	NA	NA	NA	NA	NA	NA	NA	NA	NA	NA	NA	NA	NA	NA	NA	NA	NA	NA	NA	NA	NA	NA	NA	NA	NA	NA	NA	NA	NA	NA	NA	NA	NA	NA	NA
B3GNT2	CCDS1870.1|Hs110|chr2	2	AAAAAAT	GGAAAAGGGGAAGTAATAATACCCAAAGAGAAGTTCTGGAAGATATCTACCCCTCCCGAGGCATACTGGAACCGAGAGCAAGAGAAGCTGAACCGGCAGT	-17.6	GGGTTTT	AACAACTTGCCGGACAGATTTAAAGACTTTCTGCTGTATTTGAGATGCCGCAATTATTCACTGCTTATAGATCAGCCGGATAAGTGTGCAAAGAAACCTT	-19.5	NA	NA	NA	NA	NA	NA	NA	NA	NA	NA	NA	NA	NA	NA	NA	NA	NA	NA	NA	NA	NA	NA	NA	NA	NA	NA	NA	NA	NA	NA	NA	NA	NA	NA	NA	NA	NA	NA	NA	NA	NA
TMEM17	CCDS1871.1|Hs110|chr2	1	GGGAAAC	TTCAGCCGGGCCGTGTTCAGTGATTCCAATCGGACCGGTCCAGAGTCCAATGAGGGTCCGGAAAATGAAATGGTCTCCAGTTTGGCACTGCAGATGTCAC	-26	NA	NA	NA	NA	NA	NA	NA	NA	NA	NA	NA	NA	NA	NA	NA	NA	NA	NA	NA	NA	NA	NA	NA	NA	NA	NA	NA	NA	NA	NA	NA	NA	NA	NA	NA	NA	NA	NA	NA	NA	NA	NA	NA	NA
EHBP1	CCDS1872.1|Hs110|chr2	4	GGGAAAA	CATGCATCCAAGTTCCAGTTTGTGGCCTCCTACCAGGAGCTCATGGTTGAGTGTACGAAGAAATGGCAACCAGATAAACTGGTGGTAGTTTGGACCAGAA	-23.8	AAAAAAT	CCCTATCGTGGTGTTGTTGTGTGGCCTGTTCCTGAAAACATTGAAATCACTGTAACACTTTTTAAGGATCCTCATGCGGAAGAATTTGAAGACAAAGAGT	-14.9	AAAAAAT	ATAAGACCTGTGGATATGAGCAAGTACCTCTATGCTGATAGTTCTAAAACTGAAGAAGAAGAATTGGATGAATCAAATCCTTTTTATGAACCTAAATCAA	-12.7	TTTAAAT	CATGCAGATCATTCATCAAAAATAGTCCAGCATCGATTGTTATCTAGACAAGAAGAACTTAAGGAAAGAGCAAGAGTTCTGCTTGAGCAAGCAAGAAGAG	-15.1	NA	NA	NA	NA	NA	NA	NA	NA	NA	NA	NA	NA	NA	NA	NA	NA	NA	NA	NA	NA	NA	NA	NA	NA	NA	NA	NA	NA	NA	NA	NA	NA	NA	NA	NA
MDH1	CCDS1874.1|Hs110|chr2	1	GGGAAAC	CATTCCTCGACTCAGTATCCAGATGTCAACCATGCCAAGGTGAAATTGCAAGGAAAGGAAGTTGGTGTTTATGAAGCTCTGAAAGATGACAGCTGGCTCA	-14	NA	NA	NA	NA	NA	NA	NA	NA	NA	NA	NA	NA	NA	NA	NA	NA	NA	NA	NA	NA	NA	NA	NA	NA	NA	NA	NA	NA	NA	NA	NA	NA	NA	NA	NA	NA	NA	NA	NA	NA	NA	NA	NA	NA
UGP2	CCDS1875.1|Hs110|chr2	2	GGGAAAA	ATCCAGAGACCCCCTGAAGATTCGATTCAACCCTATGAAAAGATAAAGGCCAGGGGCTTGCCTGATAATATATCTTCCGTGTTGAACAAACTAGTGGTGG	-17.8	AAAAAAT	GTTTCATTAAAGGGAACGGTTATCATCATTGCAAATCATGGTGACAGAATTGATATCCCACCTGGAGCAGTATTAGAGAACAAGATTGTGTCTGGAAACC	-19.8	NA	NA	NA	NA	NA	NA	NA	NA	NA	NA	NA	NA	NA	NA	NA	NA	NA	NA	NA	NA	NA	NA	NA	NA	NA	NA	NA	NA	NA	NA	NA	NA	NA	NA	NA	NA	NA	NA	NA	NA	NA
PELI1	CCDS1876.1|Hs110|chr2	3	CCCAAAT	GGCGATAGAGGAAGGAGGAAAAGTAGGTTTGCTTTGTTTAAAAGACCTAAGGCAAATGGGGTGAAGCCCAGCACTGTGCATATTGCTTGTACTCCTCAGG	-24.4	AAAAAAC	ATCTTTCTTGGGGAGAAGGCTGCCAAATGGAAGACATCAGATGGACAGATGGATGGCTTGACCACTAATGGTGTTCTTGTGATGCATCCACGCAATGGGT	-26.5	GGGAAAC	AAAGAAGAACGTGATGGAAAAGATCGTGAATGTCCTATGTGTAGGTCTGTTGGTCCCTATGTTCCTCTGTGGCTTGGATGTGAAGCTGGATTTTATGTGG	-19.4	NA	NA	NA	NA	NA	NA	NA	NA	NA	NA	NA	NA	NA	NA	NA	NA	NA	NA	NA	NA	NA	NA	NA	NA	NA	NA	NA	NA	NA	NA	NA	NA	NA	NA	NA	NA	NA	NA
LGALSL	CCDS1877.1|Hs110|chr2	1	TTTAAAC	AACTCTTTGAGCTCTCCAGTTCAAGCGGACGTGTACTTCCCACGACTGATAGTTCCATTTTGTGGGCACATTAAAGGTGGCATGAGACCAGGCAAGAAGG	-20.7	NA	NA	NA	NA	NA	NA	NA	NA	NA	NA	NA	NA	NA	NA	NA	NA	NA	NA	NA	NA	NA	NA	NA	NA	NA	NA	NA	NA	NA	NA	NA	NA	NA	NA	NA	NA	NA	NA	NA	NA	NA	NA	NA	NA
AFTPH	CCDS1878.1|Hs110|chr2	6	AAATTTA	AATAAAGTAGTGGAGCAGAGACAGAATGTTGGAACACTTGAAAGTTTCTCTCCAGGAGATTTTAGAACTAATATGAATGTTGTTCATCAAAACAAGCAGT	-17.1	TTTAAAT	AAAGTAGTGGAGCAGAGACAGAATGTTGGAACACTTGAAAGTTTCTCTCCAGGAGATTTTAGAACTAATATGAATGTTGTTCATCAAAACAAGCAGTTAG	-17.3	TTTAAAT	GATAGAGAAGCACTAACCATTCGGGAAAACAATAAAATTAATAGAGTCAATGAACTGAATTCTGTAAAAGAAGTGGCTTTGGGTAGAAGCTTGGATAACA	-11.6	CCCAAAC	ATTGACCCCACAGAAGAAAATGATTTGGATGATTCTTTAAGTGTAAAAAATGGTGATAGTAGTAATGACTTTGTGACTTGCAATGATATCAATGAAGATG	-10.9	AAAAAAT	GGTGATAGTAGTAATGACTTTGTGACTTGCAATGATATCAATGAAGATGATTTTGGTGATTTTGGTGACTTTGGCTCTGCCAGTGGCTCAACTCCACCTT	-18.8	CCCTTTA	GATGGTGTGGATCCGGAGTTGTATGAGTTAACAACTTCTAAGCTGGAAATCTCCACCTCAAGCCTCAAAGTGACTGATGCATTTGCAAGACTCATGTCTA	-24.7	NA	NA	NA	NA	NA	NA	NA	NA	NA	NA	NA	NA	NA	NA	NA	NA	NA	NA	NA	NA	NA	NA	NA	NA	NA	NA	NA	NA	NA
SLC1A4	CCDS1879.1|Hs110|chr2	1	AAAAAAC	CCATTCAGATTCCTCCTGGGCCTCCTCGCCCCATTTGCGACAGCATTTGCTACCTGCTCCAGCTCAGCGACCCTTCCCTCTATGATGAAGTGCATTGAAG	-15.4	NA	NA	NA	NA	NA	NA	NA	NA	NA	NA	NA	NA	NA	NA	NA	NA	NA	NA	NA	NA	NA	NA	NA	NA	NA	NA	NA	NA	NA	NA	NA	NA	NA	NA	NA	NA	NA	NA	NA	NA	NA	NA	NA	NA
CEP68	CCDS1880.2|Hs110|chr2	2	CCCAAAT	AAAGAGTATGAAGATCTGCTTGACTATACTTACCCACTGAGGCCCGGGCCTCAGCTCCCAAAGCACCTTGATAGCCGTGTGCCAGCTGACCCTGTCCTGC	-21.4	GGGAAAA	GAATCACTGGTGCAATGTGTGAAGACATTTTGCTGTCAGCTGGAAGAGCTGATCTGCTGGCTGTATAATGTTGCAGATGTTACTGACCACGGGACTGCAG	-26.5	NA	NA	NA	NA	NA	NA	NA	NA	NA	NA	NA	NA	NA	NA	NA	NA	NA	NA	NA	NA	NA	NA	NA	NA	NA	NA	NA	NA	NA	NA	NA	NA	NA	NA	NA	NA	NA	NA	NA	NA	NA
ACTR2	CCDS1881.1|Hs110|chr2	1	GGGAAAC	ATTGAAATCAAGGATCTTATGGTTGGTGATGAGGCAAGTGAATTACGATCAATGTTAGAAGTTAACTACCCTATGGAAAATGGCATAGTACGAAATTGGG	-11.8	NA	NA	NA	NA	NA	NA	NA	NA	NA	NA	NA	NA	NA	NA	NA	NA	NA	NA	NA	NA	NA	NA	NA	NA	NA	NA	NA	NA	NA	NA	NA	NA	NA	NA	NA	NA	NA	NA	NA	NA	NA	NA	NA	NA
ETAA1	CCDS1882.1|Hs110|chr2	3	AAAAAAA	CAGATTTACACCACAGATAGTGATGAGATTTCACATATTGTTAATCGTATTGCTCCTCAGGATGAAAAACCAACAACAAATTCTATGCTGGACATGTGGA	-15.9	TTTAAAT	CAGTCTATTAAAGCCCCTGTTAATACTGATCTTTTTGGCTCTGCAAATCTAGGCAGTAAAACCAGTGTTAGTAACCCAAATCAGACTAGTGCATCAAAAG	-13.6	CCCAAAT	CAGACTAGTGCATCAAAAGTAGGTTCTTTCTTTGATGATTGGAATGATCCCTCATTTGCCAATGAAATTATTAAAGCATGTCATCAATTAGATAATACCT	-15.7	NA	NA	NA	NA	NA	NA	NA	NA	NA	NA	NA	NA	NA	NA	NA	NA	NA	NA	NA	NA	NA	NA	NA	NA	NA	NA	NA	NA	NA	NA	NA	NA	NA	NA	NA	NA	NA	NA
PLEK	CCDS1887.1|Hs110|chr2	1	CCCTTTC	CTGGACAACCCTGATGCCTTCTACTACTTTCCAGACAGTGGGTTCTTCTGTGAAGAGAATTCCAGTGATGATGATGTGATTCTGAAAGAAGAATTCAGAG	-21.7	NA	NA	NA	NA	NA	NA	NA	NA	NA	NA	NA	NA	NA	NA	NA	NA	NA	NA	NA	NA	NA	NA	NA	NA	NA	NA	NA	NA	NA	NA	NA	NA	NA	NA	NA	NA	NA	NA	NA	NA	NA	NA	NA	NA
GKN1	CCDS1891.3|Hs110|chr2	2	CCCAAAC	AAAGTCGATGACCTGAGCAAGTTCGGAAAAAACATTGCAAACATGTGTCGTGGGATTCCAACATACATGGCTGAGGAGATGCAAGAGGCAAGCCTGTTTT	-19	AAAAAAC	ATTGCAAACATGTGTCGTGGGATTCCAACATACATGGCTGAGGAGATGCAAGAGGCAAGCCTGTTTTTTTACTCAGGAACGTGCTACACGACCAGTGTAC	-25.1	NA	NA	NA	NA	NA	NA	NA	NA	NA	NA	NA	NA	NA	NA	NA	NA	NA	NA	NA	NA	NA	NA	NA	NA	NA	NA	NA	NA	NA	NA	NA	NA	NA	NA	NA	NA	NA	NA	NA	NA	NA
ANTXR1	CCDS1892.1|Hs110|chr2	1	GGGAAAA	CTCGATGCCTTGTGGGTCCTACTGAGGAAAGGATATGATCGTGTGTCTGTGATGCGTCCACAGCCAGGAGACACGGGGCGCTGCATCAACTTCACCAGGG	-28.7	NA	NA	NA	NA	NA	NA	NA	NA	NA	NA	NA	NA	NA	NA	NA	NA	NA	NA	NA	NA	NA	NA	NA	NA	NA	NA	NA	NA	NA	NA	NA	NA	NA	NA	NA	NA	NA	NA	NA	NA	NA	NA	NA	NA
GMCL1	CCDS1895.1|Hs110|chr2	2	TTTAAAA	CAGCTTTTGACAGAAACAGATGTCTGGTTTTCTAAACAGAGGAAAGATTTTGAAGGTATGGCCTTTCTTGAAACTGAACAAGGAAAACCATTTGTGTCAG	-22.2	GGGAAAC	AGCATGAGGTGTGGTAGAAAGCTTGCCAAAGATGGTGAATACTGCTGGCGTTGGACAGGTTTTAACTTCGGCTTCGACCTACTTGTAACTTACACCAATC	-22.5	NA	NA	NA	NA	NA	NA	NA	NA	NA	NA	NA	NA	NA	NA	NA	NA	NA	NA	NA	NA	NA	NA	NA	NA	NA	NA	NA	NA	NA	NA	NA	NA	NA	NA	NA	NA	NA	NA	NA	NA	NA
ASPRV1	CCDS1897.2|Hs110|chr2	2	CCCAAAC	CTCTGGCTGCACAGCTTTGAAGTCATCAATGACCTCAACCATTGGGACCATATCACCAAGCTAAGGTTCCTGAAAGAGTCCCTCAGAGGAGAGGCCCTGG	-22.4	CCCAAAC	TTGTGGGAGGAGGTCACTGATGGCGATCTGGACACCCTGCAGCCCTTTGAGAATGTGGTAAAGGTGGCCAATGGTGCTGAAATGAAGATCCTGGGTGTCT	-26.3	NA	NA	NA	NA	NA	NA	NA	NA	NA	NA	NA	NA	NA	NA	NA	NA	NA	NA	NA	NA	NA	NA	NA	NA	NA	NA	NA	NA	NA	NA	NA	NA	NA	NA	NA	NA	NA	NA	NA	NA	NA
C2orf42	CCDS1899.1|Hs110|chr2	2	AAATTTT	GATTCCAGCGGTCTTAAAGAGATTATTGTACCCCAGTTAGGTTGCCATTCAGAATCAACAGTATCTGCTTGTGAGTCTACTGCCTCTAAGTCAAAGAAGA	-13.9	AAAAAAA	CGGCTCCCCAACTCCACCACAGCTTTTGTTCGGAAAGATGCCTTGCCACTGGGAACCTTTTCCAAGTATACTTGGCATATCACTAATATCCTGCAAGTTA	-15.5	NA	NA	NA	NA	NA	NA	NA	NA	NA	NA	NA	NA	NA	NA	NA	NA	NA	NA	NA	NA	NA	NA	NA	NA	NA	NA	NA	NA	NA	NA	NA	NA	NA	NA	NA	NA	NA	NA	NA	NA	NA
PCYOX1	CCDS1902.1|Hs110|chr2	1	TTTAAAT	CTGCACATGAAACGTTTTGTCAAAGACCTGGGTCTCTCTGCTGTTCAGGCCTCTGGTGGCCTACTGGGGATATATAATGGAGAGACTCTGGTATTTGAGG	-32.6	NA	NA	NA	NA	NA	NA	NA	NA	NA	NA	NA	NA	NA	NA	NA	NA	NA	NA	NA	NA	NA	NA	NA	NA	NA	NA	NA	NA	NA	NA	NA	NA	NA	NA	NA	NA	NA	NA	NA	NA	NA	NA	NA	NA
ADD2	CCDS1906.1|Hs110|chr2	2	CCCAAAC	CAATTTGTGCCTCTCTATACTGACCCCCAGGAAGTACTGGAGATGAGGAACAAGATTCGAGAACAAAACCGACAAGATGTGAAGTCAGCGGGGCCTCAGT	-19.8	CCCTTTA	GTCTCTCCTTCCAAGTCTTTAGAGGAAGGTACTAAGAAGACAGAAACAAGCAAAGCCGCCACCACAGAGCCCGAAACAACCCAGCCGGAAGGGGTGGTGG	-27.1	NA	NA	NA	NA	NA	NA	NA	NA	NA	NA	NA	NA	NA	NA	NA	NA	NA	NA	NA	NA	NA	NA	NA	NA	NA	NA	NA	NA	NA	NA	NA	NA	NA	NA	NA	NA	NA	NA	NA	NA	NA
ADD2	CCDS1909.1|Hs110|chr2	1	CCCAAAC	CAATTTGTGCCTCTCTATACTGACCCCCAGGAAGTACTGGAGATGAGGAACAAGATTCGAGAACAAAACCGACAAGATGTGAAGTCAGCGGGGCCTCAGT	-19.8	NA	NA	NA	NA	NA	NA	NA	NA	NA	NA	NA	NA	NA	NA	NA	NA	NA	NA	NA	NA	NA	NA	NA	NA	NA	NA	NA	NA	NA	NA	NA	NA	NA	NA	NA	NA	NA	NA	NA	NA	NA	NA	NA	NA
CLEC4F	CCDS1910.1|Hs110|chr2	2	GGGAAAC	ACCAATGCTGACATCCAGATGGTAAAAGGAGTTCTAAAGGATGCCACTACATTGAGTTTGCAGACACAGATGTTAAGGAGTTCCCTGGAGGGAACCAATG	-20	TTTAAAC	TCCCAGACCCAGGCCTTTATAAAAAGCAGTTTTGACAACACTAGTGCTGAGATCCAGTTCTTAAGAGGTCATTTGGAAAGAGCTGGTGATGAAATTCACG	-20.3	NA	NA	NA	NA	NA	NA	NA	NA	NA	NA	NA	NA	NA	NA	NA	NA	NA	NA	NA	NA	NA	NA	NA	NA	NA	NA	NA	NA	NA	NA	NA	NA	NA	NA	NA	NA	NA	NA	NA	NA	NA
MCEE	CCDS1915.1|Hs110|chr2	1	GGGAAAT	ACCAAGATGGAACTGCTTCATCCATTGGGACGTGACAGTCCAATTGCAGGTTTTCTGCAGAAAAACAAGGCTGGAGGAATGCATCACATCTGCATCGAGG	-26.1	NA	NA	NA	NA	NA	NA	NA	NA	NA	NA	NA	NA	NA	NA	NA	NA	NA	NA	NA	NA	NA	NA	NA	NA	NA	NA	NA	NA	NA	NA	NA	NA	NA	NA	NA	NA	NA	NA	NA	NA	NA	NA	NA	NA
MPHOSPH10	CCDS1916.1|Hs110|chr2	5	AAATTTT	GATGATGAGCAGATTTGGCAACAACTGGAATTGCAAAATGAACCAATTTTACAATACTTTCAGAATGCAGTTAGTGAAACAATTAATGATGAAGATATCA	-10.5	GGGAAAA	CCAAGAGAAAAGTCCATAGTAGATGATAAATTCTTCAAACTCTCTGAAATGGAGGCCTATTTAGAAAACATAGAAAAAGAAGAGGAACGAAAAGATGATA	-7.7	TTTTTTT	GAAGATATTGATTCTGATGAAGATGAAGGGGGACTGTTTGGAAGTAAAAAACTTAAGTCAGGTAAAAGTTCCAGAAATCTGAAATACAAAGATTTTTTTG	-12.6	TTTTTTT	GATCCAGTTGAAAGTGATGAAGACATAACAAATGTTCATGATGATGAGCTGGATTCAAACAAAGAAGATGATGAAATTGCTGAAGAAGAAGCAGAAGAAC	-22.5	TTTAAAT	GTAAAGAAAAATTCTGATGAAGTTAAATCCTCCTTTGAAAAAAGACAGGAAAAGATGAATGAAAAAATTGCATCTTTAGAAAAAGAGTTGTTAGAAAAAA	-15.7	NA	NA	NA	NA	NA	NA	NA	NA	NA	NA	NA	NA	NA	NA	NA	NA	NA	NA	NA	NA	NA	NA	NA	NA	NA	NA	NA	NA	NA	NA	NA	NA
ZNF638	CCDS1917.1|Hs110|chr2	9	AAAAAAA	GCATTAGAAGATGTAGTACAACGATCTGGGCATGGGACAGAATTTAATAAACAGAAGCATCTTGAAGCTGCTGATAAGGGACATTCACCAGCACAAAAGC	-13.7	TTTAAAT	CAGCAGATGTTTAACAGTGACTTGGAGAAGAAAGGGGCAGAAATTATTAACCCTAAAACAGCATTGTTACCATCTGACAGTGTGTTTGCAGAAGAAAGGA	-18.2	AAAAAAT	GAAACTGTTTCGGAAATATTGCCATCAACTTGTATTGTGACGTTAGTACCAGGAATTCCCACTGGGGATGAGAAGACAGTGGACAAAAAGAATATTTCTG	-20	AAAAAAA	GGTAACATGGATGAAAAGGAGGAGAAGGAATTTAATACTAAGGAAACCAGAATGGATCTTCAAATAGGAACAGAGAAGGCTGAAAAGAATGAAGGTAGGA	-7.9	CCCAAAT	AAAGGAGTGGGTCAGGCTAATAAGCCTGATGAAACTAGTAAAACTAGTATTCTGGCTGTATCAGATGTATCTAGCAGTAAACCAAGCATCAAGGCTGTTA	-26.4	GGGAAAA	AGGAAAGAAACTCTCAAAAATGTTCCTTTCTCTGAACTTAACTTAAAGAAGAAAAAGGGGAAAACTTCCACTCCTCGTGGTGTTGAGGGAGAACTATCTT	-18.5	AAAAAAT	TCAAATTCACTTTTTACATTAGATGAATTAATTGACCAAGATGATTGCATTTCCCACAGTGAACCTAAAGATGTTACTGTTCTGTCAGTGGCTGAAGAAC	-13.4	TTTAAAT	ACTAAAGGAAATGAAGGAGATACTGTAAGGGATTCCATTGGCTTCATTTCTTCTCAGGTGCCCGAAGACCCTTCTACTTTAGTTACTGTAGATGAAATAC	-18.6	TTTAAAA	GTTGAGTTAGCACAAAGCAAAAATGACCATCCCACAGATAAAAAAGGGAATAGAAAGAAGAGAGCTGTGGACACAAAAAAGACAAAACTTGAATCCTTGT	-9.5	NA	NA	NA	NA	NA	NA	NA	NA	NA	NA	NA	NA	NA	NA	NA	NA	NA	NA	NA	NA
DYSF	CCDS1918.1|Hs110|chr2	2	GGGAAAC	AGCCCACTCTTCAATGAGACTCTTTTCTTCAACTTGTTTGACTCTCCTGGGGAGCTGTTTGATGAGCCCATCTTTATCACGGTGGTAGACTCTCGTTCTC	-21.3	CCCAAAC	CCACACCTGGGCCCAGTGGAGGAGCGTCTGGCTCTGCATGTGCTTCAGCAGCAGGGCCTGGTCCCGGAGCACGTGGAGTCACGGCCCCTCTACAGCCCCC	-46.7	NA	NA	NA	NA	NA	NA	NA	NA	NA	NA	NA	NA	NA	NA	NA	NA	NA	NA	NA	NA	NA	NA	NA	NA	NA	NA	NA	NA	NA	NA	NA	NA	NA	NA	NA	NA	NA	NA	NA	NA	NA
EGR4	CCDS1925.3|Hs110|chr2	3	CCCTTTT	CCTGCGGGGTCCGATGCCTTGCTGCCGGGTCCGCCGGACCTTTACTCCCCGGATCTGGGCGCTGCCCCTTTCCCAGAGGCGTTCTGGGAGGCCTCGCCTT	-44	CCCTTTC	CCAGAGGCGTTCTGGGAGGCCTCGCCTTGCGCGGGTGCCCCCTCGCAGTGCCTGTATGAGCCTCAGCTCTCCCCGCCCGACGTCAAGCCCGGCCTCCGGG	-40.2	CCCTTTC	CCCCAGGCCAAGGCGCGACGCAAGGGGCGCCGCGGCGGCAAATGCAGCACGCGCTGCTTCTGCCCGCGGCCGCACGCCAAGGCCTTCGCTTGCCCGGTGG	-47.5	NA	NA	NA	NA	NA	NA	NA	NA	NA	NA	NA	NA	NA	NA	NA	NA	NA	NA	NA	NA	NA	NA	NA	NA	NA	NA	NA	NA	NA	NA	NA	NA	NA	NA	NA	NA	NA	NA
TPRKB	CCDS1927.1|Hs110|chr2	3	AAAAAAT	GCGGGAGACTTGAGAAGAAAGGCCATGGAAGGCACCATCGATGGATCACTGATAAATCCTACAGTGATTGTTGATCCATTTCAGATACTTGTGGCAGCAA	-20.1	GGGAAAA	ATGAAGACAAGAACTCTATCTACTGAAATTATTTTCAACCTTTCCCCAAATAACAATATTTCAGAGGCTTTGAAAAAATTTGGTATCTCAGCAAATGACA	-10	CCCAAAT	AACAATATTTCAGAGGCTTTGAAAAAATTTGGTATCTCAGCAAATGACACTTCAATTCTAATTGTTTACATTGAAGAGGGAGAAAAACAAATAAATCAAG	-11.1	NA	NA	NA	NA	NA	NA	NA	NA	NA	NA	NA	NA	NA	NA	NA	NA	NA	NA	NA	NA	NA	NA	NA	NA	NA	NA	NA	NA	NA	NA	NA	NA	NA	NA	NA	NA	NA	NA
DUSP11	CCDS1928.3|Hs110|chr2	1	TTTAAAC	AGGACTGGCTACCTCATTTGCAGATATTTGATTGATGTAGAAGGCGTGAGGCCAGATGATGCAATTGAATTATTCAATAGGTGCCGGGGACATTGCTTAG	-25	NA	NA	NA	NA	NA	NA	NA	NA	NA	NA	NA	NA	NA	NA	NA	NA	NA	NA	NA	NA	NA	NA	NA	NA	NA	NA	NA	NA	NA	NA	NA	NA	NA	NA	NA	NA	NA	NA	NA	NA	NA	NA	NA	NA
MTHFD2	CCDS1935.2|Hs110|chr2	2	CCCTTTC	CACCTCGCGGCAGTTCGAAATGAAGCTGTTGTCATTTCTGGAAGGAAACTGGCCCAGCAGATCAAGCAGGAAGTGCGGCAGGAGGTAGAAGAGTGGGTGG	-30.9	AAAAAAC	GTTGGAATGCCCATTGCAATGTTACTGCACACAGATGGGGCGCATGAACGTCCCGGAGGTGATGCCACTGTTACAATATCTCATCGATATACTCCCAAAG	-24.1	NA	NA	NA	NA	NA	NA	NA	NA	NA	NA	NA	NA	NA	NA	NA	NA	NA	NA	NA	NA	NA	NA	NA	NA	NA	NA	NA	NA	NA	NA	NA	NA	NA	NA	NA	NA	NA	NA	NA	NA	NA
SLC4A5	CCDS1936.1|Hs110|chr2	3	CCCAAAC	ACAGACCAGCGGAAAAACAAATTCATGAAGAAGATCCCCAAGGACTCAGAAGCGTCCAACGTGCTCGTGGGCGAGGTGGACTTCCTAGACCAGCCATTCA	-17.4	CCCAAAT	ATCCGGATTGAGCCCCCCAAGAAGGTGCCCTCTGCTGACAAGAGGAAATCTGTGTTCTCCCTAGCAGAGCTGGGCCAGATGAATGGCTCTGTGGGAGGAG	-34.7	AAAAAAA	GGGGCCCACGAGGACTGTGATGAGGAGCCCCAGTTCCCTCCTCCCTCGGTTATAAAGATTCCCATGGAAAGTGTCCAATCAGATCCCCAAAACGGTATCC	-22.6	NA	NA	NA	NA	NA	NA	NA	NA	NA	NA	NA	NA	NA	NA	NA	NA	NA	NA	NA	NA	NA	NA	NA	NA	NA	NA	NA	NA	NA	NA	NA	NA	NA	NA	NA	NA	NA	NA
SLC4A5	CCDS1937.1|Hs110|chr2	3	CCCAAAC	ACAGACCAGCGGAAAAACAAATTCATGAAGAAGATCCCCAAGGACTCAGAAGCGTCCAACGTGCTCGTGGGCGAGGTGGACTTCCTAGACCAGCCATTCA	-17.4	CCCAAAT	ATCCGGATTGAGCCCCCCAAGAAGGTGCCCTCTGCTGACAAGAGGAAATCTGTGTTCTCCCTAGCAGAGCTGGGCCAGATGAATGGCTCTGTGGGAGGAG	-34.7	AAAAAAA	GGGGCCCACGAGGACTGTGATGAGGAGCCCCAGTTCCCTCCTCCCTCGGTTATAAAGATTCCCATGGAAAGTGTCCAATCAGATCCCCAAAACGGTATCC	-22.6	NA	NA	NA	NA	NA	NA	NA	NA	NA	NA	NA	NA	NA	NA	NA	NA	NA	NA	NA	NA	NA	NA	NA	NA	NA	NA	NA	NA	NA	NA	NA	NA	NA	NA	NA	NA	NA	NA
HTRA2	CCDS1951.1|Hs110|chr2	1	CCCTTTC	TTGGGCCGCGAGGTCCCTATCTCGAACGGCTCAGGATTCGTGGTGGCTGCCGATGGGCTCATTGTCACCAACGCCCATGTGGTGGCTGATCGGCGCAGAG	-41.5	NA	NA	NA	NA	NA	NA	NA	NA	NA	NA	NA	NA	NA	NA	NA	NA	NA	NA	NA	NA	NA	NA	NA	NA	NA	NA	NA	NA	NA	NA	NA	NA	NA	NA	NA	NA	NA	NA	NA	NA	NA	NA	NA	NA
HTRA2	CCDS1952.1|Hs110|chr2	1	CCCTTTC	TTGGGCCGCGAGGTCCCTATCTCGAACGGCTCAGGATTCGTGGTGGCTGCCGATGGGCTCATTGTCACCAACGCCCATGTGGTGGCTGATCGGCGCAGAG	-41.5	NA	NA	NA	NA	NA	NA	NA	NA	NA	NA	NA	NA	NA	NA	NA	NA	NA	NA	NA	NA	NA	NA	NA	NA	NA	NA	NA	NA	NA	NA	NA	NA	NA	NA	NA	NA	NA	NA	NA	NA	NA	NA	NA	NA
LOXL3	CCDS1953.1|Hs110|chr2	2	CCCAAAT	GGCACCAAGGTGGCTGAGGGCCACAAAGCTAGTTTCTGTCTCGAAGACACTGAGTGTCAGGAGGATGTCTCCAAGCGGTATGAGTGTGCCAACTTTGGAG	-29.3	CCCAAAC	TTTGAAGTAGCAGAGAGTGACTTTACCAACAATGCAATGAAATGTAACTGCAAATATGATGGACATAGAATCTGGGTGCACAACTGCCACATTGGTGATG	-12.3	NA	NA	NA	NA	NA	NA	NA	NA	NA	NA	NA	NA	NA	NA	NA	NA	NA	NA	NA	NA	NA	NA	NA	NA	NA	NA	NA	NA	NA	NA	NA	NA	NA	NA	NA	NA	NA	NA	NA	NA	NA
DOK1	CCDS1954.1|Hs110|chr2	1	GGGAAAT	GACATCTTCCAGGCAGTTGAGACTGCCATCCACCGGCAGAAGGCCCAGGGAAAGGCCGGACAGGGGCACGATGTTCTCAGAGCTGACTCCCATGAAGGGG	-29.2	NA	NA	NA	NA	NA	NA	NA	NA	NA	NA	NA	NA	NA	NA	NA	NA	NA	NA	NA	NA	NA	NA	NA	NA	NA	NA	NA	NA	NA	NA	NA	NA	NA	NA	NA	NA	NA	NA	NA	NA	NA	NA	NA	NA
HK2	CCDS1956.1|Hs110|chr2	3	GGGTTTT	ACCTTCTCGTTCCCCTGCCACCAGACTAAACTAGACGAGAGTTTCCTGGTCTCATGGACCAAGGGATTCAAGTCCAGTGGAGTGGAAGGCAGAGACGTTG	-35.7	AAATTTC	CGGGTCCTGCTGGTCCGTGTTCGGAATGGGAAGTGGGGTGGAGTGGAGATGCACAACAAGATCTACGCCATCCCGCAGGAGGTCATGCACGGCACCGGGG	-40.4	GGGTTTT	ACCTTCTCCTTCCCCTGCCAGCAGAACAGCCTGGACGAGAGCATCCTCCTCAAGTGGACAAAAGGCTTCAAGGCATCTGGCTGCGAGGGCGAGGACGTGG	-35.1	NA	NA	NA	NA	NA	NA	NA	NA	NA	NA	NA	NA	NA	NA	NA	NA	NA	NA	NA	NA	NA	NA	NA	NA	NA	NA	NA	NA	NA	NA	NA	NA	NA	NA	NA	NA	NA	NA
TACR1	CCDS1958.1|Hs110|chr2	1	CCCAAAC	ATCTCCACTAACACCTCGGAACCCAATCAGTTCGTGCAACCAGCCTGGCAAATTGTCCTTTGGGCAGCTGCCTACACGGTCATTGTGGTGACCTCTGTGG	-24.6	NA	NA	NA	NA	NA	NA	NA	NA	NA	NA	NA	NA	NA	NA	NA	NA	NA	NA	NA	NA	NA	NA	NA	NA	NA	NA	NA	NA	NA	NA	NA	NA	NA	NA	NA	NA	NA	NA	NA	NA	NA	NA	NA	NA
MRPL19	CCDS1960.2|Hs110|chr2	1	AAATTTT	AATATTAAAGGAATCAGATTTGATCTTTGTTTAACTGAACAGCAAATGAAAGAAGCTCAGAAGTGGAATCAGCCATGGCTTGAATTTGATATGATGAGGG	-13.9	NA	NA	NA	NA	NA	NA	NA	NA	NA	NA	NA	NA	NA	NA	NA	NA	NA	NA	NA	NA	NA	NA	NA	NA	NA	NA	NA	NA	NA	NA	NA	NA	NA	NA	NA	NA	NA	NA	NA	NA	NA	NA	NA	NA
GCFC2	CCDS1961.1|Hs110|chr2	5	AAATTTA	GAAATTATAAAGAAGCAATTAAATACTAGATTAACATTACTACAGGAAACTCACCGCTCACACCTGAGGGAGTATGAAAAATACGTACAAGATGTCAAAA	-8.8	AAATTTA	ATTGACTGCCTTAATGAAAAGATTATCAACATCCAAGAAATAGAATCATCCATGCATGCACTCCTTTTAAAACAAGCTATGACCTTTATGAAACGCAGGC	-5.6	TTTAAAA	CAAGCTATGACCTTTATGAAACGCAGGCAAGATGAATTAAAACATGAATCAACGTATTTACAACAGTTATCACGCAAAGATGAGACATCCACAAGTGGAA	-8.4	TTTAAAT	CCCCTAATACGAGTTCAGTTGATTGATTGGAATCCTCTTAAGTTGGAATCCACAGGTTTAAAAGAGATGCCATGGTTCAAATCTGTAGAAGAATTTATGG	-14	TTTAAAA	GAGATGCCATGGTTCAAATCTGTAGAAGAATTTATGGATAGCAGTGTGGAAGATTCAAAGAAGGAAAGTAGTTCAGATAAAAAAGTCTTGTCTGCAATCA	-16.1	NA	NA	NA	NA	NA	NA	NA	NA	NA	NA	NA	NA	NA	NA	NA	NA	NA	NA	NA	NA	NA	NA	NA	NA	NA	NA	NA	NA	NA	NA	NA	NA
REG1B	CCDS1963.1|Hs110|chr2	1	CCCAAAA	AAGAACCGCCGCTGGCACTGGAGTAGTGGGTCCCTGGTCTCCTACAAGTCCTGGGACACTGGATCCCCGAGCAGTGCTAATGCTGGCTACTGTGCAAGCC	-33.7	NA	NA	NA	NA	NA	NA	NA	NA	NA	NA	NA	NA	NA	NA	NA	NA	NA	NA	NA	NA	NA	NA	NA	NA	NA	NA	NA	NA	NA	NA	NA	NA	NA	NA	NA	NA	NA	NA	NA	NA	NA	NA	NA	NA
SUCLG1	CCDS1967.2|Hs110|chr2	1	GGGTTTC	ACTGGCAAACAGGGCACCTTTCACAGCCAGCAGGCATTGGAATATGGCACCAAACTCGTTGGAGGAACCACTCCAGGGAAAGGAGGCCAGACACATCTGG	-30.4	NA	NA	NA	NA	NA	NA	NA	NA	NA	NA	NA	NA	NA	NA	NA	NA	NA	NA	NA	NA	NA	NA	NA	NA	NA	NA	NA	NA	NA	NA	NA	NA	NA	NA	NA	NA	NA	NA	NA	NA	NA	NA	NA	NA
ELMOD3	CCDS1973.1|Hs110|chr2	1	CCCTTTC	TGTTTGATGTCCGTGAACATCACCCACATTGCCATCCAGGCCTTGAGAGAGGAGTGTCTCTCCAGAGAGTGTAATCGGCAGCAGAAGGTCATCCCCGTGG	-25.2	NA	NA	NA	NA	NA	NA	NA	NA	NA	NA	NA	NA	NA	NA	NA	NA	NA	NA	NA	NA	NA	NA	NA	NA	NA	NA	NA	NA	NA	NA	NA	NA	NA	NA	NA	NA	NA	NA	NA	NA	NA	NA	NA	NA
GGCX	CCDS1978.1|Hs110|chr2	1	GGGTTTT	GAGTGGACAGATTTGTCCAGTTGGCGGAGGCTGGTGACCCTGCTGAATCGACCAACGGACCCTGCAAGCTTAGCTGTCTTTCGTTTTCTTTTTGGGTTCT	-30.7	NA	NA	NA	NA	NA	NA	NA	NA	NA	NA	NA	NA	NA	NA	NA	NA	NA	NA	NA	NA	NA	NA	NA	NA	NA	NA	NA	NA	NA	NA	NA	NA	NA	NA	NA	NA	NA	NA	NA	NA	NA	NA	NA	NA
GNLY	CCDS1984.1|Hs110|chr2	1	AAATTTC	ATGAGGAGGTATCAGTCTAGAGTTACCCAGGGCCTCGTGGCCGGAGAAACTGCCCAGCAGATCTGTGAGGACCTCAGGTTGTGTATACCTTCTACAGGTC	-28.5	NA	NA	NA	NA	NA	NA	NA	NA	NA	NA	NA	NA	NA	NA	NA	NA	NA	NA	NA	NA	NA	NA	NA	NA	NA	NA	NA	NA	NA	NA	NA	NA	NA	NA	NA	NA	NA	NA	NA	NA	NA	NA	NA	NA
ST3GAL5	CCDS1986.2|Hs110|chr2	2	CCCTTTT	GTGCAGAAGGCCCCCAAAGACAGTGAAGCTGAGTCCAAGTACGATCCTCCTTTTGGGTTCCGGAAGTTCTCCAGTAAAGTCCAGACCCTCTTGGAACTCT	-16.8	GGGTTTT	GGATATGACCTCAATCAACCCAGAACACCTTTGCACTACTTCGACAGTCAATGCATGGCTGCTATGAACTTTCAGACCATGCATAATGTGACAACGGAAA	-19	NA	NA	NA	NA	NA	NA	NA	NA	NA	NA	NA	NA	NA	NA	NA	NA	NA	NA	NA	NA	NA	NA	NA	NA	NA	NA	NA	NA	NA	NA	NA	NA	NA	NA	NA	NA	NA	NA	NA	NA	NA
KDM3A	CCDS1990.1|Hs110|chr2	1	TTTAAAA	GGTGACAAAAACTTAGTTGGTTCAGAAGTAAAAATTTATAGCTTGGACCCATCTACTCAGTGGTTTTCAGCAACCGTTATAAATGGAAACCCAGCATCAA	-17.7	NA	NA	NA	NA	NA	NA	NA	NA	NA	NA	NA	NA	NA	NA	NA	NA	NA	NA	NA	NA	NA	NA	NA	NA	NA	NA	NA	NA	NA	NA	NA	NA	NA	NA	NA	NA	NA	NA	NA	NA	NA	NA	NA	NA
RMND5A	CCDS1991.1|Hs110|chr2	1	AAATTTT	CAGCCATTTGCCCTAAATCATCAAAAAGACATTCAGGTTTTGATGGGAAGCCTTGTGTACCTGAGACAAGGGATTGAGAACTCACCATATGTTCACCTAC	-18.6	NA	NA	NA	NA	NA	NA	NA	NA	NA	NA	NA	NA	NA	NA	NA	NA	NA	NA	NA	NA	NA	NA	NA	NA	NA	NA	NA	NA	NA	NA	NA	NA	NA	NA	NA	NA	NA	NA	NA	NA	NA	NA	NA	NA
KRCC1	CCDS2000.1|Hs110|chr2	1	AAAAAAA	AGCTGCGAGGAAATTGACTTAGACAAACACAAGAGCATCCAAAGAAAGAAAACAGAGGTGGAAATAGAAACCGTACATGTCAGTACAGAAAAGCTTAAGA	-9.2	NA	NA	NA	NA	NA	NA	NA	NA	NA	NA	NA	NA	NA	NA	NA	NA	NA	NA	NA	NA	NA	NA	NA	NA	NA	NA	NA	NA	NA	NA	NA	NA	NA	NA	NA	NA	NA	NA	NA	NA	NA	NA	NA	NA
THNSL2	CCDS2002.2|Hs110|chr2	1	GGGAAAC	AGCGATGAGCTCGATGAGCCGATCAAGACTGTGTTTGCCGATGTGGCTTTTGTCAAGAAGCACAATCTGATGAGCCTGAATTCGATCAACTGGTCCCGGG	-22.2	NA	NA	NA	NA	NA	NA	NA	NA	NA	NA	NA	NA	NA	NA	NA	NA	NA	NA	NA	NA	NA	NA	NA	NA	NA	NA	NA	NA	NA	NA	NA	NA	NA	NA	NA	NA	NA	NA	NA	NA	NA	NA	NA	NA
MRPS5	CCDS2010.1|Hs110|chr2	1	AAAAAAA	GGAAGAGGCAAAAGAACTAAAAAGAAGAAAAGAAAGGATCTGAACAGGGGTCAGATCATTGGTGAAGGGCGTTATGGTTTTCTATGGCCCGGACTGAATG	-20.2	NA	NA	NA	NA	NA	NA	NA	NA	NA	NA	NA	NA	NA	NA	NA	NA	NA	NA	NA	NA	NA	NA	NA	NA	NA	NA	NA	NA	NA	NA	NA	NA	NA	NA	NA	NA	NA	NA	NA	NA	NA	NA	NA	NA
ZNF514	CCDS2011.1|Hs110|chr2	1	GGGAAAC	AACTCTCAGAGAACCCACCCAGAAAAGAAATCTTGTAAATGTAATGAGTGTGGGAAGTCCTTTCACTTCCAGTCAGAACTTAGGCGCCATCAGCGATGTC	-13.7	NA	NA	NA	NA	NA	NA	NA	NA	NA	NA	NA	NA	NA	NA	NA	NA	NA	NA	NA	NA	NA	NA	NA	NA	NA	NA	NA	NA	NA	NA	NA	NA	NA	NA	NA	NA	NA	NA	NA	NA	NA	NA	NA	NA
FAHD2A	CCDS2014.1|Hs110|chr2	1	GGGAAAA	ACCTTCGACACCTTCTGCCCTCTGGGCCCTGCCTTGGTGACCAAGGACAGTGTAGCAGATCCACACAACTTAAAGATCTGCTGCCGAGTGAATGGGGAAG	-34.5	NA	NA	NA	NA	NA	NA	NA	NA	NA	NA	NA	NA	NA	NA	NA	NA	NA	NA	NA	NA	NA	NA	NA	NA	NA	NA	NA	NA	NA	NA	NA	NA	NA	NA	NA	NA	NA	NA	NA	NA	NA	NA	NA	NA
STARD7	CCDS2017.2|Hs110|chr2	1	AAAAAAA	TGGGATGCCCTGGTAATCAAGCTGGAGGTGATTGAGAGGGATGTGGTTAGTGGTTCCGAGGTTCTTCACTGGGTAACCCATTTTCCTTATCCAATGTACT	-27.3	NA	NA	NA	NA	NA	NA	NA	NA	NA	NA	NA	NA	NA	NA	NA	NA	NA	NA	NA	NA	NA	NA	NA	NA	NA	NA	NA	NA	NA	NA	NA	NA	NA	NA	NA	NA	NA	NA	NA	NA	NA	NA	NA	NA
SNRNP200	CCDS2020.1|Hs110|chr2	1	AAAAAAT	CAGGTGCTGGTGTTTGTCCACTCCCGGAAGGAGACTGGAAAGACAGCCAGGGCCATCCGGGACATGTGCCTAGAAAAGGACACTCTGGGTCTGTTTCTGA	-39.8	NA	NA	NA	NA	NA	NA	NA	NA	NA	NA	NA	NA	NA	NA	NA	NA	NA	NA	NA	NA	NA	NA	NA	NA	NA	NA	NA	NA	NA	NA	NA	NA	NA	NA	NA	NA	NA	NA	NA	NA	NA	NA	NA	NA
NCAPH	CCDS2021.1|Hs110|chr2	2	TTTAAAA	GCGCCCTTGCAGCAGTGTGCAGAAGATCGCCAGATCTGCCCTTCCCTGGCCGGGTTCCAGTTTACACAGTGGGACAGTGAAACACATAATGAGTCTGTGT	-23.2	AAAAAAA	GATTTTGAAATTGACTTTGAAGATGATATTGACTTTGATGTATATTTTAGAAAAACAAAGGCTGCTACTATTCTGACCAAGTCCACTTTGGAGAACCAGA	-13.4	NA	NA	NA	NA	NA	NA	NA	NA	NA	NA	NA	NA	NA	NA	NA	NA	NA	NA	NA	NA	NA	NA	NA	NA	NA	NA	NA	NA	NA	NA	NA	NA	NA	NA	NA	NA	NA	NA	NA	NA	NA
FAHD2B	CCDS2030.1|Hs110|chr2	1	GGGAAAA	ACCTTCGACACCTTCTGCCCTCTGGGCCCTGCCTTGGTGACCAAGGACAGTGTAGCAGATCCACACAACTTAAAGATCTGCTGCCGAGTGAATGGGGAAG	-34.5	NA	NA	NA	NA	NA	NA	NA	NA	NA	NA	NA	NA	NA	NA	NA	NA	NA	NA	NA	NA	NA	NA	NA	NA	NA	NA	NA	NA	NA	NA	NA	NA	NA	NA	NA	NA	NA	NA	NA	NA	NA	NA	NA	NA
ACTR1B	CCDS2033.1|Hs110|chr2	1	CCCAAAC	TATGTCGGGCGGCCGAAGCACATGCGGGTGATGGCTGGAGCCCTGGAGGGGGACCTCTTCATCGGACCAAAAGCAGAGGAGCACCGGGGGCTGCTGACCA	-32.6	NA	NA	NA	NA	NA	NA	NA	NA	NA	NA	NA	NA	NA	NA	NA	NA	NA	NA	NA	NA	NA	NA	NA	NA	NA	NA	NA	NA	NA	NA	NA	NA	NA	NA	NA	NA	NA	NA	NA	NA	NA	NA	NA	NA
CNGA3	CCDS2034.1|Hs110|chr2	1	CCCAAAC	ATCTCAATCCCAGAGCATGGGCGCCTCTCCAGGAAGTACATTTACAGTCTCTACTGGTCCACCTTGACCCTTACCACCATTGGTGAGACCCCACCCCCCG	-18.2	NA	NA	NA	NA	NA	NA	NA	NA	NA	NA	NA	NA	NA	NA	NA	NA	NA	NA	NA	NA	NA	NA	NA	NA	NA	NA	NA	NA	NA	NA	NA	NA	NA	NA	NA	NA	NA	NA	NA	NA	NA	NA	NA	NA
UNC50	CCDS2035.1|Hs110|chr2	2	AAATTTT	CATTATCGAAAACAGACGAAGGACCAGTGGGCCAGAGATGACCCTGCTTTCTTGGTCCTGTTAAGTATCTGGCTCTGTGTGTCCACTATAGGATTTGGCT	-25.9	TTTTTTC	ATCAACCATGTTATCCTGACAGACACATTTATTGGATATTTAGTTGGAAATACCTTATGGTTGGTTGCAGTTGGCTATTATATCTATGTAACTTTCCTGG	-15.1	NA	NA	NA	NA	NA	NA	NA	NA	NA	NA	NA	NA	NA	NA	NA	NA	NA	NA	NA	NA	NA	NA	NA	NA	NA	NA	NA	NA	NA	NA	NA	NA	NA	NA	NA	NA	NA	NA	NA	NA	NA
MGAT4A	CCDS2036.1|Hs110|chr2	2	AAAAAAT	TTTGCACTTCAACTTTCTTCTGAGGAATGGATGATTCTAGAGTTTTCCCAGCTGGGCTTCATTGGTAAAATGTTTCAAGCGCCGGATCTTACTCTGATTG	-17.5	AAATTTT	GCACTTCAACTTTCTTCTGAGGAATGGATGATTCTAGAGTTTTCCCAGCTGGGCTTCATTGGTAAAATGTTTCAAGCGCCGGATCTTACTCTGATTGTAG	-17.5	NA	NA	NA	NA	NA	NA	NA	NA	NA	NA	NA	NA	NA	NA	NA	NA	NA	NA	NA	NA	NA	NA	NA	NA	NA	NA	NA	NA	NA	NA	NA	NA	NA	NA	NA	NA	NA	NA	NA	NA	NA
LIPT1	CCDS2039.1|Hs110|chr2	1	AAAAAAT	GGGCTCATTTTACAGTCAATTTCCAATGATGTCTATCAAAATCTGGCTGTGGAAGACTGGATCCATGACCATATGAATCTAGAAGGCAAACCAATTCTAT	-20.1	NA	NA	NA	NA	NA	NA	NA	NA	NA	NA	NA	NA	NA	NA	NA	NA	NA	NA	NA	NA	NA	NA	NA	NA	NA	NA	NA	NA	NA	NA	NA	NA	NA	NA	NA	NA	NA	NA	NA	NA	NA	NA	NA	NA
TXNDC9	CCDS2044.1|Hs110|chr2	1	AAATTTA	ATGGAGCCACCATTTCAGAACCAAAAGAAATTTGGAACAAACTTCACAAAGCTGGAAAAGAAAACTATCCGAGGAAAGAAATATGATTCAGACTCTGATG	-11.3	NA	NA	NA	NA	NA	NA	NA	NA	NA	NA	NA	NA	NA	NA	NA	NA	NA	NA	NA	NA	NA	NA	NA	NA	NA	NA	NA	NA	NA	NA	NA	NA	NA	NA	NA	NA	NA	NA	NA	NA	NA	NA	NA	NA
REV1	CCDS2045.1|Hs110|chr2	2	AAAAAAA	ATGAAAACAGGCAGGTCTGCACTTGTTGTAACTGACACAGGAGATATGTCAGTATTGAATTCTCCCAGACATCAGAGCTGTATAATGCATGTTGATATGG	-19.4	AAATTTA	ATAGCCCTTCCAGCATTTTCACAGGTGGACCCTGAGGTATTTGCTGCCCTTCCTGCTGAACTTCAGAGGGAGCTGAAAGCAGCGTATGATCAAAGACAAA	-24.3	NA	NA	NA	NA	NA	NA	NA	NA	NA	NA	NA	NA	NA	NA	NA	NA	NA	NA	NA	NA	NA	NA	NA	NA	NA	NA	NA	NA	NA	NA	NA	NA	NA	NA	NA	NA	NA	NA	NA	NA	NA
LONRF2	CCDS2046.2|Hs110|chr2	2	AAATTTA	ACATCTTCCATCCAAAGCAGATTAAAGGCTCAGGGTCACAGCCACATGAATGCCCAGGCTCTGCTGGAAGAAGGTGATGCAGGGAGCTCGGAGAATTCAT	-26.3	CCCAAAC	TCTGAGACAGAAGAAAGTCAGGGGCTCTCGCTTGATGTAACTGACTTTGAGTGTGCCCTCTGCATGAGATTGCTCTTTGAACCTGTCACTACGCCCTGTG	-23.6	NA	NA	NA	NA	NA	NA	NA	NA	NA	NA	NA	NA	NA	NA	NA	NA	NA	NA	NA	NA	NA	NA	NA	NA	NA	NA	NA	NA	NA	NA	NA	NA	NA	NA	NA	NA	NA	NA	NA	NA	NA
NPAS2	CCDS2048.1|Hs110|chr2	2	AAATTTC	CTCCCAGAACAAGAACATTCAGAAGTTTATAAAATCCTTTCTTCCCATATGCTTGTGACGGATTCCCCCTCCCCAGAATACTTAAAATCTGACAGCGATT	-10.5	AAATTTT	CGCTCTTACAACAATGTGCCTAGCCCCTCCTGTAATGGTTTTGACAACACCCTTTCAAGACCTTGCCGGGTGCCACTAGGAAAGGAGGTTTGCTTCATTG	-25.3	NA	NA	NA	NA	NA	NA	NA	NA	NA	NA	NA	NA	NA	NA	NA	NA	NA	NA	NA	NA	NA	NA	NA	NA	NA	NA	NA	NA	NA	NA	NA	NA	NA	NA	NA	NA	NA	NA	NA	NA	NA
CNOT11	CCDS2050.1|Hs110|chr2	1	CCCTTTA	GTCGCTATAGAAATGTTGCTGAAATTAATGCAGTCAAGCCAGATCACTGAGTATTTCTCTGTCCTGGTCAATATGGACATGTCTTTACATTCAATGGAAG	-15.5	NA	NA	NA	NA	NA	NA	NA	NA	NA	NA	NA	NA	NA	NA	NA	NA	NA	NA	NA	NA	NA	NA	NA	NA	NA	NA	NA	NA	NA	NA	NA	NA	NA	NA	NA	NA	NA	NA	NA	NA	NA	NA	NA	NA
RNF149	CCDS2051.1|Hs110|chr2	1	AAATTTC	AAAGTAAAGGATATTATTAGAATTCTGCCATGCAAGCATATTTTTCATAGAATATGCATTGACCCATGGCTTTTGGATCACCGAACATGTCCAATGTGTA	-25.2	NA	NA	NA	NA	NA	NA	NA	NA	NA	NA	NA	NA	NA	NA	NA	NA	NA	NA	NA	NA	NA	NA	NA	NA	NA	NA	NA	NA	NA	NA	NA	NA	NA	NA	NA	NA	NA	NA	NA	NA	NA	NA	NA	NA
CREG2	CCDS2052.1|Hs110|chr2	1	AAAAAAC	ATCGTTGATCCGGAAGATCCCCGATGTGTCCAGTTAACGCTCACTGGCCAGATGATCGCAGTGTCTCCAGAAGAAGTAGAATTTGCCAAGCAAGCCATGT	-16.2	NA	NA	NA	NA	NA	NA	NA	NA	NA	NA	NA	NA	NA	NA	NA	NA	NA	NA	NA	NA	NA	NA	NA	NA	NA	NA	NA	NA	NA	NA	NA	NA	NA	NA	NA	NA	NA	NA	NA	NA	NA	NA	NA	NA
IL1R2	CCDS2054.1|Hs110|chr2	1	AAAAAAA	GAAGAGACCATTCCTGTGATCATTTCCCCCCTCAAGACCATATCAGCTTCTCTGGGGTCAAGACTGACAATCCCGTGTAAGGTGTTTCTGGGAACCGGCA	-18	NA	NA	NA	NA	NA	NA	NA	NA	NA	NA	NA	NA	NA	NA	NA	NA	NA	NA	NA	NA	NA	NA	NA	NA	NA	NA	NA	NA	NA	NA	NA	NA	NA	NA	NA	NA	NA	NA	NA	NA	NA	NA	NA	NA
IL1R1	CCDS2055.1|Hs110|chr2	1	CCCAAAT	GAACACAAAGGCACTATAACTTGGTATAAAGATGACAGCAAGACACCTGTATCTACAGAACAAGCCTCCAGGATTCATCAACACAAAGAGAAACTTTGGT	-14.8	NA	NA	NA	NA	NA	NA	NA	NA	NA	NA	NA	NA	NA	NA	NA	NA	NA	NA	NA	NA	NA	NA	NA	NA	NA	NA	NA	NA	NA	NA	NA	NA	NA	NA	NA	NA	NA	NA	NA	NA	NA	NA	NA	NA
IL1RL2	CCDS2056.1|Hs110|chr2	3	AAATTTA	TCAGATGAGTACAAGCAAATATTACATCTTGGAAAAGATGATAGTCTCACATGTCATCTGCACTTCCCGAAGAGTTGTGTTTTGGGTCCAATAAAGTGGT	-21.8	TTTAAAT	GGCATCACTGTGAGCATTACAGAAAGAGCTGGATATGGAGGAAGTGTCCCTAAAATCATTTATCCAAAAAATCATTCAATTGAAGTACAGCTTGGTACCA	-17.7	AAAAAAT	CATTCAATTGAAGTACAGCTTGGTACCACTCTGATTGTGGACTGCAATGTAACAGACACCAAGGATAATACAAATCTACGATGCTGGAGAGTCAATAACA	-16.4	NA	NA	NA	NA	NA	NA	NA	NA	NA	NA	NA	NA	NA	NA	NA	NA	NA	NA	NA	NA	NA	NA	NA	NA	NA	NA	NA	NA	NA	NA	NA	NA	NA	NA	NA	NA	NA	NA
IL1RL1	CCDS2057.1|Hs110|chr2	2	AAAAAAT	TCCAAAATTTATTGTCCTACCATTGACCTCTACAACTGGACAGCACCTCTTGAGTGGTTTAAGAATTGTCAGGCTCTTCAAGGATCAAGGTACAGGGCGC	-21.6	AAAAAAC	GCAAACCTAACTTGCTCTGCTTGTTTTGGAAAAGGCACTCAGTTCTTGGCTGCCGTCCTGTGGCAGCTTAATGGAACAAAAATTACAGACTTTGGTGAAC	-22.3	NA	NA	NA	NA	NA	NA	NA	NA	NA	NA	NA	NA	NA	NA	NA	NA	NA	NA	NA	NA	NA	NA	NA	NA	NA	NA	NA	NA	NA	NA	NA	NA	NA	NA	NA	NA	NA	NA	NA	NA	NA
IL1RL1	CCDS2058.1|Hs110|chr2	2	AAAAAAT	TCCAAAATTTATTGTCCTACCATTGACCTCTACAACTGGACAGCACCTCTTGAGTGGTTTAAGAATTGTCAGGCTCTTCAAGGATCAAGGTACAGGGCGC	-21.6	AAAAAAC	GCAAACCTAACTTGCTCTGCTTGTTTTGGAAAAGGCACTCAGTTCTTGGCTGCCGTCCTGTGGCAGCTTAATGGAACAAAAATTACAGACTTTGGTGAAC	-22.3	NA	NA	NA	NA	NA	NA	NA	NA	NA	NA	NA	NA	NA	NA	NA	NA	NA	NA	NA	NA	NA	NA	NA	NA	NA	NA	NA	NA	NA	NA	NA	NA	NA	NA	NA	NA	NA	NA	NA	NA	NA
IL18R1	CCDS2060.1|Hs110|chr2	1	AAAAAAC	GTAAGGCTCAACTGCTCTGCTTTGCTGAATGAAGAGGATGTAATTTATTGGATGTTCGGGGAAGAAAATGGATCGGATCCTAATATACATGAAGAGAAAG	-16.6	NA	NA	NA	NA	NA	NA	NA	NA	NA	NA	NA	NA	NA	NA	NA	NA	NA	NA	NA	NA	NA	NA	NA	NA	NA	NA	NA	NA	NA	NA	NA	NA	NA	NA	NA	NA	NA	NA	NA	NA	NA	NA	NA	NA
IL18RAP	CCDS2061.1|Hs110|chr2	1	AAAAAAA	CTCCTTTGGACATATTCTACAAGGAGTGAAGAGGAATTTGTCTTATTTTGTGATTTACCAGAGCCACAGAAATCACATTTCTGCCACAGAAATCGACTCT	-19.4	NA	NA	NA	NA	NA	NA	NA	NA	NA	NA	NA	NA	NA	NA	NA	NA	NA	NA	NA	NA	NA	NA	NA	NA	NA	NA	NA	NA	NA	NA	NA	NA	NA	NA	NA	NA	NA	NA	NA	NA	NA	NA	NA	NA
MRPS9	CCDS2065.1|Hs110|chr2	2	AAAAAAA	CAGCTGATTGAACCTGTACAGTATGATGAGCAAGGAATGGCCTTTAGCAAAAGTGAAGGTAAAAGAAAGACTGCAAAAGCAGAAGCAATTGTTTATAAAC	-17.3	CCCTTTC	CACTTTGTTGACCGGCTGGGAAAGCACGACGTGACCTGCACAGTCTCAGGGGGCGGGAGGTCAGCGCAGGCTGGAGCAATACGACTGGCAATGGCAAAAG	-26.3	NA	NA	NA	NA	NA	NA	NA	NA	NA	NA	NA	NA	NA	NA	NA	NA	NA	NA	NA	NA	NA	NA	NA	NA	NA	NA	NA	NA	NA	NA	NA	NA	NA	NA	NA	NA	NA	NA	NA	NA	NA
ST6GAL2	CCDS2073.1|Hs110|chr2	1	CCCAAAT	CAGCCATTTTACATTCTTCATCCTAAATTTATATGGCAGCTCTGGGATATTATCCAGGAGAACACTAAAGAGAAGATTCAACCAAACCCACCATCTTCTG	-17.3	NA	NA	NA	NA	NA	NA	NA	NA	NA	NA	NA	NA	NA	NA	NA	NA	NA	NA	NA	NA	NA	NA	NA	NA	NA	NA	NA	NA	NA	NA	NA	NA	NA	NA	NA	NA	NA	NA	NA	NA	NA	NA	NA	NA
RANBP2	CCDS2079.1|Hs110|chr2	7	TTTTTTA	AAAGAGATTGTTGAAACTTTTGCCAACAAAAGCGGGCAGTCTGCATTATATGATGCTCTGTTTTCTAGTCAGTCACCTAAGGATACATCTTTTCTTGGTA	-21.3	TTTAAAA	GAGATTGTTGAAACTTTTGCCAACAAAAGCGGGCAGTCTGCATTATATGATGCTCTGTTTTCTAGTCAGTCACCTAAGGATACATCTTTTCTTGGTAGCG	-22.9	AAATTTC	AAATCAAATGATGGTGACTTCACGTTTTCCTCACCACAGGTTGTGACACAGCCCCCTCCTGCAGCTTACAGTAACAGTGAAAGCCTTTTAGGTCTCCTGA	-18.1	TTTAAAA	GCCCCAGGAACAAATGTAGCCATGGCGTCAAATCAGGCTGTCAGAATTGTAAAAGAACCCACAAGTCATGATAACAAGGATATTTGCAAATCTGATGCTG	-17.9	AAAAAAT	CTTTTCCGTTTTGGTGAGTCAACAACAGGATTTAACTTCAGTTTTAAATCTGCTTTGAGTCCATCTAAGTCTCCTGCCAAGTTGAATCAGAGTGGGACTT	-20.2	AAATTTC	CAATGGGCAAATACTGGAGCAGCTGTGTTTGGAACACAGTCAGTCGGAACCCAGTCAGCCGGTAAAGTTGGTGAAGATGAAGATGGTAGTGATGAAGAAG	-21.5	AAATTTT	GATGTGAAACATACTGGTCCTGGTTTACTATCCATGGCCAATCAAGGCCAGAATACCAATAATTCTCAATTTGTTATAACACTGAAGAAAGCAGAACATT	-14.9	NA	NA	NA	NA	NA	NA	NA	NA	NA	NA	NA	NA	NA	NA	NA	NA	NA	NA	NA	NA	NA	NA	NA	NA	NA	NA
CCDC138	CCDS2080.1|Hs110|chr2	4	AAATTTT	TATCAGTCTAAGTATAAGAGAAGAACTCTAACCTCCCCAGGTGATTTGGATATCTACTCTGGAGATAAAGTTGGTTCATCGTTAAAATATTCTGATGAAA	-19	TTTTTTA	CTTGAAAGAGAACAACTGCTTTTCAGACATGAAAATGCCTTGAGTAAAATTAAAGGTGTTGAAGAAGAGGTTCTTACAAGATTTCAAATTATAAAAGAGC	-17.6	AAAAAAA	CAGTTAAATGAAGCAAGTGAAGAAAACAGGAAGATAGACATTCAGGCTAAAAGAGTTCAAGCTCGTTTAGATAATTTACAGAGGAAGTACGAGTTTATGA	-9.4	TTTAAAA	CAAGAAAAAGCACCAGTTTCAAAAACTTACAAGGTACCACTTAATGGGCAAGTTTATGAACTTTTAACTGTCTTCATGGACTGGATTTCGGATCATCATC	-13.9	NA	NA	NA	NA	NA	NA	NA	NA	NA	NA	NA	NA	NA	NA	NA	NA	NA	NA	NA	NA	NA	NA	NA	NA	NA	NA	NA	NA	NA	NA	NA	NA	NA	NA	NA
RGPD5	CCDS2082.1|Hs110|chr2	1	AAAAAAT	CTTTTCCGCTTTGATGAGTCAACAACAGGATCTAACTTCAGTTTTAAATCTGCTTTGAGTCTATCTAAGTCTCCTGCCAAGTTGAATCAGAGTGGGACTT	-26.1	NA	NA	NA	NA	NA	NA	NA	NA	NA	NA	NA	NA	NA	NA	NA	NA	NA	NA	NA	NA	NA	NA	NA	NA	NA	NA	NA	NA	NA	NA	NA	NA	NA	NA	NA	NA	NA	NA	NA	NA	NA	NA	NA	NA
MALL	CCDS2085.1|Hs110|chr2	1	CCCTTTC	GCCTTCTTCCTGCCCGAGCTGATATTTGGGTTCTTGGTCTGGACCATGGTAGCCGCCACCCACATAGTATACCCCTTGCTGCAAGGATGGGTGATGTATG	-25.6	NA	NA	NA	NA	NA	NA	NA	NA	NA	NA	NA	NA	NA	NA	NA	NA	NA	NA	NA	NA	NA	NA	NA	NA	NA	NA	NA	NA	NA	NA	NA	NA	NA	NA	NA	NA	NA	NA	NA	NA	NA	NA	NA	NA
NPHP1	CCDS2086.1|Hs110|chr2	1	AAAAAAA	CCTGATGGTTGGTGGATAGCTAAGGATGCCAAAGGAAATGAAGGTCTTGTTCCCAGAACCTACCTAGAGCCTTATAGTGAAGAAGAAGAAGGCCAAGAGT	-17.5	NA	NA	NA	NA	NA	NA	NA	NA	NA	NA	NA	NA	NA	NA	NA	NA	NA	NA	NA	NA	NA	NA	NA	NA	NA	NA	NA	NA	NA	NA	NA	NA	NA	NA	NA	NA	NA	NA	NA	NA	NA	NA	NA	NA
BCL2L11	CCDS2089.1|Hs110|chr2	1	CCCTTTT	GCTACCAGATCCCCGCTTTTCATCTTTATGAGAAGATCCTCCCTGCTGTCTCGATCCTCCAGTGGGTATTTCTCTTTTGACACAGACAGGAGCCCAGCAC	-21	NA	NA	NA	NA	NA	NA	NA	NA	NA	NA	NA	NA	NA	NA	NA	NA	NA	NA	NA	NA	NA	NA	NA	NA	NA	NA	NA	NA	NA	NA	NA	NA	NA	NA	NA	NA	NA	NA	NA	NA	NA	NA	NA	NA
ANAPC1	CCDS2093.1|Hs110|chr2	3	AAATTTT	GACTTTGAAGGATCACTTTCTCCTGTCATTGCGCCCAAAAAAGCAAGGCCTTCCGAGACTGGATCTGATGATGACTGGGAATATTTACTAAATTCAGACT	-16.7	TTTTTTC	GTTCTTCACCTTGTGTATGAGGAGCTTAAGTTGAATACTCTAATGGGAGAAGGAATTTGTTCACTTGTTGAACTTCTCGTTCAGTTGGCAAGGGACTTAA	-25.4	GGGTTTT	CGATTTGCTGGCTCAGAAAACTTATCAGCATTTAACTGTTTGCATAAATTTGCCAAAGATTTTATGACTTATTTGTCCGCACCTAATGCTTCTGTTACAG	-13.2	NA	NA	NA	NA	NA	NA	NA	NA	NA	NA	NA	NA	NA	NA	NA	NA	NA	NA	NA	NA	NA	NA	NA	NA	NA	NA	NA	NA	NA	NA	NA	NA	NA	NA	NA	NA	NA	NA
MERTK	CCDS2094.1|Hs110|chr2	2	TTTAAAT	GTCACTGTGTTTCTGAATGAATCTAGTGATAATGTGGACATCAGATGGATGAAGCCTCCGACTAAGCAGCAGGATGGAGAACTGGTGGGCTACCGGATAT	-22.6	CCCAAAT	GTCATTCGACTTCTAGGTGTGTGTATAGAAATGAGCTCTCAAGGCATCCCAAAGCCCATGGTAATTTTACCCTTCATGAAATACGGGGACCTGCATACTT	-20.8	NA	NA	NA	NA	NA	NA	NA	NA	NA	NA	NA	NA	NA	NA	NA	NA	NA	NA	NA	NA	NA	NA	NA	NA	NA	NA	NA	NA	NA	NA	NA	NA	NA	NA	NA	NA	NA	NA	NA	NA	NA
POLR1B	CCDS2097.1|Hs110|chr2	3	AAATTTT	CCCATTGCAATGATAAGACCAAAATGGAAAACCAGAGGGCCTGGTTATACTCAGTATGGAGTTTCAATGCACTGTGTGAGGGAAGAACATTCCGCTGTCA	-22	CCCAAAT	GAGCAAGCTGCGGAGTTCCTGTTTAACCAGTGCATCTGTATCCACTTGAAATCCAATACTGAAAAGTTTTATATGCTTTGTCTCATGACGCGAAAGCTCT	-18.6	CCCTTTC	TCTGATCACAACCAGAGTCCACGGAACATGTACCAATGCCAGATGGGTAAGCAAACTATGGGCTTTCCACTTCTCACTTATCAAGACCGATCGGATAACA	-18.9	NA	NA	NA	NA	NA	NA	NA	NA	NA	NA	NA	NA	NA	NA	NA	NA	NA	NA	NA	NA	NA	NA	NA	NA	NA	NA	NA	NA	NA	NA	NA	NA	NA	NA	NA	NA	NA	NA
CKAP2L	CCDS2100.1|Hs110|chr2	3	GGGAAAA	CTGAAGAGCCAAAACACCAAGCCTTATCTAAAATCCAAGAATAATTGCCAGAATCAACCACCTTCTAAATCTACTATTAGACCCAAAAATGATGTTACCA	-3.7	CCCAAAT	ATTAAAAAGAAGGCAACAGCAGAGGATCGAAGGAAACAACTAGAAGAATGGCAGAAATCTAAGGGAAAAACCTATAAACGGCCTCCTATGGAACTTAAAA	-11.9	GGGAAAA	ACCTATAAACGGCCTCCTATGGAACTTAAAACAAAAAGAAAAGTAATAAAGGAAATGAATATTTCATTCTGGAAGAGCATTGAAAAAGAAGAGGAAGAAA	-7.5	NA	NA	NA	NA	NA	NA	NA	NA	NA	NA	NA	NA	NA	NA	NA	NA	NA	NA	NA	NA	NA	NA	NA	NA	NA	NA	NA	NA	NA	NA	NA	NA	NA	NA	NA	NA	NA	NA
IL36B	CCDS2109.1|Hs110|chr2	1	GGGAAAA	GATCTCTGTCTCTTCTGTGCAGAAATTCAGGGCAAGCCTACTTTGCAGCTTAAGCTTCAGGGCTCCCAAGATAACATAGGGAAGGACACTTGCTGGAAAC	-23	NA	NA	NA	NA	NA	NA	NA	NA	NA	NA	NA	NA	NA	NA	NA	NA	NA	NA	NA	NA	NA	NA	NA	NA	NA	NA	NA	NA	NA	NA	NA	NA	NA	NA	NA	NA	NA	NA	NA	NA	NA	NA	NA	NA
IL36B	CCDS2110.1|Hs110|chr2	2	GGGAAAA	GATCTCTGTCTCTTCTGTGCAGAAATTCAGGGCAAGCCTACTTTGCAGCTTAAGGAAAAAAATATCATGGACCTGTATGTGGAGAAGAAAGCACAGAAGC	-20.8	AAAAAAT	ATCATGGACCTGTATGTGGAGAAGAAAGCACAGAAGCCCTTTCTCTTTTTCCACAATAAAGAAGGCTCCACTTCTGTCTTTCAGTCAGTCTCTTACCCTG	-21.2	NA	NA	NA	NA	NA	NA	NA	NA	NA	NA	NA	NA	NA	NA	NA	NA	NA	NA	NA	NA	NA	NA	NA	NA	NA	NA	NA	NA	NA	NA	NA	NA	NA	NA	NA	NA	NA	NA	NA	NA	NA
ZNG1B	CCDS2116.1|Hs110|chr2	1	TTTAAAT	GAATTTGGGGAAGGAAGTGCGCTGGAGAAATCCTTAGCTGTCAGCCAAGGTGGAGAGCTCTATGAAGAGTGGCTGGAACTTAGAAACGGTTGCCTCTGCT	-22.1	NA	NA	NA	NA	NA	NA	NA	NA	NA	NA	NA	NA	NA	NA	NA	NA	NA	NA	NA	NA	NA	NA	NA	NA	NA	NA	NA	NA	NA	NA	NA	NA	NA	NA	NA	NA	NA	NA	NA	NA	NA	NA	NA	NA
SLC35F5	CCDS2119.1|Hs110|chr2	2	TTTTTTT	GCAGATGCTGAAGGTTACTTTGCTGCTTGCACAACAGATACAACTATGAATAGTTCTTTGAGTGAACCTCTGTATGTGCCTGTGAAATTCCATGATCTTC	-19	TTTTTTT	TGCTTTGTGTGGTTTTTGGCAAATTTGTCATATCAAGAAGCACTTTCAGACACACAAGTTGCTATAGTTAATATTTTATCTTCAACTTCCGGACTTTTTA	-14	NA	NA	NA	NA	NA	NA	NA	NA	NA	NA	NA	NA	NA	NA	NA	NA	NA	NA	NA	NA	NA	NA	NA	NA	NA	NA	NA	NA	NA	NA	NA	NA	NA	NA	NA	NA	NA	NA	NA	NA	NA
DDX18	CCDS2120.1|Hs110|chr2	3	GGGAAAT	ATAAAAGTTACAAAGTCTCCCCAGAAATCCACTGTATTAACCAATGGAGAAGCAGCAATGCAGTCTTCCAATTCAGAATCAAAAAAGAAAAAGAAGAAAA	-10.2	GGGTTTT	ACAAACATGACTGAAATTCAGCATAAAAGTATCAGACCACTTCTGGAAGGCAGGGATCTTCTAGCAGCTGCAAAAACAGGCAGTGGTAAAACCCTGGCTT	-24.4	GGGTTTT	CTTCGCTACTTGAAACAATCCAAGGTTCCATTAAGTGAATTTGACTTTTCCTGGTCTAAAATTTCTGACATTCAGTCTCAGCTTGAGAAATTGATTGAAA	-16.5	NA	NA	NA	NA	NA	NA	NA	NA	NA	NA	NA	NA	NA	NA	NA	NA	NA	NA	NA	NA	NA	NA	NA	NA	NA	NA	NA	NA	NA	NA	NA	NA	NA	NA	NA	NA	NA	NA
INSIG2	CCDS2122.1|Hs110|chr2	1	AAATTTA	CTTCAGATTCAGAGAAATGTGACGCTCTTTCCACCTGATGTGATTGCAAGCATCTTTTCTTCTGCATGGTGGGTACCCCCATGCTGTGGCACGGCTTCAG	-24.1	NA	NA	NA	NA	NA	NA	NA	NA	NA	NA	NA	NA	NA	NA	NA	NA	NA	NA	NA	NA	NA	NA	NA	NA	NA	NA	NA	NA	NA	NA	NA	NA	NA	NA	NA	NA	NA	NA	NA	NA	NA	NA	NA	NA
MARCO	CCDS2124.1|Hs110|chr2	1	CCCAAAA	GGGGAAACTGGAACTAAGGGAGAGAAAGGAGACCTGGGTCTCCCAGGAAGCAAAGGGGACAGGGGCATGAAAGGAGATGCAGGGGTCATGGGGCCTCCTG	-28.8	NA	NA	NA	NA	NA	NA	NA	NA	NA	NA	NA	NA	NA	NA	NA	NA	NA	NA	NA	NA	NA	NA	NA	NA	NA	NA	NA	NA	NA	NA	NA	NA	NA	NA	NA	NA	NA	NA	NA	NA	NA	NA	NA	NA
PTPN4	CCDS2129.1|Hs110|chr2	2	TTTTTTT	GCACATTATTTTACATTAGGTTCAAAATTCCGGTACTGTGGGAGAACTGAAGTCCAATCAGTTCAGTATGGCAAAGAAAAGGCAAATAAAGACAGGGTAT	-13.3	TTTAAAA	GGTAATGAAGACTACATCAATGCGAACTATATAAATATGGAAATTCCTTCTTCCAGCATTATAAATCAGTACATTGCTTGTCAAGGGCCATTACCACACA	-19.5	NA	NA	NA	NA	NA	NA	NA	NA	NA	NA	NA	NA	NA	NA	NA	NA	NA	NA	NA	NA	NA	NA	NA	NA	NA	NA	NA	NA	NA	NA	NA	NA	NA	NA	NA	NA	NA	NA	NA	NA	NA
EPB41L5	CCDS2130.1|Hs110|chr2	1	AAAAAAA	GCCAAAGGACAAGAGTTGTTTGATCAGATTATGTACCACCTGGACCTGATTGAAAGCGACTATTTTGGTCTGAGATTTATGGATTCAGCACAAGTAGCAC	-17.4	NA	NA	NA	NA	NA	NA	NA	NA	NA	NA	NA	NA	NA	NA	NA	NA	NA	NA	NA	NA	NA	NA	NA	NA	NA	NA	NA	NA	NA	NA	NA	NA	NA	NA	NA	NA	NA	NA	NA	NA	NA	NA	NA	NA
RALB	CCDS2131.1|Hs110|chr2	1	GGGAAAC	AAGTCTGACCTAGAGGAGCGGAGGCAGGTGCCTGTGGAGGAGGCCAGGAGTAAAGCCGAAGAGTGGGGCGTGCAGTACGTGGAGACGTCAGCGAAGACCC	-24.6	NA	NA	NA	NA	NA	NA	NA	NA	NA	NA	NA	NA	NA	NA	NA	NA	NA	NA	NA	NA	NA	NA	NA	NA	NA	NA	NA	NA	NA	NA	NA	NA	NA	NA	NA	NA	NA	NA	NA	NA	NA	NA	NA	NA
NIFK	CCDS2135.1|Hs110|chr2	1	AAAAAAA	CAAGAACAACTTACTCCTGGAGTAGTCTATGTGCGCCACCTACCTAACCTACTTGACGAAACCCAGATCTTTTCATATTTCTCCCAGTTTGGCACTGTGA	-9.7	NA	NA	NA	NA	NA	NA	NA	NA	NA	NA	NA	NA	NA	NA	NA	NA	NA	NA	NA	NA	NA	NA	NA	NA	NA	NA	NA	NA	NA	NA	NA	NA	NA	NA	NA	NA	NA	NA	NA	NA	NA	NA	NA	NA
ERCC3	CCDS2144.1|Hs110|chr2	2	TTTAAAT	TTTCTGATTGGGCCTAAGCTCTACGAAGCCAACTGGATGGAGCTGCAGAATAATGGCTACATCGCCAAAGTCCAGTGTGCTGAGGTCTGGTGCCCTATGT	-28	AAATTTT	CTGATTGGGCCTAAGCTCTACGAAGCCAACTGGATGGAGCTGCAGAATAATGGCTACATCGCCAAAGTCCAGTGTGCTGAGGTCTGGTGCCCTATGTCTC	-28.8	NA	NA	NA	NA	NA	NA	NA	NA	NA	NA	NA	NA	NA	NA	NA	NA	NA	NA	NA	NA	NA	NA	NA	NA	NA	NA	NA	NA	NA	NA	NA	NA	NA	NA	NA	NA	NA	NA	NA	NA	NA
WDR33	CCDS2150.1|Hs110|chr2	2	TTTTTTC	CATATGCCAAGGTTCCAGCACCAGGCACCTCGACAGCTGTTTTATAAGCGACCTGATTTTGCACAACAGCAAGCAATGCAACAGCTTACTTTTGATGGAA	-19.9	GGGTTTA	CTTCCCACTCCTGACGAGTTCCCTCGCTTTGAAGGAGGGCGGAAGCCAGATTCCTGGGATGGAAACAGAGAGCCTGGGCCAGGTCATGAACATTTTCGTG	-29.6	NA	NA	NA	NA	NA	NA	NA	NA	NA	NA	NA	NA	NA	NA	NA	NA	NA	NA	NA	NA	NA	NA	NA	NA	NA	NA	NA	NA	NA	NA	NA	NA	NA	NA	NA	NA	NA	NA	NA	NA	NA
AMMECR1L	CCDS2152.1|Hs110|chr2	1	GGGAAAA	AGACGTTGTGTTCCTCCACTCGAGCCCAAGTTGGCAGCAGGCTGTTGTGGGGTCAAGAAGCCCAAATTATCTGGAAGTGGAACGCACAGTCACGGGAATC	-30.1	NA	NA	NA	NA	NA	NA	NA	NA	NA	NA	NA	NA	NA	NA	NA	NA	NA	NA	NA	NA	NA	NA	NA	NA	NA	NA	NA	NA	NA	NA	NA	NA	NA	NA	NA	NA	NA	NA	NA	NA	NA	NA	NA	NA
SAP130	CCDS2153.1|Hs110|chr2	1	GGGAAAT	ATGCAGAGGTGTAAACTTGTGATGGATCAAATCAGTGAAGCCAGAGACTCCATGCTTAAGGTTTTAGATCATAAAGACCGTGTCCTGAAGCTGCTTAACA	-17.5	NA	NA	NA	NA	NA	NA	NA	NA	NA	NA	NA	NA	NA	NA	NA	NA	NA	NA	NA	NA	NA	NA	NA	NA	NA	NA	NA	NA	NA	NA	NA	NA	NA	NA	NA	NA	NA	NA	NA	NA	NA	NA	NA	NA
UGGT1	CCDS2154.1|Hs110|chr2	1	TTTAAAA	AGCTTTTACCGTTATGTCTTAGAACCAGAGATTTCTTTCACTTCAGACAATAGTTTTGCTAAGGGTCCAATCGCAAAATTTTTGGATATGCCTCAGTCTC	-14.1	NA	NA	NA	NA	NA	NA	NA	NA	NA	NA	NA	NA	NA	NA	NA	NA	NA	NA	NA	NA	NA	NA	NA	NA	NA	NA	NA	NA	NA	NA	NA	NA	NA	NA	NA	NA	NA	NA	NA	NA	NA	NA	NA	NA
CFC1	CCDS2162.1|Hs110|chr2	1	GGGAAAC	AGCTATCAAAGAGAGAAACATAACGGCGGTAGAGAGGAAGTCACCAAGGTTGCCACTCAGAAGCACCGACAGTCACCGCTCAACTGGACCTCCAGTCATT	-18	NA	NA	NA	NA	NA	NA	NA	NA	NA	NA	NA	NA	NA	NA	NA	NA	NA	NA	NA	NA	NA	NA	NA	NA	NA	NA	NA	NA	NA	NA	NA	NA	NA	NA	NA	NA	NA	NA	NA	NA	NA	NA	NA	NA
MGAT5	CCDS2171.1|Hs110|chr2	4	TTTTTTT	ATTTACCTCAGTGAGGTTGAAAATTGGTGTCCTCATTTACCTTGGAGAGCAAAAAATCCCTACGAAGAAGCTGATCATAATTCATTGGCGGAAATTCGTA	-20	AAAAAAT	CCCTACGAAGAAGCTGATCATAATTCATTGGCGGAAATTCGTACAGATTTTAATATTCTCTACAGTATGATGAAAAAGCATGAAGAATTCCGGTGGATGA	-12.9	GGGAAAA	TGGAATCTGAACCCTCAGCAGTTTTATACCATGTTCCCTCATACCCCAGACAACAGCTTTCTGGGGTTTGTGGTTGAGCAGCACCTGAACTCCAGTGATA	-27.5	TTTAAAT	CAGAAGATTGAGCCATACATGCCATATGAATTTACGTGCGAGGGGATGCTACAGAGAATCAATGCTTTCATTGAAAAACAGGACTTCTGCCATGGGCAAG	-14.4	NA	NA	NA	NA	NA	NA	NA	NA	NA	NA	NA	NA	NA	NA	NA	NA	NA	NA	NA	NA	NA	NA	NA	NA	NA	NA	NA	NA	NA	NA	NA	NA	NA	NA	NA
ACMSD	CCDS2173.2|Hs110|chr2	2	TTTAAAC	CTGTGCCAGCTTTTAAACAACGACCTTGCCAGCACCGTTGTGAGCTACCCCAGGAGGTTCGTGGGTCTGGGGACGTTGCCCATGCAGGCCCCTGAGCTGG	-34.3	TTTAAAC	AACGACCTTGCCAGCACCGTTGTGAGCTACCCCAGGAGGTTCGTGGGTCTGGGGACGTTGCCCATGCAGGCCCCTGAGCTGGCGGTCAAGGAGATGGAGC	-37	NA	NA	NA	NA	NA	NA	NA	NA	NA	NA	NA	NA	NA	NA	NA	NA	NA	NA	NA	NA	NA	NA	NA	NA	NA	NA	NA	NA	NA	NA	NA	NA	NA	NA	NA	NA	NA	NA	NA	NA	NA
MAP3K19	CCDS2176.2|Hs110|chr2	3	AAATTTC	TCTTTCCAAGCAAAACAAGAAAGTGCATCTTCCCAGACATATCAATATTGGGTACATTATTTGGATCATGATAGTTTAGCAAATAAGTCAATCACATATC	-8.3	CCCAAAA	GAAATGGGCAGAGAGACAACAAAAGTCAAAATACAGAGGCATAGTAGTGGGCTCAGGATATATGACAGGGAGGAGAAATTTCTCATCTCAAATGAAAAGA	-14.3	TTTAAAT	GGCACCCACAGTGACATGCTTAAGTCCATGCATGGGACTCCATATTGGATGGCCCCAGAAGTCATCAATGAGTCTGGCTATGGACGGAAATCAGATATCT	-24.5	NA	NA	NA	NA	NA	NA	NA	NA	NA	NA	NA	NA	NA	NA	NA	NA	NA	NA	NA	NA	NA	NA	NA	NA	NA	NA	NA	NA	NA	NA	NA	NA	NA	NA	NA	NA	NA	NA
R3HDM1	CCDS2177.1|Hs110|chr2	1	AAAAAAC	AATCCCAGGGACAGAATGATGCTGCTGAAATTGGAACAAGAAATTTTAGATTTCATTGGTAATAATGAGTCTCCACGTAAAAAATTCCCCCCAATGACAT	-13.3	NA	NA	NA	NA	NA	NA	NA	NA	NA	NA	NA	NA	NA	NA	NA	NA	NA	NA	NA	NA	NA	NA	NA	NA	NA	NA	NA	NA	NA	NA	NA	NA	NA	NA	NA	NA	NA	NA	NA	NA	NA	NA	NA	NA
LCT	CCDS2178.1|Hs110|chr2	1	AAATTTC	ATTTCCACCGCTGGTCCTCTAACCAATGACTTGCTGCACAACCTGAGTGGTCTCCTGGGAGACCAGAGTTCTAACTTTGTAGCAGGGGACAAAGACATGT	-27.5	NA	NA	NA	NA	NA	NA	NA	NA	NA	NA	NA	NA	NA	NA	NA	NA	NA	NA	NA	NA	NA	NA	NA	NA	NA	NA	NA	NA	NA	NA	NA	NA	NA	NA	NA	NA	NA	NA	NA	NA	NA	NA	NA	NA
LRP1B	CCDS2182.1|Hs110|chr2	17	AAATTTT	GAAACAATTGAGGTTTTCTATCTTAATGGAAGTAAAATGGCAACTCTAAGCTCAGTCAATGGAAATGAAATTCATACTCTGGATTTTATTTATAATGAAG	-16.2	AAAAAAT	AGACACACTGTCATTCAAGGCAGACAAGTTAGACATCTTTATGGTATAACTGTGTTTGAAGATTATTTGTATGCAACCAATTCTGATAACTACAATATCG	-13.6	CCCTTTC	GGACTGTCGCATCATGGAAATTATGTGTTCTGGACTGATTATATGAATGGTTCCATTTTTCAACTAGATTTGATAACAAGTGAGGTGACATTGCTGAGGC	-18.7	AAATTTT	CCTCGCATTGAATCTGCCTCTATGAGTGGTGCTGGGAGAAAAACCATCTATAAAGACATGAAAACTGGGGCTTGGCCTAATGGACTAACTGTGGACCACT	-17.4	GGGAAAA	CTCTACTGGACCGATGGAAACACAATTAACATGGCAAATATGGATGGCAGTAATAGCAAGATTCTGTTTCAGAATCAGAAGGAGCCAGTTGGTCTATCGA	-21.3	TTTAAAT	TCCCCAATAAGGCCATATGAGAATCCACGTTATTTCAAGAATGTCATAGCCTTGGCTTTTGACTATAATCAAAGAAGAAAAGGTACCAACCGAATCTTTT	-16.9	AAATTTA	ATGTTTTGGACCAACTGGAATGAACAACATCCAAGTATCATGAGATCTACTCTGACTGGGAAAAATGCTCAAGTGGTGGTCAGTACAGACATACTCACTC	-17.9	TTTAAAC	CCAAAGTGTAAAAGTGCAGAACAGTCATGCAACAGTTCATTTTTTATGTGCAAAAATGGCAGGTGCATTCCCAGTGGAGGTCTTTGCGACAATAAGGATG	-16.2	CCCAAAT	GGCTGCAAATCGCTCTCAGATGAAGAACCTTTTTTAATTCTTGCTGATCATCATGAGATAAGGAAAATTAGCACTGATGGCTCCAACTACACACTTTTAA	-12.6	TTTTTTA	ATTCTTGCTGATCATCATGAGATAAGGAAAATTAGCACTGATGGCTCCAACTACACACTTTTAAAACAGGGATTAAACAATGTTATTGCTATAGACTTTG	-9.9	TTTAAAA	CAGGGATTAAACAATGTTATTGCTATAGACTTTGATTACAGAGAAGAATTCATCTATTGGATCGATTCTAGCCGACCCAATGGCAGTCGCATAAATAGAA	-18.7	TTTAAAT	GGAAGTGACATTAAGGTAGTTCATAACACAGCGGTCCCCAATGCACTTGCTGTCGATTGGATTGGAAAAAACCTCTATTGGTCTGACACAGAAAAAAGAA	-17.8	AAAAAAC	CTCTATTGGTCTGACACAGAAAAAAGAATCATTGAAGTATCCAAACTCAATGGCTTGTACCCTACTATACTCGTTAGCAAAAGGCTGAAGTTTCCCAGAG	-13.4	GGGTTTT	ATATATCCATTCAACTACAGTGGCGATCATCAACAAATTTCTCATATTGAACATAATTCAAGAATAACAGGGATGGATGTATATTATCAAAGAGATATGA	-15.1	TTTAAAT	ATTGATAAAACAAAAGGTGTTTTGATATCTCATCGTTATAAACAACTAGATTTACCCAATCCATGCTTGGATTTAGCATGCGAATTTCTTTGCTTGCTAA	-19.1	TTTAAAT	GAGAAAGGTGATTTGAGGTGTCACTGTTGGCCCAGTTATTCAGGAGAAAGATGTGAAGTCAACCACTGTAGCAACTACTGCCAGAATGGAGGAACTTGCG
KYNU	CCDS2183.1|Hs110|chr2	3	GGGAAAT	TCTCTTGGCCTTCAACCAAAAATGGTTAAAACATATCTTGAAGAAGAACTAGATAAGTGGGCCAAAATAGCAGCCTATGGTCATGAAGTGGGGAAGCGTC	-20.6	AAATTTA	CATCTTCTAATGTTATCATTTTTTAAGCCTACGCCAAAACGATATAAAATTCTTCTAGAAGCCAAAGCCTTCCCTTCTGATCATTATGCTATTGAGTCAC	-4.9	TTTAAAT	GCAGGAGCAGGAGGAATTGCTGGTGCCTTCATTCATGAAAAGCATGCCCATACGATTAAACCTGCATTAGTGGGATGGTTTGGCCATGAACTCAGCACCA	-27.4	NA	NA	NA	NA	NA	NA	NA	NA	NA	NA	NA	NA	NA	NA	NA	NA	NA	NA	NA	NA	NA	NA	NA	NA	NA	NA	NA	NA	NA	NA	NA	NA	NA	NA	NA	NA	NA	NA
GTDC1	CCDS2185.1|Hs110|chr2	1	GGGAAAA	TTTATGAAGCTGATTCCTGATCACAGACCCAAGGATCTGGAAAGCATCATCAGACCCAAGTGCCAAGTTATTTACTTTCCCATCAGGTTTCCTGATGTGA	-23.4	NA	NA	NA	NA	NA	NA	NA	NA	NA	NA	NA	NA	NA	NA	NA	NA	NA	NA	NA	NA	NA	NA	NA	NA	NA	NA	NA	NA	NA	NA	NA	NA	NA	NA	NA	NA	NA	NA	NA	NA	NA	NA	NA	NA
ZEB2	CCDS2186.1|Hs110|chr2	3	CCCAAAC	TGCAAGAAACGTTTCTCCCATTCTGGTTCCTACAGTTCGCACATCAGCAGCAAGAAATGTATTGGTTTAATCTCTGTAAATGGCCGAATGAGAAACAATA	-20.6	CCCTTTA	GGAGTTCATCCATCTGCTCAGAGTCCAATGCAGCACTTAGGTGTAGGGATGGAAGCCCCTTTACTTGGGTTTCCCACCATGAATAGTAATTTAAGTGAGG	-27.5	CCCTTTA	CTTGGGTTTCCCACCATGAATAGTAATTTAAGTGAGGTACAAAAGGTTCTACAGATTGTGGACAATACTGTTTCCAGGCAAAAAATGGACTGCAAGGCTG	-16.4	NA	NA	NA	NA	NA	NA	NA	NA	NA	NA	NA	NA	NA	NA	NA	NA	NA	NA	NA	NA	NA	NA	NA	NA	NA	NA	NA	NA	NA	NA	NA	NA	NA	NA	NA	NA	NA	NA
ORC4	CCDS2187.1|Hs110|chr2	4	TTTAAAA	AAAGGTGACCGAACTAGCAGTTGCCCAGTGATCTTCATATTAGATGAATTTGATCTTTTTGCTCATCATAAAAACCAAACACTTCTCTATAATCTTTTTG	-10.5	AAAAAAA	GGTGACCGAACTAGCAGTTGCCCAGTGATCTTCATATTAGATGAATTTGATCTTTTTGCTCATCATAAAAACCAAACACTTCTCTATAATCTTTTTGACA	-10.4	TTTAAAT	CGAGTAACAGCATCGCACCCATTTATGACTGCCGTAGATCTAATGGAAGCAAGCCAACTGTGTAGCATGGACTCGAAAGCAAATATTGTACATGGTCTAT	-15	TTTAAAT	GACATCTATGAGGAAGAGCCATTTAATTTTCAAATGGTCTATAATGAGTTTCAGAAGTTTGTTCAAAGGAAAGCACATTCCGTTTATAATTTTGAAAAAC	-14.3	NA	NA	NA	NA	NA	NA	NA	NA	NA	NA	NA	NA	NA	NA	NA	NA	NA	NA	NA	NA	NA	NA	NA	NA	NA	NA	NA	NA	NA	NA	NA	NA	NA	NA	NA
RBM43	CCDS2191.1|Hs110|chr2	3	AAAAAAA	GTTGCAGAGAATGTCATCAGACAAAAGAAACACTGGCTAGCAAGGAAGACTAGACATGCTGAACTCACAGTCTCTCTCAGAGTCTCTCATTTTGGTGACA	-19.5	AAAAAAA	ATCCCGAGTTTAAGCTTCAGTCCTTTGAAACCCAATGGAAGAATCTCCGTGGAAGGATCATTTCTGGCTGTCAAGAGGCTCAGAGAATCTTTGCTAGCAA	-22.8	AAATTTT	ACCAGTGAGGAGAGAAAGTGGAATAGACAAAATCCCCAGAGGAATCTACAGAGAAGTAATAACTCTTTGGCATCAGTCAGGACCTTAGTACCTGAGACTG	-19.4	NA	NA	NA	NA	NA	NA	NA	NA	NA	NA	NA	NA	NA	NA	NA	NA	NA	NA	NA	NA	NA	NA	NA	NA	NA	NA	NA	NA	NA	NA	NA	NA	NA	NA	NA	NA	NA	NA
TNFAIP6	CCDS2193.1|Hs110|chr2	2	CCCAAAT	GAGTACGAAGATAACCAAATCTGCTACTGGCACATTAGACTCAAGTATGGTCAGCGTATTCACCTGAGTTTTTTAGATTTTGACCTTGAAGATGACCCAG	-16.7	TTTTTTA	GATTTTGACCTTGAAGATGACCCAGGTTGCTTGGCTGATTATGTTGAAATATATGACAGTTACGATGATGTCCATGGCTTTGTGGGAAGATACTGTGGAG	-20	NA	NA	NA	NA	NA	NA	NA	NA	NA	NA	NA	NA	NA	NA	NA	NA	NA	NA	NA	NA	NA	NA	NA	NA	NA	NA	NA	NA	NA	NA	NA	NA	NA	NA	NA	NA	NA	NA	NA	NA	NA
RIF1	CCDS2194.1|Hs110|chr2	8	TTTAAAT	CCAGATATACTATGTAGTGCAAAAAGACTCAAGTTGTTAATGCAGCCTTTGAGTTCCATCCATGTGAGAACAGAAACTCTAGCATTAACAAAACTAGAAG	-19.9	TTTAAAT	CCTATGACTCCTGTACACAAAGGTGCTTCCTCCCCGTACGGAGCCCCGGGAACTCCCCGAATGAACCTGAGTTCGAATTTAGGTGGAATGGCCACAATCC	-27.7	TTTAAAT	GTTATTAATCAAAATGCAAAGCAGTTGGAAAATAAGGAGCATCTCTGGAAAATGTGGAGTGTTATAGTCACCCCATTAACTGAATTGATTAATCAGACCA	-15.5	TTTAAAA	GTAAAGGGTGAAATTCTTTTGGAAGAGGAAAAGTCTACTGACTTTGTGTTTATACCTCCAGAAGGAAAAGATGCAAAGGAAAGAATATTAACTGATCATC	-19	AAAAAAA	GCTTTAATTTCATCAAGGAAAACATCAACTGAATGTGCATCTAGTACAGAAAATTCTTTCGTTGTCAGCAGTAGTTCAGTTTCTAATACCACTGTTGCTG	-15.3	AAAAAAT	GAAACTAGCAAATATGCAGAATATTCCTTTACAAGTCTACCTGTGCCAGAATCAAATCTAAGGACTAGAAATGCCATTAAGAGATTACATAAGCGAGACT	-8.9	AAATTTT	AAAACTGTTGGCCCGTGTTTAGGAGACTCGAAAAATGTTTCACAGGAATCTTTGGAGACAAAAGAAGAAAAACCAGAAGAAACCCCAAAAATGGAACTGA	-12.1	CCCAAAA	ATGGAACTGAGTCTAGAGAATGTTACTGTTGAAGGAAATGCATGTAAAGTAACAGAATCCAATCTAGAGAAAGCAAAAACTATGGAATTGAATGTAGGAA	-13.9	NA	NA	NA	NA	NA	NA	NA	NA	NA	NA	NA	NA	NA	NA	NA	NA	NA	NA	NA	NA	NA	NA	NA
STAM2	CCDS2196.1|Hs110|chr2	1	TTTAAAC	ATAGAGACTGAGGCAGCGGCTGTGGACAAATTGAATGTAATTGATGATGATGTGGAGGAAATTAAGAAATCAGAGCCTGAGCCTGTTTATATAGATGAGG	-15.9	NA	NA	NA	NA	NA	NA	NA	NA	NA	NA	NA	NA	NA	NA	NA	NA	NA	NA	NA	NA	NA	NA	NA	NA	NA	NA	NA	NA	NA	NA	NA	NA	NA	NA	NA	NA	NA	NA	NA	NA	NA	NA	NA	NA
GALNT13	CCDS2199.1|Hs110|chr2	3	GGGAAAA	GCTGTGTTGATTCCTAAAGATGACCAGGAGAAAATGAAAGAGCTGTTTAAAATCAATCAGTTTAACCTTATGGCCAGTGATTTGATTGCCCTTAATAGAA	-12	AAATTTA	GAAGTGCCAGTAAAAATTATTAGGATGGAAGAACGCTCTGGGTTAATACGTGCCCGTCTTCGAGGAGCAGCTGCTTCAAAAGGGCAGGTCATAACTTTTC	-22.1	GGGTTTT	AACTGGAAACTGAATTTCCGCTGGTATCCTGTTCCCCAAAGAGAAATGGACAGGAGGAAAGGAGACAGAACATTACCTGTCAGGACCCCTACTATGGCTG	-21.4	NA	NA	NA	NA	NA	NA	NA	NA	NA	NA	NA	NA	NA	NA	NA	NA	NA	NA	NA	NA	NA	NA	NA	NA	NA	NA	NA	NA	NA	NA	NA	NA	NA	NA	NA	NA	NA	NA
KCNJ3	CCDS2200.1|Hs110|chr2	2	TTTTTTT	CCTGTAATTTCCTTAGAAGAGGGATTCTTTAAAGTTGATTACTCCCAGTTCCATGCAACATTTGAAGTCCCCACCCCACCTTACAGTGTGAAAGAGCAGG	-20.3	CCCTTTA	ATAGCACCAGCCATAACTAACAGCAAAGAAAGACATAATTCTGTGGAATGCTTAGATGGACTAGATGATATTACTACAAAACTACCATCTAAGCTGCAGA	-17.5	NA	NA	NA	NA	NA	NA	NA	NA	NA	NA	NA	NA	NA	NA	NA	NA	NA	NA	NA	NA	NA	NA	NA	NA	NA	NA	NA	NA	NA	NA	NA	NA	NA	NA	NA	NA	NA	NA	NA	NA	NA
NR4A2	CCDS2201.1|Hs110|chr2	2	AAAAAAT	GCAAAATACGTGTGTTTAGCAAATAAAAACTGCCCAGTGGACAAGCGTCGCCGGAATCGCTGTCAGTACTGCCGATTTCAGAAGTGCCTGGCTGTTGGGA	-21.9	TTTAAAA	GGCCGGAGAGGTCGTTTGCCCTCGAAACCGAAGAGCCCACAGGAGCCCTCTCCCCCTTCGCCCCCGGTGAGTCTGATCAGTGCCCTCGTCAGGGCCCATG	-33.7	NA	NA	NA	NA	NA	NA	NA	NA	NA	NA	NA	NA	NA	NA	NA	NA	NA	NA	NA	NA	NA	NA	NA	NA	NA	NA	NA	NA	NA	NA	NA	NA	NA	NA	NA	NA	NA	NA	NA	NA	NA
GPD2	CCDS2202.1|Hs110|chr2	1	TTTAAAA	GCAGGACCAAGTAGAACAGTTGGGCTTTTCCTTCAAGGGGGTAAAGATTGGAGCCCCACACTCTACATTAGGCTTGTGCAGGATTATGGACTTGAAAGCG	-25	NA	NA	NA	NA	NA	NA	NA	NA	NA	NA	NA	NA	NA	NA	NA	NA	NA	NA	NA	NA	NA	NA	NA	NA	NA	NA	NA	NA	NA	NA	NA	NA	NA	NA	NA	NA	NA	NA	NA	NA	NA	NA	NA	NA
GALNT5	CCDS2203.1|Hs110|chr2	2	TTTAAAA	CAGGAGCCCCGGAAGAGTCATAGTCCCAGCAGTGACACATCAAAACTAGCAGCTGAAAGGGACTTGAATGTGACCATCAGTCTTAGTACTGATAGACCAA	-21.2	AAAAAAC	AGAATTAAAGAAACTGATACAATAAGGTGCCCTGTCATGGCTGGTGGATTGTTTTCTATTGACAAAAGTTACTTTTTTGAACTTGGAACATACGACCCTG	-13.1	NA	NA	NA	NA	NA	NA	NA	NA	NA	NA	NA	NA	NA	NA	NA	NA	NA	NA	NA	NA	NA	NA	NA	NA	NA	NA	NA	NA	NA	NA	NA	NA	NA	NA	NA	NA	NA	NA	NA	NA	NA
ACVR1C	CCDS2205.1|Hs110|chr2	2	CCCAAAA	CTTGGACCCATGGAGCTGGCCATCATTATTACTGTGCCTGTTTGCCTCCTGTCCATAGCTGCGATGCTGACAGTATGGGCATGCCAGGGTCGACAGTGCT	-31.7	CCCAAAC	CAGTGGCAAAGTTGTGAAGCACTCCGAGTCATGGGGAGAATAATGCGTGAGTGTTGGTATGCCAACGGAGCGGCCCGCCTAACTGCTCTTCGTATTAAGA	-26.9	NA	NA	NA	NA	NA	NA	NA	NA	NA	NA	NA	NA	NA	NA	NA	NA	NA	NA	NA	NA	NA	NA	NA	NA	NA	NA	NA	NA	NA	NA	NA	NA	NA	NA	NA	NA	NA	NA	NA	NA	NA
WDSUB1	CCDS2208.1|Hs110|chr2	1	TTTAAAA	GATCTTGTTGGTATTTTCAAGATGAATAACATTGATGGAAAAGAACTGTTGAATCTTACAAAAGAAAGTCTGGCTGATGATTTGAAAATTGAATCTCTAG	-11.8	NA	NA	NA	NA	NA	NA	NA	NA	NA	NA	NA	NA	NA	NA	NA	NA	NA	NA	NA	NA	NA	NA	NA	NA	NA	NA	NA	NA	NA	NA	NA	NA	NA	NA	NA	NA	NA	NA	NA	NA	NA	NA	NA	NA
BAZ2B	CCDS2209.2|Hs110|chr2	5	GGGAAAA	AGTAATCGAAATGGTCCCGAAAAAGGTGTAAATGGGTCAATAAATGGAAGTAATACATCATCTGTAATTGGTATCAACACATCTGTACTATCCACTACTG	-10.9	CCCAAAA	GCAGATGGACAGAAAGCAACTGAAAAAGCCCAGGAAAAAAGAATACACCAGCCATTACCTCTTGCGTCTGAATCCCAGACTCACTCATTCCAATCCCAGC	-11.8	CCCAAAT	CCATTCTTGACAAATGCACTTTTAGGTAATCACCAACCAAATGGAGTTATTCAAAGTGTCATTCAAGAAGCTCCTCTAGCACTTACTACCAAAACTAAAA	-18.3	CCCTTTT	TCCTCACCTGTAAATCTGAGTACAAGTGGGAGAAGAACCCCTGGCAATCAGACACCTGTAATGCCCTCTGCCTCTCCCATCCTGCATAGTCAAGGGAAGG	-28.5	TTTAAAT	TGTTCAAATACAGATCACTGTGAACAAAAGGAAGATCTTAAAGAAAAAGATAACACAAATCTATTCCTTCAGAAACCTGGCTCTTTTTCCAAATTAAGCA	-13	NA	NA	NA	NA	NA	NA	NA	NA	NA	NA	NA	NA	NA	NA	NA	NA	NA	NA	NA	NA	NA	NA	NA	NA	NA	NA	NA	NA	NA	NA	NA	NA
MARCHF7	CCDS2210.1|Hs110|chr2	6	TTTAAAT	GATACCTATCACTCAAGAGACTCTTCATTTAGATTGGATTCTGAATATCAGTCTACATCAGCATCAGCATCTGCGTCACCATTTCAATCTGCATGGTATA	-15.3	TTTAAAC	ACATTATCAGATTCATCTTGGAGGCATAGTCAAGTTCCTAGATCTTCATCAATGGTACTTGGATCATTTGGAACAGACTTAATGAGAGAGAGGAGAGATT	-18	AAATTTT	TCTTCAAGAGAATCAGAATCTTCCCGAAGCAATACGCAGCCTGGATTTTCTTACAGTTCAAGTAGAGATGAAGCCCCAATCATAAGCAATTCAGAAAGGG	-9.8	TTTTTTT	TCACGAAGATCTAGTCAGGATTCCTTGAATACAAGATCATTGAATTCTGAAAATTCTTACGTTTCTCCAAGAATCTTGACAGCTTCACAGTCCCGTAGTA	-19	AAATTTT	AACCAAGAATCTGAAGGTAGAAATACAGGACCATGGTTATCTTCCTCACTTAGAAATAGATGCACACCTTTGTTCTCTAGAAGGAGGCGAGAGGGAAGAG	-19	GGGAAAT	ACAAATGAACCAAGCACACGTGTCCGATTTATTAACCTTGCAAGAACTCTTCAGGCACATATGGAAGATCTCGAAACTTCAGAGGATGATTCCGAAGAAG	-11.9	NA	NA	NA	NA	NA	NA	NA	NA	NA	NA	NA	NA	NA	NA	NA	NA	NA	NA	NA	NA	NA	NA	NA	NA	NA	NA	NA	NA	NA
LY75	CCDS2211.1|Hs110|chr2	5	TTTAAAT	CAGCTATACTCTGCTAGAGGCTGGGAATGGTCAGACCACAAACCATTAAACTTTCTCAACTGGGATCCAGACAGGCCCAGTGCACCTACTATAGGTGGCT	-26.8	CCCTTTT	GGAACAAACTGCAATCTGACTATCACTAGCAGATTTGAGCAAGAATACCTAAATGATTTGATGAAAAAGTATGATAAATCTCTAAGAAAATACTTCTGGA	-10.8	AAATTTT	TTTGAGGAAGAGTCTCGCTACCACTGTGCCCTAATACTCAACCTCCAAAAATCACCGTTTACTGGGACGTGGAATTTTACATCCTGCAGTGAACGCCACT	-23.4	TTTTTTT	GAGGAAGAGTCTCGCTACCACTGTGCCCTAATACTCAACCTCCAAAAATCACCGTTTACTGGGACGTGGAATTTTACATCCTGCAGTGAACGCCACTTTG	-23.4	AAAAAAT	GAGAAGTTTTTGGCTGGTTTAAGTACTGACGGCTTCTGGGATATTCAAACCTTTAAAGTTATTGAAGAAGCAGTTTATTTTCACCAGCACAGCATTCTTG	-27.2	NA	NA	NA	NA	NA	NA	NA	NA	NA	NA	NA	NA	NA	NA	NA	NA	NA	NA	NA	NA	NA	NA	NA	NA	NA	NA	NA	NA	NA	NA	NA	NA
ITGB6	CCDS2212.1|Hs110|chr2	1	CCCTTTT	GTGAAAACAACACCAGAAGAAATTGCCAACCCTTGCAGTAGTATTCCATACTTCTGTTTACCTACATTTGGATTCAAGCACATTTTGCCATTGACAAATG	-13.1	NA	NA	NA	NA	NA	NA	NA	NA	NA	NA	NA	NA	NA	NA	NA	NA	NA	NA	NA	NA	NA	NA	NA	NA	NA	NA	NA	NA	NA	NA	NA	NA	NA	NA	NA	NA	NA	NA	NA	NA	NA	NA	NA	NA
RBMS1	CCDS2213.1|Hs110|chr2	1	CCCAAAC	AAATACATCCCTAATGGAAGACCATGGCATAGAGAAGGAGAGGTGAGACTTGCTGGAATGACACTTACTTACGACCCAACTACAGCTGCTATACAGAACG	-13	NA	NA	NA	NA	NA	NA	NA	NA	NA	NA	NA	NA	NA	NA	NA	NA	NA	NA	NA	NA	NA	NA	NA	NA	NA	NA	NA	NA	NA	NA	NA	NA	NA	NA	NA	NA	NA	NA	NA	NA	NA	NA	NA	NA
TANK	CCDS2215.1|Hs110|chr2	1	GGGAAAA	GCAATCCGAGGACCACAGCAGCCCATTTGGAAGCCCTTTCCTAATCAAGACAGTGACTCGGTGGTACTAAGTGGCACAGACTCAGAACTGCATATACCTC	-17.9	NA	NA	NA	NA	NA	NA	NA	NA	NA	NA	NA	NA	NA	NA	NA	NA	NA	NA	NA	NA	NA	NA	NA	NA	NA	NA	NA	NA	NA	NA	NA	NA	NA	NA	NA	NA	NA	NA	NA	NA	NA	NA	NA	NA
DPP4	CCDS2216.1|Hs110|chr2	5	AAAAAAT	ACTTATAGACTGAAGTTATACTCCTTAAGATGGATTTCAGATCATGAATATCTCTACAAACAAGAAAATAATATCTTGGTATTCAATGCTGAATATGGAA	-16.8	TTTAAAT	AAAAGGCAGCTGATTACAGAAGAGAGGATTCCAAACAACACACAGTGGGTCACATGGTCACCAGTGGGTCATAAATTGGCATATGTTTGGAACAATGACA	-21	AAATTTA	CCAAGTTACAGAATCACATGGACGGGGAAAGAAGATATAATATATAATGGAATAACTGACTGGGTTTATGAAGAGGAAGTCTTCAGTGCCTACTCTGCTC	-17.4	TTTTTTA	GCATATGCCCAATTTAACGACACAGAAGTCCCACTTATTGAATACTCCTTCTACTCTGATGAGTCACTGCAGTACCCAAAGACTGTACGGGTTCCATATC	-15.4	AAATTTT	AAACAAGTTGAGTACCTCCTTATTCATGGAACAGCAGATGATAACGTTCACTTTCAGCAGTCAGCTCAGATCTCCAAAGCCCTGGTCGATGTTGGAGTGG	-17.7	NA	NA	NA	NA	NA	NA	NA	NA	NA	NA	NA	NA	NA	NA	NA	NA	NA	NA	NA	NA	NA	NA	NA	NA	NA	NA	NA	NA	NA	NA	NA	NA
IFIH1	CCDS2217.1|Hs110|chr2	2	TTTAAAA	CTATGTGCCAATCTTGATGCATTTACTATTAAAACTGTTAAAGAAAACCTTGATCAACTGAAAAACCAAATACAGGAGCCATGCAAGAAGTTTGCCATTG	-9.7	AAAAAAA	GCTGCAAAAGAAGGAAATCGCAAAGAACGTGTTTGTGCAGAACATTTGAGGAAGTACAATGAGGCCCTACAAATTAATGACACAATTCGAATGATAGATG	-13	NA	NA	NA	NA	NA	NA	NA	NA	NA	NA	NA	NA	NA	NA	NA	NA	NA	NA	NA	NA	NA	NA	NA	NA	NA	NA	NA	NA	NA	NA	NA	NA	NA	NA	NA	NA	NA	NA	NA	NA	NA
GCA	CCDS2218.1|Hs110|chr2	1	AAATTTT	AGCATTCAGGTGCCAGGAATGCAGATGGGACAGCCAGTGCCAGAAACAGGCCCAGCTATACTCCTCGATGGATACTCTGGGCCAGCATATTCAGACACTT	-28.6	NA	NA	NA	NA	NA	NA	NA	NA	NA	NA	NA	NA	NA	NA	NA	NA	NA	NA	NA	NA	NA	NA	NA	NA	NA	NA	NA	NA	NA	NA	NA	NA	NA	NA	NA	NA	NA	NA	NA	NA	NA	NA	NA	NA
KCNH7	CCDS2219.1|Hs110|chr2	5	CCCTTTC	AAGGCAGTCTGGGACTGGCTTATCCTGCTGTTGGTCATATACACTGCTATATTTACTCCCTACTCTGCAGCCTTCCTCCTCAATGACAGAGAAGAACAGA	-20.9	GGGTTTC	CCAGAATGCTTACAAGCAGACATTTGTCTACATCTCAACCAGACATTGCTGCAAAACTGCAAAGCCTTTCGGGGGGCAAGTAAAGGTTGCCTTAGAGCTT	-22.9	GGGAAAA	AATGATATATTTGGAGAAATGGTTCATCTTTATGCCAAACCTGGAAAGTCTAATGCAGATGTAAGAGCCCTCACATACTGTGACTTGCATAAGATTCAGC	-19.2	AAAAAAT	GATATATTTGGAGAAATGGTTCATCTTTATGCCAAACCTGGAAAGTCTAATGCAGATGTAAGAGCCCTCACATACTGTGACTTGCATAAGATTCAGCGAG	-18.3	TTTAAAA	CAAGACAGTGATCTCTCTTTAGAGCTTCACCTGCGGCAAAGAAAAACTTACGTTCATCCAATTAGGCATCCTTCTTTGCCAGATTCATCCCTAAGCACTG	-17.8	NA	NA	NA	NA	NA	NA	NA	NA	NA	NA	NA	NA	NA	NA	NA	NA	NA	NA	NA	NA	NA	NA	NA	NA	NA	NA	NA	NA	NA	NA	NA	NA
KCNH7	CCDS2220.1|Hs110|chr2	1	CCCTTTC	AAGGCAGTCTGGGACTGGCTTATCCTGCTGTTGGTCATATACACTGCTATATTTACTCCCTACTCTGCAGCCTTCCTCCTCAATGACAGAGAAGAACAGA	-20.9	NA	NA	NA	NA	NA	NA	NA	NA	NA	NA	NA	NA	NA	NA	NA	NA	NA	NA	NA	NA	NA	NA	NA	NA	NA	NA	NA	NA	NA	NA	NA	NA	NA	NA	NA	NA	NA	NA	NA	NA	NA	NA	NA	NA
FIGN	CCDS2221.2|Hs110|chr2	1	AAAAAAA	TATGCAGAGAAGTATTCCGGCATTTTGGAAGGTCCTGTGGACCGACCCGTACTCAGCAACTATTCGGACACACCATCAGGACTAGTGAACGGTCGGAAAA	-26.7	NA	NA	NA	NA	NA	NA	NA	NA	NA	NA	NA	NA	NA	NA	NA	NA	NA	NA	NA	NA	NA	NA	NA	NA	NA	NA	NA	NA	NA	NA	NA	NA	NA	NA	NA	NA	NA	NA	NA	NA	NA	NA	NA	NA
GRB14	CCDS2222.1|Hs110|chr2	4	CCCTTTT	CCTGAGCTATGCTGTTCTCCATTTACATCTGTGTTGTCAGCAGACCTATTTCCCAAAGCAAATTCAAGGAAAAAACAGGTGATTAAAGTATACAGTGAAG	-14.9	AAAAAAT	TATGCCAAATATGAGTTCTTTAAAAACCCAATGTATTTTTTTCCAGAGCATATGGTATCTTTTGCAACTGAAACCAATGGTGAAATATCCCCCACACAGA	-9.8	TTTTTTT	CCAGAGCATATGGTATCTTTTGCAACTGAAACCAATGGTGAAATATCCCCCACACAGATTTTGCAGATGTTTCTGAGTTCAAGCACATATCCTGAAATTC	-14.2	AAAAAAA	CATGGAGCACCGACTAACTATGGATTCTGCTTTAAGCCTAACAAAGCGGGAGGGCCCCGAGACCTGAAAATGCTCTGTGCAGAAGAAGAGCAGAGTAGGA	-25.2	NA	NA	NA	NA	NA	NA	NA	NA	NA	NA	NA	NA	NA	NA	NA	NA	NA	NA	NA	NA	NA	NA	NA	NA	NA	NA	NA	NA	NA	NA	NA	NA	NA	NA	NA
COBLL1	CCDS2223.2|Hs110|chr2	3	TTTTTTT	CAACGCAGTAAGAAAAAGCGAGACCAAACTGCAAGTGCCCCTGCAACCCCTCTAGTAAATAAGCACCGCCCAACTTTTACAAGGTCCAATACCATTTCCA	-9.7	CCCAAAC	CAAGAGAATGTTCAAAATGAAATAATTGTCTATCCAGAGAACACAGAAGACAATATGAAAAATGGAGTGAAGAAAACAGAAATCAATGTAGAAGGTGTTG	-10.3	TTTTTTT	TTGCAGATGCAGAAGAGAGTATCGGGTCACTATGTGACATCTGCAGCTGCCAAGAGTGTCCATGCTGCCCCTAATCCTGCTCCAAAAGAACTGACAAATA	-20.9	NA	NA	NA	NA	NA	NA	NA	NA	NA	NA	NA	NA	NA	NA	NA	NA	NA	NA	NA	NA	NA	NA	NA	NA	NA	NA	NA	NA	NA	NA	NA	NA	NA	NA	NA	NA	NA	NA
CSRNP3	CCDS2225.1|Hs110|chr2	1	AAAAAAA	CGAAGAGCTCTGCTGCGTGCCTCTGGAGTGAAAAAGATTGACGTGGAAGAAAAGCACGAACTCCGAGCCATCCGCCTCTCACGAGAGGACTGTGGCTGTG	-26.7	NA	NA	NA	NA	NA	NA	NA	NA	NA	NA	NA	NA	NA	NA	NA	NA	NA	NA	NA	NA	NA	NA	NA	NA	NA	NA	NA	NA	NA	NA	NA	NA	NA	NA	NA	NA	NA	NA	NA	NA	NA	NA	NA	NA
GALNT3	CCDS2226.1|Hs110|chr2	4	TTTTTTC	TTTATAATAGTTTTGGTTTTAATGCAAAGAGAAGTAAGTGTTCAATATTCCAAAGAGGAATCAAGGATGGAAAGGAACATGAAAAACAAAAACAAGATGT	-11.8	AAATTTT	GACTGGAGTCTTTCATTTGGCTGGGAGTCGCTTCCTGATCATGAGAAGCAAAGAAGGAAAGATGAAACCTACCCAATTAAAACACCCACTTTTGCAGGAG	-18.2	AAATTTT	ACATGGTATCTGAACAACATTTATCCAGAGGTGTATGTGCCAGACCTTAATCCTGTTATATCTGGATACATTAAAAGCGTTGGTCAGCCTCTATGTCTGG	-22.6	GGGAAAC	CAGTACTTTGAATACTCTGCTCAACATGAAATTCGGCACAACATCCAGAAGGAATTATGTCTTCATGCTGCTCAAGGTCTCGTTCAGCTGAAGGCATGTA	-20.4	NA	NA	NA	NA	NA	NA	NA	NA	NA	NA	NA	NA	NA	NA	NA	NA	NA	NA	NA	NA	NA	NA	NA	NA	NA	NA	NA	NA	NA	NA	NA	NA	NA	NA	NA
G6PC2	CCDS2230.1|Hs110|chr2	3	AAATTTT	ATGTCCAATGTTGGAGACCCCAGGAATATCTTTTTCATTTATTTTCCACTTTGTTTTCAATTTAATCAGACAGTTGGAACCAAGATGATATGGGTAGCAG	-18	CCCAAAT	CACTCAAGTCCATGCCTTGAACAGTTCCCTACTACATGTGAAACAGGTCCAGGAAGTCCATCTGGCCATGCAATGGGCGCATCCTGTGTCTGGTATGTCA	-22.7	GGGAAAT	AACTACACACTGAGCTTCCGGTTGCTCTGTGCCTTGACCTCATTGACAATACTGCAGCTCTACCATTTCCTCCAGATCCCGACTCACGAAGAGCATTTAT	-13.9	NA	NA	NA	NA	NA	NA	NA	NA	NA	NA	NA	NA	NA	NA	NA	NA	NA	NA	NA	NA	NA	NA	NA	NA	NA	NA	NA	NA	NA	NA	NA	NA	NA	NA	NA	NA	NA	NA
DHRS9	CCDS2231.1|Hs110|chr2	1	AAAAAAA	CTCGCCATTTGGGAGCAGCTGTCTCCAGACATCAAACAACAATATGGAGAAGGTTACATTGAAAAAAGTCTAGACAAACTGAAAGGCAATAAATCCTATG	-15	NA	NA	NA	NA	NA	NA	NA	NA	NA	NA	NA	NA	NA	NA	NA	NA	NA	NA	NA	NA	NA	NA	NA	NA	NA	NA	NA	NA	NA	NA	NA	NA	NA	NA	NA	NA	NA	NA	NA	NA	NA	NA	NA	NA
LRP2	CCDS2232.1|Hs110|chr2	10	TTTAAAT	ATCCAAGAGGTTCTCAATGTTTCTGTTGAAACCCCAGAGAACCTGGCTGTGGACTGGGTTAATAATAAAATCTATCTAGTGGAAACCAAGGTCAACCGCA	-27.9	GGGTTTC	CGTTGCAAGTGCACATTCGGCTTCCAACTGGATACAGATGAGCGCCACTGCATTGCTGTTCAGAATTTCCTCATTTTTTCATCCCAAGTTGCTATTCGTG	-15.6	TTTAAAT	AACCCACGGTCGGTGGTAGTTCATCCTTTTGCCGGGTATCTATTCTTCACTGATTGGTTCCGTCCTGCTAAAATTATGAGAGCATGGAGTGACGGATCTC	-25.4	AAATTTC	CAGCGAGTGTGTGGGTGCCCTTATGGAATGAGGCTGGCTTCCAATCACTTGACATGCGAGGGGGACCCAACCAATGAACCACCCACAGAGCAGTGTGGCT	-28.4	CCCAAAA	TGTGACTGTGCCTTTGGGACCCTGCAAAGTGATGGCAAGAATTGTGCCATTTCAACAGAAAATTTCCTCATCTTTGCCTTGTCTAATTCCTTGAGAAGCT	-18.7	AAATTTC	CTCATCTTTGCCTTGTCTAATTCCTTGAGAAGCTTACACTTGGACCCTGAAAACCATAGCCCACCTTTCCAAACAATAAATGTGGAAAGAACTGTCATGT	-11.4	AAATTTA	GCCTCTGGAGTTGGACAGATTTCCTATGCCACCCTGTCTTCAGGGATCCATACTCCAACTGTCATTGCTTCAGGTATAGGGACTGCTGATGGCATTGCCT	-31.9	AAATTTA	ACTATAGATGGCTATTTTTACTCCCTCATCTTGGAAGGACTGGACAATGTTGTGGCATTAGATTTTGACCGAGTAGAGAAGAGATTGTATTGGATTGATA	-15.3	CCCTTTC	GCTATTACCATTTTTGAAGACACTATTTATTGGACAGATTGGAATACAAGGACAGTGGAAAAGGGAAACAAATATGATGGATCAAATAGACAGACACTGG	-12.3	GGGAAAC	AAATATGATGGATCAAATAGACAGACACTGGTGAACACAACACACAGACCATTTGACATCCATGTGTACCATCCATATAGGCAGCCCATTGTGAGCAATC	-13.6	NA	NA	NA	NA	NA	NA	NA	NA	NA	NA	NA	NA	NA	NA	NA	NA	NA
BBS5	CCDS2233.1|Hs110|chr2	1	AAATTTA	AGAATTCTCTGGCACTCTTTGGCATTATCAAGAGTCAATGTTTCTGTCGGTTACAATTGCATATTGAATATTACAACAAGGACTGCTAACTCTAAATTAC	-15	NA	NA	NA	NA	NA	NA	NA	NA	NA	NA	NA	NA	NA	NA	NA	NA	NA	NA	NA	NA	NA	NA	NA	NA	NA	NA	NA	NA	NA	NA	NA	NA	NA	NA	NA	NA	NA	NA	NA	NA	NA	NA	NA	NA
KLHL41	CCDS2234.1|Hs110|chr2	1	AAAAAAA	CTCCCTATCAAAGTCTATGGCCATAATGTGATTTCACATAAAGGGATGATATATTGTCTAGGAGGAAAGACAGATGACAAAAAATGTACAAACAGGGTGT	-14.6	NA	NA	NA	NA	NA	NA	NA	NA	NA	NA	NA	NA	NA	NA	NA	NA	NA	NA	NA	NA	NA	NA	NA	NA	NA	NA	NA	NA	NA	NA	NA	NA	NA	NA	NA	NA	NA	NA	NA	NA	NA	NA	NA	NA
PPIG	CCDS2235.1|Hs110|chr2	2	TTTTTTT	GACATTGCCATTAACAATCAACCTGCTGGAAGAGTTGTCTTTGAATTATTTTCTGATGTGTGCCCCAAAACATGCGAGAACTTTCGTTGTCTTTGTACAG	-12.3	AAAAAAT	GAAAAGGAGAAGAAAGTTAAAGACCATAAATCTAACAGCAAAGAGAGAGACATCAGAAGAAATTCAGAAAAAGATGACAAGTATAAAAACAAAGTGAAGA	-1.1	NA	NA	NA	NA	NA	NA	NA	NA	NA	NA	NA	NA	NA	NA	NA	NA	NA	NA	NA	NA	NA	NA	NA	NA	NA	NA	NA	NA	NA	NA	NA	NA	NA	NA	NA	NA	NA	NA	NA	NA	NA
SSB	CCDS2237.1|Hs110|chr2	2	AAAAAAC	AGATCTGTTTATATTAAAGGCTTCCCAACTGATGCAACTCTTGATGACATAAAAGAATGGTTAGAAGATAAAGGTCAAGTACTAAATATTCAGATGAGAA	-11.4	AAAAAAT	GAAGAAAGAAAACAAAATAAAGTGGAAGCTAAATTAAGAGCTAAACAGGAGCAAGAAGCAAAACAAAAGTTAGAAGAAGATGCTGAAATGAAATCTCTAG	-6.6	NA	NA	NA	NA	NA	NA	NA	NA	NA	NA	NA	NA	NA	NA	NA	NA	NA	NA	NA	NA	NA	NA	NA	NA	NA	NA	NA	NA	NA	NA	NA	NA	NA	NA	NA	NA	NA	NA	NA	NA	NA
UBR3	CCDS2238.2|Hs110|chr2	4	TTTAAAA	CAGAGTGGAAAATTTCCTGGAAATCCCTGGCCTCCATATAAGAAAAGGACATCACTCCATCCTAGCTATAAAGGTCTTATGAGACTTTTGCACTGTAAAA	-17.1	AAATTTA	AGTAAAGAAATGGAATCTGTAATGAAAGATATAAAAAATACCACTCAGAAGAAATATAGAGACTATAGCAAGACCCCGGGCTCACCAGACAATGATTTTC	-6.6	AAAAAAT	ACCACTCAGAAGAAATATAGAGACTATAGCAAGACCCCGGGCTCACCAGACAATGATTTTCTCTTTATGTACTCTGTTGCTAGAACCAATTTAGAACTTG	-11.1	TTTAAAT	CAGCTGTTTCATGTATTAGCCTTGCACATGCGGCTTTATAGCATTGACTCTGAGTATAATCCCTGGAGAAAGCTCACCCAGTTAGAAGAGATGAATCCAC	-17.7	NA	NA	NA	NA	NA	NA	NA	NA	NA	NA	NA	NA	NA	NA	NA	NA	NA	NA	NA	NA	NA	NA	NA	NA	NA	NA	NA	NA	NA	NA	NA	NA	NA	NA	NA
TLK1	CCDS2241.1|Hs110|chr2	2	GGGAAAA	AGTATTGGGGGACGTGGCCACAAAATTAGCGACTATTTTGAATACCAGGGTGGAAATGGCTCAAGTCCAGTAAGAGGCATACCTCCTGCAATCCGTTCTC	-23	AAATTTA	CCACAACTGTTGACTTTGGCAGAATATCATGAACAGGAAGAAATTTTCAAACTTAGACTAGGACATCTCAAAAAGGAAGAGGCAGAAATCCAGGCAGAAC	-6.8	NA	NA	NA	NA	NA	NA	NA	NA	NA	NA	NA	NA	NA	NA	NA	NA	NA	NA	NA	NA	NA	NA	NA	NA	NA	NA	NA	NA	NA	NA	NA	NA	NA	NA	NA	NA	NA	NA	NA	NA	NA
METTL8	CCDS2242.2|Hs110|chr2	4	AAAAAAA	GTAAAAGAAAACTCAGCTGTGCGAGTCCTTCTGGAAGAGCAAGTTAAGTATGAGAGAGAAGCTAGTAAATACTGGGACACATTTTACAAGATTCATAAGA	-17.1	AAAAAAT	CATTATGAGAAAAGTTCTGGTTCTTCAGAAGGTCAAAGCAAAACAGAATCTGATTTTTCCAACCTAGACTCTGAAAAACACAAAAAAGGACCTATGGAGA	-16.4	CCCTTTT	CCAGATGGGATCCTGGATGTCATTCTCCTTGTCTTTGTGCTCTCTTCTATTCATCCTGACAGGATGCAAGGTGTTGTAAACCGACTGTCCAAGTTACTGA	-16.8	AAATTTT	TATGTTCGAGGAGATGGTACCAGAGCATATTTCTTTACAAAAGGGGAAGTCCACAGTATGTTCTGCAAAGCCAGTTTAGATGAAAAGCAAAATCTGGTTG	-18.2	NA	NA	NA	NA	NA	NA	NA	NA	NA	NA	NA	NA	NA	NA	NA	NA	NA	NA	NA	NA	NA	NA	NA	NA	NA	NA	NA	NA	NA	NA	NA	NA	NA	NA	NA
DCAF17	CCDS2243.2|Hs110|chr2	3	GGGAAAA	ATCCTTGAGAAAATATATCTTGCACCTTATTGCAAATTCAGATACTTGAGCTGGGACACTCCTCAAGAAGTCATTGCAGTTAAGTCAGCTCAGAACAGAG	-17.6	AAAAAAT	GGGATCCAAGAAATGGATTGTTGTTCTCTAGAATCTGACTGGATCTATTTCCATCCTGATGCTTCTGGTAGAATAATACATGTTGGTCCAAATCAAGTCA	-26	AAAAAAA	AGTTTTAACCTTCTGGATGATGACCCAGAACAAGAGACTTTCAAAATTGTGGACTATGAAGATGAGTTAGATTTGCTTTCTGTGGTAGCTGTTACTCAAA	-17.7	NA	NA	NA	NA	NA	NA	NA	NA	NA	NA	NA	NA	NA	NA	NA	NA	NA	NA	NA	NA	NA	NA	NA	NA	NA	NA	NA	NA	NA	NA	NA	NA	NA	NA	NA	NA	NA	NA
METAP1D	CCDS2246.1|Hs110|chr2	1	AAATTTC	TTTTTTCGGAGACAAAGAGATATTTCACACAGTATAGTTTTGCCGGCTGCAGTTTCTTCAGCTCATCCGGTTCCTAAGCACATAAAGAAGCCAGACTATG	-13.6	NA	NA	NA	NA	NA	NA	NA	NA	NA	NA	NA	NA	NA	NA	NA	NA	NA	NA	NA	NA	NA	NA	NA	NA	NA	NA	NA	NA	NA	NA	NA	NA	NA	NA	NA	NA	NA	NA	NA	NA	NA	NA	NA	NA
DLX1	CCDS2247.2|Hs110|chr2	1	GGGAAAA	AAGATCCGTAAACCCAGGACGATTTATTCCAGTTTGCAGTTGCAGGCTTTGAACCGGAGGTTCCAGCAAACTCAGTACCTAGCTCTGCCGGAGAGGGCGG	-21.8	NA	NA	NA	NA	NA	NA	NA	NA	NA	NA	NA	NA	NA	NA	NA	NA	NA	NA	NA	NA	NA	NA	NA	NA	NA	NA	NA	NA	NA	NA	NA	NA	NA	NA	NA	NA	NA	NA	NA	NA	NA	NA	NA	NA
ITGA6	CCDS2249.1|Hs110|chr2	2	TTTTTTT	GACATGAACATCTTTGAAGATGGGCCTTATGAAGTTGGTGGAGAGACTGAGCATGATGAAAGTCTCGTTCCTGTTCCTGCTAACAGTTACTTAGGTTTTT	-23.2	AAAAAAT	ATTGGAGATATTAATCAAGATGGCTACCCAGATATTGCAGTTGGAGCTCCGTATGATGACTTGGGAAAGGTTTTTATCTATCATGGATCTGCAAATGGAA	-17.3	NA	NA	NA	NA	NA	NA	NA	NA	NA	NA	NA	NA	NA	NA	NA	NA	NA	NA	NA	NA	NA	NA	NA	NA	NA	NA	NA	NA	NA	NA	NA	NA	NA	NA	NA	NA	NA	NA	NA	NA	NA
MAP3K20	CCDS2251.1|Hs110|chr2	1	AAAAAAC	GAGAGATTAACCATTCCAAGCAGTTGCCCCAGAAGTTTTGCTGAACTGTTACATCAGTGTTGGGAAGCTGATGCCAAGAAACGGCCATCATTCAAGCAAA	-18.1	NA	NA	NA	NA	NA	NA	NA	NA	NA	NA	NA	NA	NA	NA	NA	NA	NA	NA	NA	NA	NA	NA	NA	NA	NA	NA	NA	NA	NA	NA	NA	NA	NA	NA	NA	NA	NA	NA	NA	NA	NA	NA	NA	NA
CDCA7	CCDS2252.1|Hs110|chr2	1	TTTAAAT	ATAAAGCAAAACAAAGCAATGCTTGCAAAACTCATGTCTGAATTAGAAAGCTTCCCTGGCTCGTTCCGTGGAAGACATCCCCTCCCAGGCTCCGACTCAC	-16.8	NA	NA	NA	NA	NA	NA	NA	NA	NA	NA	NA	NA	NA	NA	NA	NA	NA	NA	NA	NA	NA	NA	NA	NA	NA	NA	NA	NA	NA	NA	NA	NA	NA	NA	NA	NA	NA	NA	NA	NA	NA	NA	NA	NA
CDCA7	CCDS2253.1|Hs110|chr2	1	TTTAAAT	ATAAAGCAAAACAAAGCAATGCTTGCAAAACTCATGTCTGAATTAGAAAGCTTCCCTGGCTCGTTCCGTGGAAGACATCCCCTCCCAGGCTCCGACTCAC	-16.8	NA	NA	NA	NA	NA	NA	NA	NA	NA	NA	NA	NA	NA	NA	NA	NA	NA	NA	NA	NA	NA	NA	NA	NA	NA	NA	NA	NA	NA	NA	NA	NA	NA	NA	NA	NA	NA	NA	NA	NA	NA	NA	NA	NA
SP3	CCDS2254.1|Hs110|chr2	2	GGGAAAT	TATATCCAGTCGCCTGTTTCTGAAGAGACACAGGCACAGAATATTCAGGTTTCTACAGCACAGCCTGTTGTACAGCATCTACAACTTCAAGAGTCTCAGC	-21	CCCTTTT	GTTTGTAACTGGATGTACTGTGGTAAAAGATTTACTCGAAGTGATGAATTACAGAGGCACAGAAGAACACATACAGGTGAGAAGAAATTTGTTTGTCCAG	-16.8	NA	NA	NA	NA	NA	NA	NA	NA	NA	NA	NA	NA	NA	NA	NA	NA	NA	NA	NA	NA	NA	NA	NA	NA	NA	NA	NA	NA	NA	NA	NA	NA	NA	NA	NA	NA	NA	NA	NA	NA	NA
OLA1	CCDS2255.1|Hs110|chr2	1	TTTTTTA	TCTCATATTAGTGCCTGTGATGGCATCTTTCATCTAACACGTGCTTTTGAAGATGATGATATCACGCACGTTGAAGGAAGTGTAGATCCTATTCGAGATA	-22.4	NA	NA	NA	NA	NA	NA	NA	NA	NA	NA	NA	NA	NA	NA	NA	NA	NA	NA	NA	NA	NA	NA	NA	NA	NA	NA	NA	NA	NA	NA	NA	NA	NA	NA	NA	NA	NA	NA	NA	NA	NA	NA	NA	NA
CIR1	CCDS2256.1|Hs110|chr2	1	AAAAAAA	ATACAAAGGAAGAAAAGAAAGAAAAACAAGTGTTCAGGGCATAACAACAGTGATTCTGAAGAGAAGGACAAGTCTAAGAAGAGAAAGCTTCATGAAGAAC	-11.6	NA	NA	NA	NA	NA	NA	NA	NA	NA	NA	NA	NA	NA	NA	NA	NA	NA	NA	NA	NA	NA	NA	NA	NA	NA	NA	NA	NA	NA	NA	NA	NA	NA	NA	NA	NA	NA	NA	NA	NA	NA	NA	NA	NA
SCRN3	CCDS2258.1|Hs110|chr2	1	AAAAAAT	TCAGATAGACTCTATGATGAAGTACAAGAGGTGGTTTATTTTCCTGCTGTAGTTCATGATAACCTGGGAGAACGTCTTAAGTGTACATATATAGAAATTG	-18.8	NA	NA	NA	NA	NA	NA	NA	NA	NA	NA	NA	NA	NA	NA	NA	NA	NA	NA	NA	NA	NA	NA	NA	NA	NA	NA	NA	NA	NA	NA	NA	NA	NA	NA	NA	NA	NA	NA	NA	NA	NA	NA	NA	NA
GPR155	CCDS2259.1|Hs110|chr2	6	AAATTTT	GTCTCCAGATTTGCACTTCCAGCTTTATTATTCAAAAACATGGTTGTACTTAATTTTTCCAATGTGGACTGGTCCTTCCTATATAGTATCTTAATTGCCA	-7.3	AAATTTT	CTTGATGGACTTGGAAATTCTTTTTCTGGATCAGCCCTATTTTATCTTGGTCTCACGATGGTGGGAAAAATAAAGAGACTGAAGAAGTCGGCATTTGTAG	-19	GGGAAAA	ATAAAGAGACTGAAGAAGTCGGCATTTGTAGTACTAATTCTTCTCATCACAGCTAAACTTCTGGTGCTGCCACTTCTGTGCAGAGAAATGGTGGAACTCT	-20.5	AAAAAAT	TTTGTTGGACAAATTTTGGTGTTTGTTCTATTGTACAGCTCCCTCTATAGCACCTACCTGTGGACAGGCCTTCTAGCAATTTCTTTGTTTCTTTTGAAAA	-18	AAATTTT	GTTGGACAAATTTTGGTGTTTGTTCTATTGTACAGCTCCCTCTATAGCACCTACCTGTGGACAGGCCTTCTAGCAATTTCTTTGTTTCTTTTGAAAAAGC	-16.4	GGGAAAT	GGTGAATTACACTGCCCATCAATAGAGCCAATAGCAAACACAAGCACCAGTGAGCCTGTGATTCCTTCGTTTGAGAAAAACAATCATTGTGTGAGTCGCT	-17.6	NA	NA	NA	NA	NA	NA	NA	NA	NA	NA	NA	NA	NA	NA	NA	NA	NA	NA	NA	NA	NA	NA	NA	NA	NA	NA	NA	NA	NA
WIPF1	CCDS2260.1|Hs110|chr2	1	CCCTTTC	CCTGGAAACCGCGGCACTGCTTTGGGAGGAGGCTCAATACGTCAGTCCCCCTTGAGCTCCTCCTCGCCCTTCTCCAACCGGCCTCCCCTGCCGCCTACCC	-29.8	NA	NA	NA	NA	NA	NA	NA	NA	NA	NA	NA	NA	NA	NA	NA	NA	NA	NA	NA	NA	NA	NA	NA	NA	NA	NA	NA	NA	NA	NA	NA	NA	NA	NA	NA	NA	NA	NA	NA	NA	NA	NA	NA	NA
CHRNA1	CCDS2261.1|Hs110|chr2	1	CCCAAAT	ATCATGTTTTTCTCCACAATGAAAAGACCATCCAGAGAAAAGCAAGACAAAAAGATTTTTACAGAAGACATTGATATCTCTGACATTTCTGGAAAGCCAG	-17.7	NA	NA	NA	NA	NA	NA	NA	NA	NA	NA	NA	NA	NA	NA	NA	NA	NA	NA	NA	NA	NA	NA	NA	NA	NA	NA	NA	NA	NA	NA	NA	NA	NA	NA	NA	NA	NA	NA	NA	NA	NA	NA	NA	NA
HOXD10	CCDS2266.1|Hs110|chr2	1	TTTTTTA	GTAGATTCCTTGATCAGTGCCTGCAGGAGTGACAGTTTTTATTCCAGCAGCGCCAGCATGTACATGCCACCACCTAGCGCAGACATGGGGACCTATGGAA	-27.1	NA	NA	NA	NA	NA	NA	NA	NA	NA	NA	NA	NA	NA	NA	NA	NA	NA	NA	NA	NA	NA	NA	NA	NA	NA	NA	NA	NA	NA	NA	NA	NA	NA	NA	NA	NA	NA	NA	NA	NA	NA	NA	NA	NA
HOXD9	CCDS2267.2|Hs110|chr2	1	CCCAAAC	AACCCCGCCGCGAACTGGATCCACGCTCGCTCCACCCGGAAAAAGCGCTGTCCCTACACCAAATACCAGACGCTTGAGCTGGAGAAAGAATTCCTCTTCA	-22	NA	NA	NA	NA	NA	NA	NA	NA	NA	NA	NA	NA	NA	NA	NA	NA	NA	NA	NA	NA	NA	NA	NA	NA	NA	NA	NA	NA	NA	NA	NA	NA	NA	NA	NA	NA	NA	NA	NA	NA	NA	NA	NA	NA
HOXD1	CCDS2271.1|Hs110|chr2	1	CCCTTTT	CCGGCTTGTCTCAAAGCGTCAGCCGACGGCCACCCTGGTGCTTTCCAGACCGCATCCCCGGCCCCAGGCACCTACCCCAAGTCCGTCTCTCCCGCCTCCG	-23.9	NA	NA	NA	NA	NA	NA	NA	NA	NA	NA	NA	NA	NA	NA	NA	NA	NA	NA	NA	NA	NA	NA	NA	NA	NA	NA	NA	NA	NA	NA	NA	NA	NA	NA	NA	NA	NA	NA	NA	NA	NA	NA	NA	NA
MTX2	CCDS2272.1|Hs110|chr2	1	GGGAAAT	CAAGTAGTATCAGAACTTGGTCCAATAGTCCAATTTGTTAAAGCCAAGGGCCATTCTCTTAGTGATGGGCTGGAGGAAGTCCAAAAAGCAGAAATGAAAG	-20	NA	NA	NA	NA	NA	NA	NA	NA	NA	NA	NA	NA	NA	NA	NA	NA	NA	NA	NA	NA	NA	NA	NA	NA	NA	NA	NA	NA	NA	NA	NA	NA	NA	NA	NA	NA	NA	NA	NA	NA	NA	NA	NA	NA
HNRNPA3	CCDS2273.1|Hs110|chr2	1	AAATTTT	GGCGGTGGTAACTATGGTGGTGGTGGGAACTATAATGATTTTGGAAATTATAGTGGACAACAGCAATCAAATTATGGACCCATGAAAGGGGGCAGTTTTG	-20.6	NA	NA	NA	NA	NA	NA	NA	NA	NA	NA	NA	NA	NA	NA	NA	NA	NA	NA	NA	NA	NA	NA	NA	NA	NA	NA	NA	NA	NA	NA	NA	NA	NA	NA	NA	NA	NA	NA	NA	NA	NA	NA	NA	NA
AGPS	CCDS2275.1|Hs110|chr2	2	GGGTTTA	CCAACATTTAAAGAATGGATCCAAAATACCCTTGGAGTAAATGTGGAGCATAAAACTACCTCTAAAGCATCCTTAAATCCTAGTGATACACCTCCTTCTG	-11	CCCAAAT	CAGCTAAGTGTAGCCACATTACTGTTTGAGGGGGATCGTGAGAAGGTTCTTCAACATGAAAAACAAGTGTATGATATTGCTGCAAAATTTGGTGGGTTGG	-20.6	NA	NA	NA	NA	NA	NA	NA	NA	NA	NA	NA	NA	NA	NA	NA	NA	NA	NA	NA	NA	NA	NA	NA	NA	NA	NA	NA	NA	NA	NA	NA	NA	NA	NA	NA	NA	NA	NA	NA	NA	NA
IFT70A	CCDS2276.1|Hs110|chr2	1	CCCAAAT	CGGAAAATGTACCATCTCTGCATTGTGAATTTGGTGATAGGAACTCTTTATTGTGCCAAAGGAAACTATGAGTTTGGTATTTCTCGAGTTATCAAAAGCT	-18.2	NA	NA	NA	NA	NA	NA	NA	NA	NA	NA	NA	NA	NA	NA	NA	NA	NA	NA	NA	NA	NA	NA	NA	NA	NA	NA	NA	NA	NA	NA	NA	NA	NA	NA	NA	NA	NA	NA	NA	NA	NA	NA	NA	NA
OSBPL6	CCDS2277.1|Hs110|chr2	4	TTTAAAA	GGCTGGCACAAGCGTTTTTTTGTCCTGGATAATGGAATGTTAAAGTATTCAAAGGCACCACTCGATATTCAGAAAGGAAAGGTCCATGGGAGCATAGATG	-14.8	TTTTTTT	GTCCTGGATAATGGAATGTTAAAGTATTCAAAGGCACCACTCGATATTCAGAAAGGAAAGGTCCATGGGAGCATAGATGTGGGACTCTCAGTCATGTCAA	-15	CCCTTTA	CCATGCAGCAATAGCCTCCCTGCAACGTGCACAACTGGCCAGAGTAAAGTGGCAGCCTGGTTACAGGACTCGGAAGAGATGGACAGGTGTGCAGAAGATC	-29	AAATTTA	GAAGCTGCAGCATCAGAGAAGCAAAGAGTAGAGGAACTCCAGAGATCTCGGAGACGATATATGGAAGAAAACAATCTTGAACATATACCAAAATTTTTTA	-12.9	NA	NA	NA	NA	NA	NA	NA	NA	NA	NA	NA	NA	NA	NA	NA	NA	NA	NA	NA	NA	NA	NA	NA	NA	NA	NA	NA	NA	NA	NA	NA	NA	NA	NA	NA
OSBPL6	CCDS2278.1|Hs110|chr2	5	GGGAAAC	AGAGGGCGGAGTATTCACATACTGGAGAGGACTGCTTCCTCTAGCACCGAGCCCTCTGTAAGTCGGCAATTGCTAGAACCGGAGCCAGTCCCCCTCTCCA	-36.5	TTTAAAA	GGCTGGCACAAGCGTTTTTTTGTCCTGGATAATGGAATGTTAAAGTATTCAAAGGCACCACTCGATATTCAGAAAGGAAAGGTCCATGGGAGCATAGATG	-14.8	TTTTTTT	GTCCTGGATAATGGAATGTTAAAGTATTCAAAGGCACCACTCGATATTCAGAAAGGAAAGGTCCATGGGAGCATAGATGTGGGACTCTCAGTCATGTCAA	-15	CCCTTTA	CCATGCAGCAATAGCCTCCCTGCAACGTGCACAACTGGCCAGAGTAAAGTGGCAGCCTGGTTACAGGACTCGGAAGAGATGGACAGGTGTGCAGAAGATC	-29	AAATTTA	GAAGCTGCAGCATCAGAGAAGCAAAGAGTAGAGGAACTCCAGAGATCTCGGAGACGATATATGGAAGAAAACAATCTTGAACATATACCAAAATTTTTTA	-12.9	NA	NA	NA	NA	NA	NA	NA	NA	NA	NA	NA	NA	NA	NA	NA	NA	NA	NA	NA	NA	NA	NA	NA	NA	NA	NA	NA	NA	NA	NA	NA	NA
ITPRID2	CCDS2284.1|Hs110|chr2	2	CCCAAAT	TATGCTTTAACAAGCCGTTTTCGTCAAATTGAAGTGCTTACTACTGTGGCCAATGCGTTTTCTTCTTTATATTCTCAAGTCTCCGGGACGCCCCTGCAGA	-13.7	CCCTTTC	GGGTGTCCTTACTCACATAGACATGCCACCTACCCTTACCGAGTGTGCTCTGTGAATCCTCCTTCAGCCATAGAAATGCAGTTGCGAAGAGTATTACATG	-17.8	NA	NA	NA	NA	NA	NA	NA	NA	NA	NA	NA	NA	NA	NA	NA	NA	NA	NA	NA	NA	NA	NA	NA	NA	NA	NA	NA	NA	NA	NA	NA	NA	NA	NA	NA	NA	NA	NA	NA	NA	NA
PDE1A	CCDS2285.1|Hs110|chr2	1	AAATTTA	TCCAAAGATGACTGGAGGGATCTTCGGAACCTAGTGATTGAAATGGTTTTATCTACAGACATGTCAGGTCACTTCCAGCAAATTAAAAATATAAGAAACA	-18.7	NA	NA	NA	NA	NA	NA	NA	NA	NA	NA	NA	NA	NA	NA	NA	NA	NA	NA	NA	NA	NA	NA	NA	NA	NA	NA	NA	NA	NA	NA	NA	NA	NA	NA	NA	NA	NA	NA	NA	NA	NA	NA	NA	NA
NCKAP1	CCDS2287.1|Hs110|chr2	1	CCCTTTA	AAGAAGATGATGGAAGAATTTGTACCCCATAGCAAGTCTCTTTCAGATGCACTAATTTCTCTTCAAATGGTATATCCTCGAAGGAATCTTTCAGCTGACC	-16.9	NA	NA	NA	NA	NA	NA	NA	NA	NA	NA	NA	NA	NA	NA	NA	NA	NA	NA	NA	NA	NA	NA	NA	NA	NA	NA	NA	NA	NA	NA	NA	NA	NA	NA	NA	NA	NA	NA	NA	NA	NA	NA	NA	NA
NCKAP1	CCDS2288.1|Hs110|chr2	1	CCCTTTA	AAGAAGATGATGGAAGAATTTGTACCCCATAGCAAGTCTCTTTCAGATGCACTAATTTCTCTTCAAATGGTATATCCTCGAAGGAATCTTTCAGCTGACC	-16.9	NA	NA	NA	NA	NA	NA	NA	NA	NA	NA	NA	NA	NA	NA	NA	NA	NA	NA	NA	NA	NA	NA	NA	NA	NA	NA	NA	NA	NA	NA	NA	NA	NA	NA	NA	NA	NA	NA	NA	NA	NA	NA	NA	NA
ZNF804A	CCDS2291.1|Hs110|chr2	7	AAATTTT	TACTGTGAACTCTGTGACAAGCAGTACTATAAGCACCAGGAGTTTGACAATCACATTAATTCATATGACCATGCTCACAAGCAGAGGCTCAAGGAACTGA	-15.9	AAAAAAT	AACCAAGTTGGGGATCAAGCCCAGGGGATTCACAGACACAAAATCGGCTTTTCTTTTGCATTTCCAAAGAAAGCGTCCGTGAAGCTAGAGTCCTCAGCTG	-26.9	GGGAAAA	GGATTTAGCAGAAAAAGTAGATTTGTCCCCAGTGCTTGTCATCTTCAACAATCTTCACCAACAGATGTGCTTTTGAGTTCTGAGGAGAAAACTAACTCTT	-18	AAATTTC	TGCAAAAGACAATGTGAGCCATTTGTACCTGTCCTTAACAAACACAGATCTACAGTTCTTCAGTGGCCATCAGAAATGCTGGTTTATACAACTACGAAAC	-12.1	AAAAAAT	GAGAACACAGGTCAGAGGTATAAAAACATTTCCTGTAAGATCAGAGAAACAGAAAAGTATAATTTTACTAAAAGTCAAATAAAACAGGACACTCTAGATG	-11.9	TTTAAAT	GGACAATCAAATGCAACAATGATACATTCTGGGAAACATAATTTAACATATTCTAGAACTTACTGTTGTTGGAAAACCAAAATGTCAAGCTGTAGTCAGG	-16	TTTAAAT	CGACAGAATCATTTACCAGAAGAATTTTTGAGGCCACCAAGTACTTCAGTTGCTCCCTGCAAGCCTAAAAAGAAACGGAGGCGAAAAAGAGGCAGATTCC	-15	NA	NA	NA	NA	NA	NA	NA	NA	NA	NA	NA	NA	NA	NA	NA	NA	NA	NA	NA	NA	NA	NA	NA	NA	NA	NA
ITGAV	CCDS2292.1|Hs110|chr2	1	TTTAAAT	CAAGACAATAAAACCTGCTCACTGCCTGGAACAGCTCTCAAAGTTTCCTGTTTTAATGTTAGGTTCTGCTTAAAGGCAGATGGCAAAGGAGTACTTCCCA	-20.3	NA	NA	NA	NA	NA	NA	NA	NA	NA	NA	NA	NA	NA	NA	NA	NA	NA	NA	NA	NA	NA	NA	NA	NA	NA	NA	NA	NA	NA	NA	NA	NA	NA	NA	NA	NA	NA	NA	NA	NA	NA	NA	NA	NA
CALCRL	CCDS2293.1|Hs110|chr2	2	TTTTTTT	ATGATTCTTGTTACAGCAGAATTAGAAGAGAGTCCTGAGGACTCAATTCAGTTGGGAGTTACTAGAAATAAAATCATGACAGCTCAATATGAATGTTACC	-21	TTTTTTC	TTGTTAAATATTGTACGCGTTCTCATCACCAAGTTAAAAGTTACACACCAAGCGGAATCCAATCTGTACATGAAAGCTGTGAGAGCTACTCTTATCTTGG	-13.8	NA	NA	NA	NA	NA	NA	NA	NA	NA	NA	NA	NA	NA	NA	NA	NA	NA	NA	NA	NA	NA	NA	NA	NA	NA	NA	NA	NA	NA	NA	NA	NA	NA	NA	NA	NA	NA	NA	NA	NA	NA
TFPI	CCDS2294.1|Hs110|chr2	1	GGGAAAT	GAAAACAATTTTACTTCCAAACAAGAATGTCTGAGGGCATGTAAAAAAGGTTTCATCCAAAGAATATCAAAAGGAGGCCTAATTAAAACCAAAAGAAAAA	-9.9	NA	NA	NA	NA	NA	NA	NA	NA	NA	NA	NA	NA	NA	NA	NA	NA	NA	NA	NA	NA	NA	NA	NA	NA	NA	NA	NA	NA	NA	NA	NA	NA	NA	NA	NA	NA	NA	NA	NA	NA	NA	NA	NA	NA
WDR75	CCDS2298.1|Hs110|chr2	2	TTTTTTC	AAAAAGAAAACAACATCAAGGTTTACTTTATCATCATCAAGAAATAAGAAGCATGCTAAAAACAATTTTACATGTGTAGCATGTCACCCAACGGAAGACT	-12.4	GGGAAAA	CACAGGCAACAGCAGGATGAAAAACTAAACGAAACTTTAGAGAATGAGCTGGTACAACTACCCTTAACAGAAAACATACCCGCAATTAGTGAGCTTCTTC	-10.7	NA	NA	NA	NA	NA	NA	NA	NA	NA	NA	NA	NA	NA	NA	NA	NA	NA	NA	NA	NA	NA	NA	NA	NA	NA	NA	NA	NA	NA	NA	NA	NA	NA	NA	NA	NA	NA	NA	NA	NA	NA
ASNSD1	CCDS2300.1|Hs110|chr2	3	TTTAAAA	GAGGACTTACTATATAATCTTAAACAGCGGGGACCCAATAGTAGTAAACAATTGTTAAAGTCTGATGTTAACTACCAGTGTTTATTTTCTGCTCACGTCC	-14.1	TTTTTTT	GGTCGCCGTAGCTTGCTTTGGCATTTTAGTAATTTGGGCAAGAGTTTCTGCCTCTCTTCAGTTGGCACCCAAACATCTGGATTGGCAAATCAGTGGCAAG	-25.8	TTTAAAT	ATGATGTTGCCACAAGCTGCATTGGAGACTCATTGCAGTAATATTTCCAATGTGCCACCTACAAGAGAGATACTTCAAGTCTTTCTTACTGATGTACACA	-21.5	NA	NA	NA	NA	NA	NA	NA	NA	NA	NA	NA	NA	NA	NA	NA	NA	NA	NA	NA	NA	NA	NA	NA	NA	NA	NA	NA	NA	NA	NA	NA	NA	NA	NA	NA	NA	NA	NA
PMS1	CCDS2302.1|Hs110|chr2	7	AAAAAAA	TGTAAAGATGAAATAAAAAAGATCCAAGATCTCCTCATGAGCTTTGGTATCCTTAAACCTGACTTAAGGATTGTCTTTGTACATAACAAGGCAGTTATTT	-16.1	AAATTTA	ACACCAGATAAAAGCCAAGTATTATTACAAAATAAGGAATCTGTTTTAATTGCTCTTGAAAATCTGATGACGACTTGTTATGGACCATTACCTAGTACAA	-11	AAAAAAC	ACTGATGATTGTTTAAATCACCAGATAAGTATTGGTGACTTTGGTTATGGTCATTGTAGTAGTGAAATTTCTAACATTGATAAAAACACTAAGAATGCAT	-17.1	TTTAAAT	CACCAGATAAGTATTGGTGACTTTGGTTATGGTCATTGTAGTAGTGAAATTTCTAACATTGATAAAAACACTAAGAATGCATTTCAGGACATTTCAATGA	-13.6	GGGAAAT	ATACTTAAAAATTCAGTGGGAGAGAATATTGAACCTGTGAAAATTTTAGTGCCTGAAAAAAGTTTACCATGTAAAGTAAGTAATAATAATTATCCAATCC	-9	AAATTTT	AAGAAACAAAACAAAGTTGACTTAGAAGAGAAGGATGAACCTTGCTTGATCCACAATCTCAGGTTTCCTGATGCATGGCTAATGACATCCAAAACAGAGG	-14.9	TTTAAAA	GAAATTCTTAATGCTATATTAAACAGAAATGCAAAGGAAGTTTATGAATGTAGACCTCGCAAAGTGATAAGTTATTTAGAGGGAGAAGCAGTGCGTCTAT	-11.9	NA	NA	NA	NA	NA	NA	NA	NA	NA	NA	NA	NA	NA	NA	NA	NA	NA	NA	NA	NA	NA	NA	NA	NA	NA	NA
HIBCH	CCDS2304.1|Hs110|chr2	1	AAAAAAA	GGTTGCACGGGAGTCATAACACTAAACAGACCAAAGTTCCTCAATGCACTGACTCTTAATATGATTCGGCAGATTTATCCACAGCTAAAGAAGTGGGAAC	-14	NA	NA	NA	NA	NA	NA	NA	NA	NA	NA	NA	NA	NA	NA	NA	NA	NA	NA	NA	NA	NA	NA	NA	NA	NA	NA	NA	NA	NA	NA	NA	NA	NA	NA	NA	NA	NA	NA	NA	NA	NA	NA	NA	NA
INPP1	CCDS2305.1|Hs110|chr2	1	AAAAAAT	ATTTTTGGAGAAGAATCCAATGAGTTTACTAATGACTGGGGGGAAAAGATTACCTTGAGGTTGTGTTCAACAGAGGAGGAAACAGCAGAGCTTCTTAGCA	-18.7	NA	NA	NA	NA	NA	NA	NA	NA	NA	NA	NA	NA	NA	NA	NA	NA	NA	NA	NA	NA	NA	NA	NA	NA	NA	NA	NA	NA	NA	NA	NA	NA	NA	NA	NA	NA	NA	NA	NA	NA	NA	NA	NA	NA
MFSD6	CCDS2306.1|Hs110|chr2	4	TTTTTTC	TTTTACTCTGCCTATGGCTCTCTCTATCCCCTTTTGCCTGTGTATTACAAACAGCTGGGAATGTCTCCAAGCCAGAGTGGACTACTAGTAGGTATTCGTT	-19.9	GGGAAAA	CACAGAGATCGCTATGGGTTGCAGCGCATGTGGGGCTCCCTGGGCTGGGGCCTGGCGATGCTGTCTGTGGGCATCGGGATCGACTACACCCACATCGAAG	-40.8	GGGTTTT	GGATATGGCTTCGTGTTCACCTTTCTCTACTGGCATTTGGAAGACCTCAATGGAACTACAACCCTCTTTGGGGTCTGTTCAGTCCTGAGTCATGTGTCTG	-24.8	TTTTTTT	AGTCACAAGCTTATTGAATTGATCGGCCACATCAGGGTTCTGTACATTGGCCTGGCCTGCAATACGGCTCGCTATATTTATATTTCCTACCTGGAGAATG	-20.8	NA	NA	NA	NA	NA	NA	NA	NA	NA	NA	NA	NA	NA	NA	NA	NA	NA	NA	NA	NA	NA	NA	NA	NA	NA	NA	NA	NA	NA	NA	NA	NA	NA	NA	NA
NAB1	CCDS2307.1|Hs110|chr2	1	TTTAAAA	ATCCCCAAATGTGCTGCCACCACCTGTGTGCAGAGCTTGGGACAGGGGAAGTCAGATGTGGTTGGGAGCCTAGCACTGCAGAGTGTTGGTGAGTCCAGAC	-31.3	NA	NA	NA	NA	NA	NA	NA	NA	NA	NA	NA	NA	NA	NA	NA	NA	NA	NA	NA	NA	NA	NA	NA	NA	NA	NA	NA	NA	NA	NA	NA	NA	NA	NA	NA	NA	NA	NA	NA	NA	NA	NA	NA	NA
GLS	CCDS2308.1|Hs110|chr2	3	AAATTTT	GCAATAGGATATTACTTAAAAGAAAAGAAGTGTTTTCCAGAAGGCACAGACATGGTTGGTATATTAGACTTCTACTTCCAGCTGTGCTCCATTGAAGTGA	-19.8	AAAAAAA	CTTGATCCTCGAAGAGAAGGTGGTGATCAAAGGGTAAAGTCAGTGATAAATCTTTTGTTTGCTGCATATACTGGAGATGTGTCTGCACTTCGAAGATTTG	-23.3	CCCTTTC	CCCAAGGACAGGTGGAATAACACTCCCATGGATGAAGCACTGCACTTTGGACACCATGATGTATTTAAAATTCTCCAAGAATACCAAGTCCAGTACACAC	-17	NA	NA	NA	NA	NA	NA	NA	NA	NA	NA	NA	NA	NA	NA	NA	NA	NA	NA	NA	NA	NA	NA	NA	NA	NA	NA	NA	NA	NA	NA	NA	NA	NA	NA	NA	NA	NA	NA
STAT1	CCDS2309.1|Hs110|chr2	2	AAAAAAC	AAACAAGTGTTATGGGACCGCACCTTCAGTCTTTTCCAGCAGCTCATTCAGAGCTCGTTTGTGGTGGAAAGACAGCCCTGCATGCCAACGCACCCTCAGA	-25	AAATTTT	CCCTTCTGGCTTTGGATTGAAAGCATCCTAGAACTCATTAAAAAACACCTGCTCCCTCTCTGGAATGATGGGTGCATCATGGGCTTCATCAGCAAGGAGC	-22.6	NA	NA	NA	NA	NA	NA	NA	NA	NA	NA	NA	NA	NA	NA	NA	NA	NA	NA	NA	NA	NA	NA	NA	NA	NA	NA	NA	NA	NA	NA	NA	NA	NA	NA	NA	NA	NA	NA	NA	NA	NA
STAT4	CCDS2310.1|Hs110|chr2	1	GGGAAAA	TTTCATGGAAATCCAATGCATGTAGCTGTGGTTATTTCAAACTGTTTAAGGGAAGAGAGGAGAATATTGGCTGCAGCCAACATGCCTGTCCAGGGGCCTC	-25.6	NA	NA	NA	NA	NA	NA	NA	NA	NA	NA	NA	NA	NA	NA	NA	NA	NA	NA	NA	NA	NA	NA	NA	NA	NA	NA	NA	NA	NA	NA	NA	NA	NA	NA	NA	NA	NA	NA	NA	NA	NA	NA	NA	NA
MYO1B	CCDS2311.1|Hs110|chr2	3	AAATTTT	TATGAACTGAGCCCTCACATCTTTGCCCTTTCGGATGAAGCATACAGATCCCTACGAGATCAAGATAAGGACCAATGTATTCTCATTACTGGGGAAAGTG	-18.2	AAATTTT	AGAACCGTGCGGAATGCCATGCAGATTGTGGGCTTTATGGATCATGAAGCTGAGTCTGTCTTGGCGGTGGTGGCAGCAGTGTTGAAACTGGGGAACATTG	-32.1	CCCAAAC	TATATTAGGTGTATCAAACCGAATGATAAAAAAGCAGCACACATCTTCAACGAGGCTCTAGTGTGTCATCAGATCAGGTACCTGGGGCTTTTGGAGAACG	-22.7	NA	NA	NA	NA	NA	NA	NA	NA	NA	NA	NA	NA	NA	NA	NA	NA	NA	NA	NA	NA	NA	NA	NA	NA	NA	NA	NA	NA	NA	NA	NA	NA	NA	NA	NA	NA	NA	NA
STK17B	CCDS2315.1|Hs110|chr2	1	AAAAAAT	CCAGAGAAAAGACCAACAGCAGAGATATGCCTTTCTCATTCTTGGCTACAGCAGTGGGACTTTGAAAACTTGTTTCACCCTGAAGAAACTTCCAGTTCCT	-17.2	NA	NA	NA	NA	NA	NA	NA	NA	NA	NA	NA	NA	NA	NA	NA	NA	NA	NA	NA	NA	NA	NA	NA	NA	NA	NA	NA	NA	NA	NA	NA	NA	NA	NA	NA	NA	NA	NA	NA	NA	NA	NA	NA	NA
GTF3C3	CCDS2316.1|Hs110|chr2	4	TTTAAAT	CCCAGTGACACAGAAGAATGGGTTAGACTGGCAGAAATGTCTCTGGAACAAGACAATATTAAGCAGGCTATTTTTTGCTATACAAAAGCTCTTAAATATG	-15.8	TTTAAAC	CTTTTGTCTCCATCTGATGGCGAACGTTTTATGCAGCTGGCTAGAGATATGGCAAAGAGTTACTATGAAGCCAATGATGTTACTTCTGCTATTAACATAA	-17.6	AAAAAAA	ACTTCAGAAGAAGGCACCTCAGAAGAGAATAAAGCTCCTGAGAATGTTACCTGCACTATACCTGATGGCGTGCCAATAGATATCACAGTGAAGTTGATGG	-19.3	AAATTTC	AGAAAGGCATACAACTATATCAGGATAATGGTAATGGAAAATGTCAATAAACCCCAGCTCTGGAACATTTTCAATCAAGTTACCATGCACTCCCAAGATG	-15.2	NA	NA	NA	NA	NA	NA	NA	NA	NA	NA	NA	NA	NA	NA	NA	NA	NA	NA	NA	NA	NA	NA	NA	NA	NA	NA	NA	NA	NA	NA	NA	NA	NA	NA	NA
PGAP1	CCDS2318.1|Hs110|chr2	2	AAATTTT	AAGCATGATCTGATAAATCTTCTTATTACACAAGCCACACCTCATGTTGCTCCTGTGATGCCATTAGATCGTTTCATTACAGATTTTTATACGACTGTAA	-19.7	AAATTTA	ACCACACTTTCTGTAGCTGGAGGATTCCGGGATTACCAAGTTCGTTCAGGATTGACTTTTCTACCAAAATTAAGCCATCATACCAGTGCCTTATCTGTTG	-12	NA	NA	NA	NA	NA	NA	NA	NA	NA	NA	NA	NA	NA	NA	NA	NA	NA	NA	NA	NA	NA	NA	NA	NA	NA	NA	NA	NA	NA	NA	NA	NA	NA	NA	NA	NA	NA	NA	NA	NA	NA
PLCL1	CCDS2326.2|Hs110|chr2	2	TTTTTTC	ACTCTGGACACAGACCTTCAAGCTCTTCGCTGGGAACCTTCAAAGAAAGACCTCGAGAAAGCCAAGCTTGATATTTCTGCCATAAAAGAGATCAGACTGG	-18.2	GGGAAAT	CACTGCTCCTTGCCGCAGCAGAAGGTAATGGCTCAACAGATGAAAAAGGTCTTTGGCAATAAACTCTATACTGAAGCACCTTTGCCCTCAGAATCCTACC	-17.1	NA	NA	NA	NA	NA	NA	NA	NA	NA	NA	NA	NA	NA	NA	NA	NA	NA	NA	NA	NA	NA	NA	NA	NA	NA	NA	NA	NA	NA	NA	NA	NA	NA	NA	NA	NA	NA	NA	NA	NA	NA
KCTD18	CCDS2330.1|Hs110|chr2	1	GGGAAAT	AATGTTCAGTACATTTGGAGCTATTATTCAGTAGCAGAGTTGAAGAAAATGATGGATGCCTTTGATGCTTGGGAAGGAAAAGGTGTTAGCTACTGGCGGG	-17.8	NA	NA	NA	NA	NA	NA	NA	NA	NA	NA	NA	NA	NA	NA	NA	NA	NA	NA	NA	NA	NA	NA	NA	NA	NA	NA	NA	NA	NA	NA	NA	NA	NA	NA	NA	NA	NA	NA	NA	NA	NA	NA	NA	NA
PPIL3	CCDS2333.1|Hs110|chr2	1	GGGTTTC	ATGGTTCAAACAGGAGATCCAACAGGAACTGGAAGAGGAGGCAACAGTATTTGGGGCAAGAAGTTTGAGGATGAATACAGTGAATATCTTAAGCACAATG	-13.6	NA	NA	NA	NA	NA	NA	NA	NA	NA	NA	NA	NA	NA	NA	NA	NA	NA	NA	NA	NA	NA	NA	NA	NA	NA	NA	NA	NA	NA	NA	NA	NA	NA	NA	NA	NA	NA	NA	NA	NA	NA	NA	NA	NA
CASP10	CCDS2338.1|Hs110|chr2	1	CCCTTTC	TTCCTGGCAGAACTCCTCTATATCATACGGCAGAAGAAGCTGCTGCAGCACCTCAACTGTACCAAAGAGGAAGTGGAGCGACTGCTGCCCACCCGACAAA	-26.4	NA	NA	NA	NA	NA	NA	NA	NA	NA	NA	NA	NA	NA	NA	NA	NA	NA	NA	NA	NA	NA	NA	NA	NA	NA	NA	NA	NA	NA	NA	NA	NA	NA	NA	NA	NA	NA	NA	NA	NA	NA	NA	NA	NA
CASP10	CCDS2339.1|Hs110|chr2	1	CCCTTTC	TTCCTGGCAGAACTCCTCTATATCATACGGCAGAAGAAGCTGCTGCAGCACCTCAACTGTACCAAAGAGGAAGTGGAGCGACTGCTGCCCACCCGACAAA	-26.4	NA	NA	NA	NA	NA	NA	NA	NA	NA	NA	NA	NA	NA	NA	NA	NA	NA	NA	NA	NA	NA	NA	NA	NA	NA	NA	NA	NA	NA	NA	NA	NA	NA	NA	NA	NA	NA	NA	NA	NA	NA	NA	NA	NA
CASP10	CCDS2340.1|Hs110|chr2	1	CCCTTTC	TTCCTGGCAGAACTCCTCTATATCATACGGCAGAAGAAGCTGCTGCAGCACCTCAACTGTACCAAAGAGGAAGTGGAGCGACTGCTGCCCACCCGACAAA	-26.4	NA	NA	NA	NA	NA	NA	NA	NA	NA	NA	NA	NA	NA	NA	NA	NA	NA	NA	NA	NA	NA	NA	NA	NA	NA	NA	NA	NA	NA	NA	NA	NA	NA	NA	NA	NA	NA	NA	NA	NA	NA	NA	NA	NA
FLACC1	CCDS2346.1|Hs110|chr2	5	AAAAAAT	CACAATTACCTCCAACCAACAAAACCTGTTGTTTCCCCAAAAATGAAAATCCATTCAGCAAGGCAAGAAGAGACTAATAAATCATTTTATGAAGTGATCA	-9.2	CCCAAAA	ATGAAAATCCATTCAGCAAGGCAAGAAGAGACTAATAAATCATTTTATGAAGTGATCAACGTGTCACCTGGCTATCAACTTGTTCGGAATCGGGAACAGA	-16.1	GGGAAAA	GAATACAAGTATTTGAAGAATATGTTTCGTACGTATCAGGACAGTATTTATGATGAAATGGAAGAGAAGTGGTCAAAACAGAAGGCGAAATGGAAGAAGG	-8.4	AAAAAAA	AAGATGACCAAAAAATTCGAAATGGAGTCAGGAGAAGAAGATAAGAAAATAAATGAATCCTGCAGTGCTGTCTTTGAGAACTTCATTCAAGAGAAGGAGG	-12.4	GGGAAAT	CTGGAGAAAATGCTTCAAACCAAGTTTGCTGAAACTGAAGAAAAGTATAAGCACACCATACAGATCCTGACGGAAGAGAACATTCATCTGAAGCAAAAGA	-15.8	NA	NA	NA	NA	NA	NA	NA	NA	NA	NA	NA	NA	NA	NA	NA	NA	NA	NA	NA	NA	NA	NA	NA	NA	NA	NA	NA	NA	NA	NA	NA	NA
TRAK2	CCDS2347.1|Hs110|chr2	2	AAATTTT	TTGGCCTCTCGACCAGCTGAGACATTCCTCCAGGAGATGTATGGCTTGAGACCCTCCCGGAACCCTCCTGATGTTGGCCAGTTGAAGATGAACTTAGTGG	-22.9	TTTAAAT	TCAGGTAGCAGTTTATTAGGTGGACTAAGGAGGAATCAGAGTCTTCCAGTCATAATGGGTAGCTTTGCTGCCCCAGTTTGCACATCCTCACCCAAAATGG	-24.7	NA	NA	NA	NA	NA	NA	NA	NA	NA	NA	NA	NA	NA	NA	NA	NA	NA	NA	NA	NA	NA	NA	NA	NA	NA	NA	NA	NA	NA	NA	NA	NA	NA	NA	NA	NA	NA	NA	NA	NA	NA
C2CD6	CCDS2349.1|Hs110|chr2	1	TTTAAAA	GCAGACTCATCTCTATCAGAGGTGGCTTTTTCACCAAAAGAATATAATTCACCATCTTTCAGACCAGAATATATAGAATTCAAACCAAAATTTCAGGATT	-9.1	NA	NA	NA	NA	NA	NA	NA	NA	NA	NA	NA	NA	NA	NA	NA	NA	NA	NA	NA	NA	NA	NA	NA	NA	NA	NA	NA	NA	NA	NA	NA	NA	NA	NA	NA	NA	NA	NA	NA	NA	NA	NA	NA	NA
CDK15	CCDS2350.1|Hs110|chr2	3	GGGTTTT	CAGTGGAGGAAGAGCCTCCCTTTTGGGGCAGCCTCATCTTACTTGAACTTGGAGAAGCTGGGTGAAGGCTCTTATGCGACAGTTTACAAGGGGATTAGCA	-25.8	CCCTTTT	GGGGCAGCCTCATCTTACTTGAACTTGGAGAAGCTGGGTGAAGGCTCTTATGCGACAGTTTACAAGGGGATTAGCAGAATAAATGGACAACTAGTGGCTT	-19.3	TTTAAAA	GTCATCAGCATGAATGCAGAGGAAGGAGTCCCATTTACAGCTATCCGAGAAGCTTCTCTCCTGAAGGGTTTGAAACATGCCAATATTGTGCTCCTGCATG	-18.5	NA	NA	NA	NA	NA	NA	NA	NA	NA	NA	NA	NA	NA	NA	NA	NA	NA	NA	NA	NA	NA	NA	NA	NA	NA	NA	NA	NA	NA	NA	NA	NA	NA	NA	NA	NA	NA	NA
NOP58	CCDS2353.1|Hs110|chr2	1	TTTAAAT	TTGGCCAAGCATGCAGCTTCTACCGTTCAGATTCTTGGAGCTGAAAAGGCACTTTTCAGAGCCCTCAAATCTAGACGGGATACCCCTAAGTATGGTCTCA	-30.1	NA	NA	NA	NA	NA	NA	NA	NA	NA	NA	NA	NA	NA	NA	NA	NA	NA	NA	NA	NA	NA	NA	NA	NA	NA	NA	NA	NA	NA	NA	NA	NA	NA	NA	NA	NA	NA	NA	NA	NA	NA	NA	NA	NA
ICA1L	CCDS2354.1|Hs110|chr2	2	AAAAAAA	GAGGATGAGCACTTGGTGGCGTCTGATGCTGAACTGGATGCTAAACTTGAGGTTTTTCACTCTGTTCAAGAGACATGCACTGAACTTCTGAAGATAATCG	-19.5	TTTAAAA	TTTCAAGCAGAACGGGATGCAACTCAAGCTGGCAAAATGATGGATGCCACTGGCAAGGCACTTTGTTCTTCAGCCAAGCAAAGATTGGCCCTGTGTACTC	-23.4	NA	NA	NA	NA	NA	NA	NA	NA	NA	NA	NA	NA	NA	NA	NA	NA	NA	NA	NA	NA	NA	NA	NA	NA	NA	NA	NA	NA	NA	NA	NA	NA	NA	NA	NA	NA	NA	NA	NA	NA	NA
CYP20A1	CCDS2357.1|Hs110|chr2	3	CCCTTTT	GAAACCATGCTGAAGTCATTATTAAGGTATCAATCTGGTGGTGGCAGTGTGAGTGAAAACCACATGAGGAAAAAATTGTATGAAAATGGTGTGACTGATT	-18.4	TTTTTTA	ACCACCTCTGAAGAAGTTCAAAAAAAATTATATGAAGAGATAAACCAAGTTTTTGGAAATGGTCCTGTTACTCCAGAGAAAATTGAGCAGCTCAGATATT	-13.7	AAAAAAA	TTATATGAAGAGATAAACCAAGTTTTTGGAAATGGTCCTGTTACTCCAGAGAAAATTGAGCAGCTCAGATATTGTCAGCATGTGCTTTGTGAAACTGTTC	-12.2	NA	NA	NA	NA	NA	NA	NA	NA	NA	NA	NA	NA	NA	NA	NA	NA	NA	NA	NA	NA	NA	NA	NA	NA	NA	NA	NA	NA	NA	NA	NA	NA	NA	NA	NA	NA	NA	NA
RAPH1	CCDS2359.1|Hs110|chr2	3	CCCTTTA	TCCCCGCAACCTAAGATAGTCACCCCCTACACTGCTTCACAGCCTTCACCACCTCTACCTCCTCCGCCACCCCCACCTCCTCCTCCACCACCCCCTCCAC	-1.6	CCCAAAA	CCCCTTGTGACCATCCCCGCACCAACCAGCACCAAGACTGTGGCACCTGTTGTGACTCAAGCTGCACCACCCACACCTACTCCTCCAGTGCCCCCAGCAA	-11.7	GGGAAAC	ACCTCTCCAAAAGTGGCAGTCGTTAATCCTCAACCACAACAATGGTCTAAAATGTCAGTGAAGAAGGCCCCTCCACCCACACGACCCAAACGGAATGATA	-13.1	NA	NA	NA	NA	NA	NA	NA	NA	NA	NA	NA	NA	NA	NA	NA	NA	NA	NA	NA	NA	NA	NA	NA	NA	NA	NA	NA	NA	NA	NA	NA	NA	NA	NA	NA	NA	NA	NA
ICOS	CCDS2363.1|Hs110|chr2	1	TTTTTTT	CTATACAACTTGGACCATTCTCATGCCAACTATTACTTCTGCAACCTATCAATTTTTGATCCTCCTCCTTTTAAAGTAACTCTTACAGGAGGATATTTGC	-12.2	NA	NA	NA	NA	NA	NA	NA	NA	NA	NA	NA	NA	NA	NA	NA	NA	NA	NA	NA	NA	NA	NA	NA	NA	NA	NA	NA	NA	NA	NA	NA	NA	NA	NA	NA	NA	NA	NA	NA	NA	NA	NA	NA	NA
NRP2	CCDS2364.1|Hs110|chr2	2	AAAAAAC	TTCACAAGCCCCAACGGGACCATCGAATCTCCTGGGTTTCCTGAGAAGTATCCACACAACTTGGACTGCACCTTTACCATCCTGGCCAAACCCAAGATGG	-22.9	CCCAAAC	GACCGGACGTTTCCAGATGACAGGAATTTCTTGCGGCTGCAGAGTGACAGCCAGAGAGAGGGCCAGTATGCCCGGCTCATCAGCCCCCCTGTCCACCTGC	-34.5	NA	NA	NA	NA	NA	NA	NA	NA	NA	NA	NA	NA	NA	NA	NA	NA	NA	NA	NA	NA	NA	NA	NA	NA	NA	NA	NA	NA	NA	NA	NA	NA	NA	NA	NA	NA	NA	NA	NA	NA	NA
NRP2	CCDS2365.1|Hs110|chr2	2	AAAAAAC	TTCACAAGCCCCAACGGGACCATCGAATCTCCTGGGTTTCCTGAGAAGTATCCACACAACTTGGACTGCACCTTTACCATCCTGGCCAAACCCAAGATGG	-22.9	CCCAAAC	GACCGGACGTTTCCAGATGACAGGAATTTCTTGCGGCTGCAGAGTGACAGCCAGAGAGAGGGCCAGTATGCCCGGCTCATCAGCCCCCCTGTCCACCTGC	-34.5	NA	NA	NA	NA	NA	NA	NA	NA	NA	NA	NA	NA	NA	NA	NA	NA	NA	NA	NA	NA	NA	NA	NA	NA	NA	NA	NA	NA	NA	NA	NA	NA	NA	NA	NA	NA	NA	NA	NA	NA	NA
EEF1B2	CCDS2367.1|Hs110|chr2	1	GGGTTTC	GGAGACCTGAAAAGCCCTGCCGGCCTCCAGGTGCTCAACGATTACCTGGCGGACAAGAGCTACATCGAGGGGTATGTGCCATCACAAGCAGATGTGGCAG	-28.5	NA	NA	NA	NA	NA	NA	NA	NA	NA	NA	NA	NA	NA	NA	NA	NA	NA	NA	NA	NA	NA	NA	NA	NA	NA	NA	NA	NA	NA	NA	NA	NA	NA	NA	NA	NA	NA	NA	NA	NA	NA	NA	NA	NA
CMKLR2	CCDS2368.1|Hs110|chr2	1	TTTTTTC	CTGACAGTGATCAGCCTGGACCACTATATCCACTTGATCCATCCTGTCTTATCTCATCGGCATCGAACCCTCAAGAACTCTCTGATTGTCATTATATTCA	-15.6	NA	NA	NA	NA	NA	NA	NA	NA	NA	NA	NA	NA	NA	NA	NA	NA	NA	NA	NA	NA	NA	NA	NA	NA	NA	NA	NA	NA	NA	NA	NA	NA	NA	NA	NA	NA	NA	NA	NA	NA	NA	NA	NA	NA
ADAM23	CCDS2369.1|Hs110|chr2	2	AAAAAAT	TTGGGAGTCCTGGCAGATGAAGACAATACATTGCAACAGAATAGCAGCAGTAATATCAGTTACAGCAATGCAATGCAGAAAGAAATCACACTGCCTTCAA	-17.4	GGGAAAC	TGCGGGAAGGATGGAGACCGGTGGATTCAGTGCAGCAAACATGATGTGTTCTGTGGATTCTTACTCTGTACCAATCTTACTCGAGCTCCACGTATTGGTC	-22	NA	NA	NA	NA	NA	NA	NA	NA	NA	NA	NA	NA	NA	NA	NA	NA	NA	NA	NA	NA	NA	NA	NA	NA	NA	NA	NA	NA	NA	NA	NA	NA	NA	NA	NA	NA	NA	NA	NA	NA	NA
FASTKD2	CCDS2371.1|Hs110|chr2	2	TTTAAAT	AACTTTCATAACAGAATGCAATCAACTGATATCATTAGATATCTCTTTCAGGATGCATTCATTTTTAAATCAGATGTTGGCTTTCAAACAAAGGGCATAA	-16.8	GGGTTTT	CATGTGATCTTGGTCAATAACTGGGAGATGGACAAACTAGAGATGGAAGATGCAGTCACATTTTTGAAGACTAAAATCTATTCAGTAGAAGCTCTTCCTG	-17.5	NA	NA	NA	NA	NA	NA	NA	NA	NA	NA	NA	NA	NA	NA	NA	NA	NA	NA	NA	NA	NA	NA	NA	NA	NA	NA	NA	NA	NA	NA	NA	NA	NA	NA	NA	NA	NA	NA	NA	NA	NA
CPO	CCDS2372.1|Hs110|chr2	1	AAATTTC	AATGCATCTTGGTGTAGTATTGGTGCCTCTAGAAACTGCCAAGATCAAACATTCTGTGGGACAGGGCCAGTGTCTGAACCAGAGACTAAAGCTGTTGCCA	-26.5	NA	NA	NA	NA	NA	NA	NA	NA	NA	NA	NA	NA	NA	NA	NA	NA	NA	NA	NA	NA	NA	NA	NA	NA	NA	NA	NA	NA	NA	NA	NA	NA	NA	NA	NA	NA	NA	NA	NA	NA	NA	NA	NA	NA
PIKFYVE	CCDS2382.1|Hs110|chr2	2	CCCTTTT	AAATCAGCTTATAGTTCTTTTGTAAATCTCTTTCGTTTTAACAAAGAGAGAGCAGAAGGAGGCCAGGGAGAACAGCAGCCTTTGAGTGGAAGTTGGACCA	-24.1	CCCTTTT	GCTCATTCAAAGGATGCATCAAGTACTTCAAGTGGCCAATCAGGAAGCAAAAATGAGGGTGATGAAGAGAGAGGGCTTATTCTGAGTGATGCTGTGTGGT	-19.6	NA	NA	NA	NA	NA	NA	NA	NA	NA	NA	NA	NA	NA	NA	NA	NA	NA	NA	NA	NA	NA	NA	NA	NA	NA	NA	NA	NA	NA	NA	NA	NA	NA	NA	NA	NA	NA	NA	NA	NA	NA
PTH2R	CCDS2383.1|Hs110|chr2	1	GGGTTTC	TTTGTGTCTATCATCTACTGCTACTGCAATGGAGAGGTTCAGGCAGAGGTGAAGAAGATGTGGAGTCGGTGGAACCTCTCCGTGGACTGGAAAAGGACAC	-30.8	NA	NA	NA	NA	NA	NA	NA	NA	NA	NA	NA	NA	NA	NA	NA	NA	NA	NA	NA	NA	NA	NA	NA	NA	NA	NA	NA	NA	NA	NA	NA	NA	NA	NA	NA	NA	NA	NA	NA	NA	NA	NA	NA	NA
MAP2	CCDS2384.1|Hs110|chr2	4	GGGTTTA	GTTGCCCCCATATCTCCTGGCCCTCTGACTCCCATGAGGGAAAAAGATGTATTTGATGATATCCCAAAATGGGAAGGGAAACAGTTTGATTCTCCCATGC	-22.8	CCCAAAA	TGGGAAGGGAAACAGTTTGATTCTCCCATGCCAAGTCCCTTTCAAGGGGGAAGCTTCACTCTTCCTTTAGATGTCATGAAGAATGAAATAGTTACAGAAA	-22.1	CCCAAAA	CCTGCAGATGAAGAAATAGGCATAATTCAGACCTCCACAGAGCACACTTTCTCAGAACAGAAAGACCAAGAGCCTACCACAGATATGTTGAAACAGGACT	-13	TTTAAAA	CCTGCTATCAAATATACTAGACCAACTCATCTCTCCTGTGTTAAGCGGAAAACCACAGCAGCAGGTGGGGAATCAGCTCTGGCTCCCAGTGTATTTAAAC	-22.8	NA	NA	NA	NA	NA	NA	NA	NA	NA	NA	NA	NA	NA	NA	NA	NA	NA	NA	NA	NA	NA	NA	NA	NA	NA	NA	NA	NA	NA	NA	NA	NA	NA	NA	NA
UNC80	CCDS2387.2|Hs110|chr2	5	AAAAAAA	GATTCCGGAATGCTGAAGTACATCAGACTTCAGGTGATGAGCTTGTCGCCTGCTCCCTTATCTCTGTTAATCAAGGCAGCACCAATTCTGACAGAGGAGA	-24.4	TTTAAAA	AGATTGGATAGAATGTTCAACAAAATTCATAAGATGCCTACTTTGAGGCGACAGGTTGAGTGGGAGCCTGCCAGCAATTTGATTGAAGGGGTTTGTTTGA	-19.9	TTTAAAA	GAAGATTTTCCTTTAAGCCATGTGATCTCCCCATTCACCAATCAAGAGCGAAGGGAGGGGATGCTTTTAAATCTGCTCATCCCATTTGTGCTCACAGTAG	-19.2	TTTAAAT	CTGCTCATCCCATTTGTGCTCACAGTAGGATCTGGAAGCAAAGATAGCCCATGGCTGGAGCAGCCTGAGGTGCAGCTGCTGCTGCAGACAGTCATCAATG	-32.9	CCCTTTC	ATCCAGTGCAAGCTGCTGGCCCAACCAGCAGAGAATCATGAAGAGCTTTCCGCCCGGCAACATATTGCCGACCAGCTGGAGCGGCGCTTCATACCACGCC	-34.1	NA	NA	NA	NA	NA	NA	NA	NA	NA	NA	NA	NA	NA	NA	NA	NA	NA	NA	NA	NA	NA	NA	NA	NA	NA	NA	NA	NA	NA	NA	NA	NA
RPE	CCDS2388.1|Hs110|chr2	1	CCCTTTC	TTTGACATGCACATGATGGTGTCCAAGCCAGAACAGTGGGTAAAGCCAATGGCTGTAGCAGGAGCCAATCAGTACACCTTTCATCTCGAGGCTACTGAGA	-23.6	NA	NA	NA	NA	NA	NA	NA	NA	NA	NA	NA	NA	NA	NA	NA	NA	NA	NA	NA	NA	NA	NA	NA	NA	NA	NA	NA	NA	NA	NA	NA	NA	NA	NA	NA	NA	NA	NA	NA	NA	NA	NA	NA	NA
MYL1	CCDS2390.1|Hs110|chr2	1	GGGAAAC	CCCAGCAATGAAGAGCTGAATGCCAAGAAAATTGAGTTTGAACAATTTCTGCCTATGATGCAAGCCATTTCCAACAACAAGGACCAGGCCACCTATGAAG	-14.9	NA	NA	NA	NA	NA	NA	NA	NA	NA	NA	NA	NA	NA	NA	NA	NA	NA	NA	NA	NA	NA	NA	NA	NA	NA	NA	NA	NA	NA	NA	NA	NA	NA	NA	NA	NA	NA	NA	NA	NA	NA	NA	NA	NA
MYL1	CCDS2391.1|Hs110|chr2	1	GGGAAAC	CCCAGCAATGAAGAGCTGAATGCCAAGAAAATTGAGTTTGAACAATTTCTGCCTATGATGCAAGCCATTTCCAACAACAAGGACCAGGCCACCTATGAAG	-14.9	NA	NA	NA	NA	NA	NA	NA	NA	NA	NA	NA	NA	NA	NA	NA	NA	NA	NA	NA	NA	NA	NA	NA	NA	NA	NA	NA	NA	NA	NA	NA	NA	NA	NA	NA	NA	NA	NA	NA	NA	NA	NA	NA	NA
CPS1	CCDS2393.1|Hs110|chr2	2	CCCAAAC	ATTGCATCAGTCCAGACCAATGAGGTGGGCTTAAAGCAAGCGGATACTGTCTACTTTCTTCCCATCACCCCTCAGTTTGTCACAGAGGTCATCAAGGCAG	-18.5	TTTAAAC	ATGGAAAAGACACTGAAAGGCCTCAACAGTGAGTCCATGACAGAAGAAACCCTGAAAAGGGCAAAGGAGATTGGGTTCTCAGATAAGCAGATTTCAAAAT	-18.1	NA	NA	NA	NA	NA	NA	NA	NA	NA	NA	NA	NA	NA	NA	NA	NA	NA	NA	NA	NA	NA	NA	NA	NA	NA	NA	NA	NA	NA	NA	NA	NA	NA	NA	NA	NA	NA	NA	NA	NA	NA
ERBB4	CCDS2394.1|Hs110|chr2	6	TTTAAAC	TACAGAAAAGATGGAAACTTTGGACTTCAAGAACTTGGATTAAAGAACTTGACAGAAATCCTAAATGGTGGAGTCTATGTAGACCAGAACAAATTCCTTT	-16.7	CCCAAAA	GCTTGTGATGGCATTGGCACAGGATCATTGATGTCAGCTCAGACTGTGGATTCCAGTAACATTGACAAATTCATAAACTGTACCAAGATCAATGGGAATT	-22.2	CCCAAAC	TGTGTGGAAAAATGTCCAGATGGCTTACAGGGGGCAAACAGTTTCATTTTCAAGTATGCTGATCCAGATCGGGAGTGCCACCCATGCCATCCAAACTGCA	-25.4	CCCTTTT	GTTTCTCGGAGAAAAAATGGAGACCTTCAAGCATTGGATAATCCCGAATATCACAATGCATCCAATGGTCCACCCAAGGCCGAGGATGAGTATGTGAATG	-24.2	AAAAAAT	GGAGACCTTCAAGCATTGGATAATCCCGAATATCACAATGCATCCAATGGTCCACCCAAGGCCGAGGATGAGTATGTGAATGAGCCACTGTACCTCAACA	-23.5	GGGAAAA	GCTGAGTACCTGAAGAACAACATACTGTCAATGCCAGAGAAGGCCAAGAAAGCGTTTGACAACCCTGACTACTGGAACCACAGCCTGCCACCTCGGAGCA	-13.3	NA	NA	NA	NA	NA	NA	NA	NA	NA	NA	NA	NA	NA	NA	NA	NA	NA	NA	NA	NA	NA	NA	NA	NA	NA	NA	NA	NA	NA
IKZF2	CCDS2395.1|Hs110|chr2	1	GGGAAAA	CGTAAAAGCTCCACTCCACAAAAGTTTGTGGGGGAAAAGCTCATGCGATTCAGCTACCCAGATATTCACTTTGATATGAACTTAACATATGAGAAGGAGG	-24.5	NA	NA	NA	NA	NA	NA	NA	NA	NA	NA	NA	NA	NA	NA	NA	NA	NA	NA	NA	NA	NA	NA	NA	NA	NA	NA	NA	NA	NA	NA	NA	NA	NA	NA	NA	NA	NA	NA	NA	NA	NA	NA	NA	NA
SPAG16	CCDS2396.1|Hs110|chr2	2	AAATTTA	AAGAAAGATTTGAAGCACTACAAACAAGCAGCTGACAAAGCTAGAGAAGATTTGCTGAAAATTCAGAAAGAACGTGATTTTCATCGAATGCATCATAAGC	-13.5	AAAAAAC	AAATTAATTAATGACCTCAAAGGGTTGAAGTTACATTATGCATCTTATGAACCGACTATAAGGGTGTTACATGAGAAACACCACACTTTACTGAAGGAGA	-15.8	NA	NA	NA	NA	NA	NA	NA	NA	NA	NA	NA	NA	NA	NA	NA	NA	NA	NA	NA	NA	NA	NA	NA	NA	NA	NA	NA	NA	NA	NA	NA	NA	NA	NA	NA	NA	NA	NA	NA	NA	NA
BARD1	CCDS2397.1|Hs110|chr2	1	AAAAAAA	GATGCAAGTGCTCAGCAAGACTCATATGAATTTGTTTCCCCAAGTCCTCCTGCAGATGTTTCTGAGAGGGCTAAAAAGGCTTCTGCAAGATCTGGAAAAA	-20.7	NA	NA	NA	NA	NA	NA	NA	NA	NA	NA	NA	NA	NA	NA	NA	NA	NA	NA	NA	NA	NA	NA	NA	NA	NA	NA	NA	NA	NA	NA	NA	NA	NA	NA	NA	NA	NA	NA	NA	NA	NA	NA	NA	NA
ATIC	CCDS2398.1|Hs110|chr2	1	CCCTTTC	CGAGATAACGTAGACAGAGCTAAAAGGAGTGGTGTGGCGTACATTGCGGCTCCCTCCGGTTCTGCTGCTGACAAAGTTGTGATTGAGGCCTGCGACGAAC	-31.6	NA	NA	NA	NA	NA	NA	NA	NA	NA	NA	NA	NA	NA	NA	NA	NA	NA	NA	NA	NA	NA	NA	NA	NA	NA	NA	NA	NA	NA	NA	NA	NA	NA	NA	NA	NA	NA	NA	NA	NA	NA	NA	NA	NA
FN1	CCDS2399.1|Hs110|chr2	2	GGGAAAT	TCTTTGGAAGAAGTGGTCCATGCTGATCAGAGCTCCTGCACTTTTGATAACCTGAGTCCCGGCCTGGAGTACAATGTCAGTGTTTACACTGTCAAGGATG	-25.2	CCCTTTC	GTCACCCACCCTGGGTATGACACTGGAAATGGTATTCAGCTTCCTGGCACTTCTGGTCAGCAACCCAGTGTTGGGCAACAAATGATCTTTGAGGAACATG	-26.6	NA	NA	NA	NA	NA	NA	NA	NA	NA	NA	NA	NA	NA	NA	NA	NA	NA	NA	NA	NA	NA	NA	NA	NA	NA	NA	NA	NA	NA	NA	NA	NA	NA	NA	NA	NA	NA	NA	NA	NA	NA
FN1	CCDS2400.1|Hs110|chr2	1	GGGAAAT	TCTTTGGAAGAAGTGGTCCATGCTGATCAGAGCTCCTGCACTTTTGATAACCTGAGTCCCGGCCTGGAGTACAATGTCAGTGTTTACACTGTCAAGGATG	-25.2	NA	NA	NA	NA	NA	NA	NA	NA	NA	NA	NA	NA	NA	NA	NA	NA	NA	NA	NA	NA	NA	NA	NA	NA	NA	NA	NA	NA	NA	NA	NA	NA	NA	NA	NA	NA	NA	NA	NA	NA	NA	NA	NA	NA
XRCC5	CCDS2402.1|Hs110|chr2	4	AAAAAAA	GAAGATATACAAAAAGAAACAGTTTATTGCTTAAATGATGATGATGAAACTGAAGTTTTAAAAGAGGATATTATTCAAGGGTTCCGCTATGGAAGTGATA	-8.8	TTTAAAA	GAGGATATTATTCAAGGGTTCCGCTATGGAAGTGATATAGTTCCTTTCTCTAAAGTGGATGAGGAACAAATGAAATATAAATCGGAGGGGAAGTGCTTCT	-18.1	GGGAAAT	CAAGTTCTAAAGGTCTTTGCAGCAAGAGATGATGAGGCAGCTGCAGTTGCACTTTCCTCCCTGATTCATGCTTTGGATGACTTAGACATGGTGGCCATAG	-21.1	CCCAAAT	CCTCGATTTCAGAGATTATTTCAGTGTCTGCTGCACAGAGCTTTACATCCCCGGGAGCCTCTACCCCCAATTCAGCAGCATATTTGGAATATGCTGAATC	-22.3	NA	NA	NA	NA	NA	NA	NA	NA	NA	NA	NA	NA	NA	NA	NA	NA	NA	NA	NA	NA	NA	NA	NA	NA	NA	NA	NA	NA	NA	NA	NA	NA	NA	NA	NA
SMARCAL1	CCDS2403.1|Hs110|chr2	2	AAATTTC	CCAAGGGAGTCTTGTAAGCCAGTGAGCCATGGTGTCATTTTCAAGCAACAGAATCTCAGTAGCTCATCTAATGCTGACCAAAGACCTCATGATTCCCACA	-22.1	CCCTTTT	AAAGTTGTCATCATTGATGAATCTCACTTCCTCAAAAACAGTAGGACTGCCCGCTGTCGAGCAGCTATGCCGGTCCTAAAGGTTGCCAAGAGGGTGATCC	-28.2	NA	NA	NA	NA	NA	NA	NA	NA	NA	NA	NA	NA	NA	NA	NA	NA	NA	NA	NA	NA	NA	NA	NA	NA	NA	NA	NA	NA	NA	NA	NA	NA	NA	NA	NA	NA	NA	NA	NA	NA	NA
TNS1	CCDS2407.1|Hs110|chr2	2	GGGAAAC	CGAGGCAGGATAGGAGTTGTCATCGCGGCTTACATGCACTACAGCAACATTTCTGCCAGTGCGGACCAGGCTCTGGACCGGTTTGCAATGAAGCGGTTCT	-30.2	GGGTTTA	GCTGGCTACCAGAGGGAGGGGCCCCACCCAGCCTGGCCACAGCCAGTGACCACCTCCCACTATGCCCATGACCCCAGCGGTATGTTCCGCTCTCAATCCT	-31.4	NA	NA	NA	NA	NA	NA	NA	NA	NA	NA	NA	NA	NA	NA	NA	NA	NA	NA	NA	NA	NA	NA	NA	NA	NA	NA	NA	NA	NA	NA	NA	NA	NA	NA	NA	NA	NA	NA	NA	NA	NA
CXCR2	CCDS2408.1|Hs110|chr2	2	CCCTTTT	CTACTAGATGCCGCCCCATGTGAACCAGAATCCCTGGAAATCAACAAGTATTTTGTGGTCATTATCTATGCCCTGGTATTCCTGCTGAGCCTGCTGGGAA	-19	GGGAAAC	TCCCTCGTGATGCTGGTCATCTTATACAGCAGGGTCGGCCGCTCCGTCACTGATGTCTACCTGCTGAACCTAGCCTTGGCCGACCTACTCTTTGCCCTGA	-26.8	NA	NA	NA	NA	NA	NA	NA	NA	NA	NA	NA	NA	NA	NA	NA	NA	NA	NA	NA	NA	NA	NA	NA	NA	NA	NA	NA	NA	NA	NA	NA	NA	NA	NA	NA	NA	NA	NA	NA	NA	NA
CXCR1	CCDS2409.1|Hs110|chr2	4	AAATTTC	ACTGGCATGCCACCTGCAGATGAAGATTACAGCCCCTGTATGCTAGAAACTGAGACACTCAACAAGTATGTTGTGATCATCGCCTATGCCCTAGTGTTCC	-20.6	GGGAAAC	TCCCTGGTGATGCTGGTCATCTTATACAGCAGGGTCGGCCGCTCCGTCACTGATGTCTACCTGCTGAACCTGGCCTTGGCCGACCTACTCTTTGCCCTGA	-27.9	GGGAAAT	GACACAGCAAAATGGCGGATGGTGTTGCGGATCCTGCCTCACACCTTTGGCTTCATCGTGCCGCTGTTTGTCATGCTGTTCTGCTATGGATTCACCCTGC	-30.5	AAATTTT	CGCCATGGATTCCTCAAGATCCTGGCTATGCATGGCCTGGTCAGCAAGGAGTTCTTGGCACGTCATCGTGTTACCTCCTACACTTCTTCGTCTGTCAATG	-31.5	NA	NA	NA	NA	NA	NA	NA	NA	NA	NA	NA	NA	NA	NA	NA	NA	NA	NA	NA	NA	NA	NA	NA	NA	NA	NA	NA	NA	NA	NA	NA	NA	NA	NA	NA
SLC11A1	CCDS2415.1|Hs110|chr2	1	TTTTTTT	GGACTCCTTATAACCATTATGGCCTTGACCTTTGGCTATGAGTATGTGGTGGCGCGTCCTGAGCAGGGAGCGCTTCTTCGGGGCCTGTTCCTGCCCTCGT	-33.2	NA	NA	NA	NA	NA	NA	NA	NA	NA	NA	NA	NA	NA	NA	NA	NA	NA	NA	NA	NA	NA	NA	NA	NA	NA	NA	NA	NA	NA	NA	NA	NA	NA	NA	NA	NA	NA	NA	NA	NA	NA	NA	NA	NA
USP37	CCDS2418.1|Hs110|chr2	1	GGGAAAT	ACCTGCTATATGAATGCTATTCTACAATCTCTATTTTCACTCCAGTCATTTGCAAATGACTTGCTTAAACAAGGTATCCCATGGAAGAAAATTCCACTCA	-11.9	NA	NA	NA	NA	NA	NA	NA	NA	NA	NA	NA	NA	NA	NA	NA	NA	NA	NA	NA	NA	NA	NA	NA	NA	NA	NA	NA	NA	NA	NA	NA	NA	NA	NA	NA	NA	NA	NA	NA	NA	NA	NA	NA	NA
STK36	CCDS2421.1|Hs110|chr2	1	CCCAAAA	TTGGGGCGCTCAGAGAAGGAGCTGAGGAATTTGCAACGAGAGATTGAAATAATGCGGGGTCTGCGGCATCCCAACATTGTGCATATGCTTGACAGCTTTG	-21.5	NA	NA	NA	NA	NA	NA	NA	NA	NA	NA	NA	NA	NA	NA	NA	NA	NA	NA	NA	NA	NA	NA	NA	NA	NA	NA	NA	NA	NA	NA	NA	NA	NA	NA	NA	NA	NA	NA	NA	NA	NA	NA	NA	NA
TTLL4	CCDS2422.1|Hs110|chr2	3	CCCTTTT	TCTCTCCCTCAAAAGAGCCTCCCTGTCAGTCTCACTGCCAACAAGGCCACTTCTTCCATGGTCTTCTCCATGGCCCAGCCCATGGCCTCCTCATCCACAG	-22.6	CCCTTTT	CCTCAAACTCTTGGCATAGCCAACGTGGCCACCCGCCTCTCTTCCATCCAGCTGGGCCAGTCTGAGAAGGAGAGACCTGAGGAGGCCAGGGAGCTGGACT	-34.5	GGGAAAA	CAAAGCTCCTGTGAGGTTAGCCTACTACTCTCTGAAGACGGGACCACGCCCAAATCCAAGAAGACTCAAGCTGGCCTTTCCCCTTATCCCCAGAAACCCA	-17	NA	NA	NA	NA	NA	NA	NA	NA	NA	NA	NA	NA	NA	NA	NA	NA	NA	NA	NA	NA	NA	NA	NA	NA	NA	NA	NA	NA	NA	NA	NA	NA	NA	NA	NA	NA	NA	NA
CFAP65	CCDS2430.2|Hs110|chr2	6	CCCAAAT	GCCAACCCCGCTGCCACCACCCACTACATGCTCCGGCTGGTGGGCGTTGGGCTCACCAGCAGCCTCTCTGCAAAGGAAAAGGAGCTGGCCTTTGGGAATG	-37	CCCTTTA	AGGCTTGACTTCAATTTCGGGGCCGCACCATTCAAGGCCCCACCTTCCGTGGTATTCCTGGCCCTGAAGAACAGCGGAGTGGTGTCCCTGGACTGGGCCT	-36.1	AAATTTC	ATAGGTGTGACAGTGAAGCCGGAGCAGAAGTATGTGCACTTCACCTCTACTACCCACCAGTTCATCCCCATTCCCATTGGTGACACGCTACCCCCACGGC	-20	AAAAAAT	TTTGATCACCCCATCTTTTGCTGCCTCAACCCCAAAGGGGAGATCCAGCCAGGCAGCACTGCCCGGGTCTTGTGGATCTTCTCACCTATCGAGGCCAAGA	-32.3	AAATTTT	GATCACCCCATCTTTTGCTGCCTCAACCCCAAAGGGGAGATCCAGCCAGGCAGCACTGCCCGGGTCTTGTGGATCTTCTCACCTATCGAGGCCAAGACCT	-32.9	GGGAAAC	ATACCTGTGCAGAGCAAGTGCAGCCGCCTGCTCTTCCTCAACAACATCTCCAAGAACGAGGAAATTGCCTTCTCCTGGCAGCCAAGTCCTCTAGATTTTG	-23.9	NA	NA	NA	NA	NA	NA	NA	NA	NA	NA	NA	NA	NA	NA	NA	NA	NA	NA	NA	NA	NA	NA	NA	NA	NA	NA	NA	NA	NA
DNAJB2	CCDS2439.1|Hs110|chr2	1	CCCTTTT	GCAGAGCTCTTTGATGACCTGGGCCCCTTCTCAGAGCTTCAGAACCGGGGTTCCCGACACTCAGGCCCCTTCTTTACCTTCTCTTCCTCCTTCCCTGGGC	-20.5	NA	NA	NA	NA	NA	NA	NA	NA	NA	NA	NA	NA	NA	NA	NA	NA	NA	NA	NA	NA	NA	NA	NA	NA	NA	NA	NA	NA	NA	NA	NA	NA	NA	NA	NA	NA	NA	NA	NA	NA	NA	NA	NA	NA
GMPPA	CCDS2441.1|Hs110|chr2	1	CCCTTTC	TTACTCCTTGGCACTACGGCTAACAGGACGCAATCCCTCAACTACGGCTGCATCGTTGAGAATCCACAGACACACGAGGTATTGCACTATGTGGAGAAAC	-20.4	NA	NA	NA	NA	NA	NA	NA	NA	NA	NA	NA	NA	NA	NA	NA	NA	NA	NA	NA	NA	NA	NA	NA	NA	NA	NA	NA	NA	NA	NA	NA	NA	NA	NA	NA	NA	NA	NA	NA	NA	NA	NA	NA	NA
EPHA4	CCDS2447.1|Hs110|chr2	1	AAAAAAT	ACACCAATCCGAACCTACCAAGTGTGCAATGTGATGGAACCCAGCCAGAATAACTGGCTACGAACTGATTGGATCACCCGAGAAGGGGCTCAGAGGGTGT	-24.4	NA	NA	NA	NA	NA	NA	NA	NA	NA	NA	NA	NA	NA	NA	NA	NA	NA	NA	NA	NA	NA	NA	NA	NA	NA	NA	NA	NA	NA	NA	NA	NA	NA	NA	NA	NA	NA	NA	NA	NA	NA	NA	NA	NA
FARSB	CCDS2454.1|Hs110|chr2	2	TTTAAAA	TCAGAAGTCATAGGTGATGGGAATCAGATTGAGATTGAAATCCCTCCAACCAGAGCTGACATTATCCATGCATGTGATATTGTAGAAGATGCAGCTATTG	-22.3	AAAAAAC	TACAGACATCTCTGTGCTGTTTATTACAACAAGAATCCTGGGTTTGAGATCATTCATGGGCTGCTGGACAGAATTATGCAGTTGCTCGATGTGCCTCCTG	-18	NA	NA	NA	NA	NA	NA	NA	NA	NA	NA	NA	NA	NA	NA	NA	NA	NA	NA	NA	NA	NA	NA	NA	NA	NA	NA	NA	NA	NA	NA	NA	NA	NA	NA	NA	NA	NA	NA	NA	NA	NA
ACSL3	CCDS2455.1|Hs110|chr2	5	TTTTTTC	TCCGAGTCAAGACAAGAAAAATCAAACCGAATTAAAGCAAAGCCTGTAAATTCAAAACCTGATTCTGCATACAGATCTGTTAATAGTTTGGATGGTTTGG	-14	AAAAAAC	AAATTTAAGAACAAAAGACTCTTGGGAACACGTGAAGTTTTAAATGAGGAAGATGAAGTACAACCAAATGGAAAAATTTTTAAAAAGGTTATTCTTGGAC	-9.2	TTTAAAT	GAGGAAGATGAAGTACAACCAAATGGAAAAATTTTTAAAAAGGTTATTCTTGGACAGTATAATTGGCTTTCCTATGAAGATGTCTTTGTTCGAGCCTTTA	-15	GGGAAAT	ATTCGTCTCCTGTTGTGTGGTGGCGCTCCACTTTCTGCAACCACGCAGCGATTCATGAACATCTGTTTCTGCTGTCCTGTTGGTCAGGGATACGGGCTCA	-32.7	AAAAAAC	TGGGAGGAAGGTGGATACTTTAATACTGATAAGCCACACCCCAGGGGTGAAATTCTTATTGGGGGCCAAAGTGTGACAATGGGGTACTACAAAAATGAAG	-19	NA	NA	NA	NA	NA	NA	NA	NA	NA	NA	NA	NA	NA	NA	NA	NA	NA	NA	NA	NA	NA	NA	NA	NA	NA	NA	NA	NA	NA	NA	NA	NA
SCG2	CCDS2457.1|Hs110|chr2	4	CCCTTTA	ATTTTCCTCATCTCTGGGGCTGAAGCAGCTTCATTTCAGAGAAACCAGCTGCTTCAGAAAGAACCAGACCTCAGGTTGGAAAATGTCCAAAAGTTTCCCA	-30.8	AAAAAAT	GAACAAATCAACGATGAGATGAAACGCTCAGGGCAGCTTGGCATCCAGGAAGAAGATCTTCGGAAAGAGAGTAAAGACCAACTCTCAGATGATGTCTCCA	-22.3	TTTAAAT	CTTTTAGGGATGGAGAGTGCAGCAAATCAGAAAACGTCGTATTTTCCCAATCCATATAACCAGGAGAAAGTTCTGCCAAGGCTCCCTTATGGTGCTGGAA	-22.8	CCCAAAT	AGGCAGTACTGGGATGAAGATCTGTTAATGAAAGTGCTGGAATACCTCAACCAAGAAAAGGCAGAAAAGGGAAGGGAGCATATTGCTAAGAGAGCAATGG	-16.7	NA	NA	NA	NA	NA	NA	NA	NA	NA	NA	NA	NA	NA	NA	NA	NA	NA	NA	NA	NA	NA	NA	NA	NA	NA	NA	NA	NA	NA	NA	NA	NA	NA	NA	NA
MRPL44	CCDS2459.1|Hs110|chr2	1	AAAAAAT	CTTGTTGACTTTCTCACTGGTGAGGAAGTCGTGTGTCACGTGGCTAGAAACTTGGCTGTGGAGCAGTTAACACTGAGTGAAGAATTCCCAGTGCCCCCAG	-28.6	NA	NA	NA	NA	NA	NA	NA	NA	NA	NA	NA	NA	NA	NA	NA	NA	NA	NA	NA	NA	NA	NA	NA	NA	NA	NA	NA	NA	NA	NA	NA	NA	NA	NA	NA	NA	NA	NA	NA	NA	NA	NA	NA	NA
SERPINE2	CCDS2460.1|Hs110|chr2	1	AAATTTT	GCAAAAATAACAACAGGGTCAGAAAACCTCCATGTTTCTCATATCTTGCAAAAAGCAAAAATTGAAGTCAGTGAAGATGGAACCAAAGCTTCAGCAGCAA	-12.5	NA	NA	NA	NA	NA	NA	NA	NA	NA	NA	NA	NA	NA	NA	NA	NA	NA	NA	NA	NA	NA	NA	NA	NA	NA	NA	NA	NA	NA	NA	NA	NA	NA	NA	NA	NA	NA	NA	NA	NA	NA	NA	NA	NA
CUL3	CCDS2462.1|Hs110|chr2	1	AAAAAAC	ATGATATCTAAGTTAAAGACTGAATGTGGATGTCAGTTCACGTCAAAACTGGAAGGAATGTTTAGGGATATGAGCATCTCAAACACAACGATGGATGAAT	-19.1	NA	NA	NA	NA	NA	NA	NA	NA	NA	NA	NA	NA	NA	NA	NA	NA	NA	NA	NA	NA	NA	NA	NA	NA	NA	NA	NA	NA	NA	NA	NA	NA	NA	NA	NA	NA	NA	NA	NA	NA	NA	NA	NA	NA
AGFG1	CCDS2467.1|Hs110|chr2	1	CCCTTTT	GGTCAAGTTGCAGCTGCTGGAGTATCTAGTAATCCTTTTATGACTGGTGCACCAACAGGACAATTTCCAACAGGAAGCTCATCAACCAATCCTTTCTTAT	-18.2	NA	NA	NA	NA	NA	NA	NA	NA	NA	NA	NA	NA	NA	NA	NA	NA	NA	NA	NA	NA	NA	NA	NA	NA	NA	NA	NA	NA	NA	NA	NA	NA	NA	NA	NA	NA	NA	NA	NA	NA	NA	NA	NA	NA
SLC19A3	CCDS2468.1|Hs110|chr2	1	TTTTTTC	TCCATGATGAGACCCTCAGAACCATTCCTTATCCCATATTTATCTGGACCAGATAAAAACCTGACCAGTGCAGAGATAACAAATGAGATCTTCCCCGTTT	-12.7	NA	NA	NA	NA	NA	NA	NA	NA	NA	NA	NA	NA	NA	NA	NA	NA	NA	NA	NA	NA	NA	NA	NA	NA	NA	NA	NA	NA	NA	NA	NA	NA	NA	NA	NA	NA	NA	NA	NA	NA	NA	NA	NA	NA
SLC16A14	CCDS2473.1|Hs110|chr2	3	CCCAAAC	ATTGATGGCGGATGGGCTTGGATGATGGTGCTCTCCTCTTTCTTTGTGCACATCCTCATCATGGGCTCCCAGATGGCCCTGGGTGTCCTCAACGTGGAAT	-34.9	CCCTTTC	ATCGGCTTGTTCATTAACACCTGTGGGTGCCGCCAGACTGCGATCATTGGAGGGCTCGTCAACTCCCTGGGCTGGGTGTTGAGTGCCTATGCTGCAAACG	-28.7	CCCAAAC	GACCCAGGAGAGAAAGATGTGCGTGGCCTGCCAGCGCACTCCACAGAATCTGTGAAGTCAACTGGACAGCAGGGAAGAACAGAAGAGAAGGATGGTGGGC	-25.2	NA	NA	NA	NA	NA	NA	NA	NA	NA	NA	NA	NA	NA	NA	NA	NA	NA	NA	NA	NA	NA	NA	NA	NA	NA	NA	NA	NA	NA	NA	NA	NA	NA	NA	NA	NA	NA	NA
SP100	CCDS2477.1|Hs110|chr2	2	CCCTTTA	GAATCAAATGATGAAAAGGAGGGCCAAGAAGCCACTTGCTCACGACCCCAGATTGTACCAGAGCCCATGGATTTCAGAAAATTATCTACATTCAGAGAAA	-12.1	CCCAAAA	ATCAAAGGAGAACATCCTGGCCTGTCCATTGATGATGTTGTGAAGAAACTGGCAGGGATGTGGAATAACACCGCTGCAGCTGACAAGCAGTTTTATGAAA	-21.9	NA	NA	NA	NA	NA	NA	NA	NA	NA	NA	NA	NA	NA	NA	NA	NA	NA	NA	NA	NA	NA	NA	NA	NA	NA	NA	NA	NA	NA	NA	NA	NA	NA	NA	NA	NA	NA	NA	NA	NA	NA
PSMD1	CCDS2482.1|Hs110|chr2	2	AAAAAAA	CCAATTGACCAGAGATTGGAAGGCATCGTAAATAAAATGTTCCAGCGATGTCTAGATGATCACAAGTATAAACAGGCTATTGGCATTGCTCTGGAGACAC	-22.5	AAAAAAC	ACAAAGGATGCAGTACGGAATTCTGTATGTCATACTGCAACCGTTATAGCAAACTCTTTTATGCACTGTGGGACAACCAGTGACCAGTTTCTTAGAGATA	-19.3	NA	NA	NA	NA	NA	NA	NA	NA	NA	NA	NA	NA	NA	NA	NA	NA	NA	NA	NA	NA	NA	NA	NA	NA	NA	NA	NA	NA	NA	NA	NA	NA	NA	NA	NA	NA	NA	NA	NA	NA	NA
HTR2B	CCDS2483.1|Hs110|chr2	2	GGGAAAT	AAACTGCACTGGGCAGCTCTTCTGATACTCATGGTGATAATACCCACAATTGGTGGAAATACCCTTGTTATTCTGGCTGTTTCACTGGAGAAGAAGCTGC	-23.7	CCCAAAC	AATATCACTTGTGTGCTGACAAAGGAACGTTTTGGCGATTTCATGCTCTTTGGCTCACTGGCTGCCTTCTTCACACCTCTTGCAATTATGATTGTCACCT	-13	NA	NA	NA	NA	NA	NA	NA	NA	NA	NA	NA	NA	NA	NA	NA	NA	NA	NA	NA	NA	NA	NA	NA	NA	NA	NA	NA	NA	NA	NA	NA	NA	NA	NA	NA	NA	NA	NA	NA	NA	NA
TIGD1	CCDS2495.1|Hs110|chr2	1	TTTAAAT	CAAAAACTAGAAATGATTAAACTGAGTGAGGAAGGTATGTCAAAAGCCGAGATAGGCCGAAGGCTAGGCCTCCTGCGGCAAACAGTTAGCCAAGTTGTAA	-19.5	NA	NA	NA	NA	NA	NA	NA	NA	NA	NA	NA	NA	NA	NA	NA	NA	NA	NA	NA	NA	NA	NA	NA	NA	NA	NA	NA	NA	NA	NA	NA	NA	NA	NA	NA	NA	NA	NA	NA	NA	NA	NA	NA	NA
KCNJ13	CCDS2498.1|Hs110|chr2	1	AAAAAAT	CGAGCTTTTTCAATTCGCTTTACTGACACAGCAGTAGTAGCTCACATGGATGGCAAACCTAATCTTATCTTCCAAGTGGCCAACACCCGACCTAGCCCTC	-17	NA	NA	NA	NA	NA	NA	NA	NA	NA	NA	NA	NA	NA	NA	NA	NA	NA	NA	NA	NA	NA	NA	NA	NA	NA	NA	NA	NA	NA	NA	NA	NA	NA	NA	NA	NA	NA	NA	NA	NA	NA	NA	NA	NA
NGEF	CCDS2500.1|Hs110|chr2	1	GGGAAAT	GGGGCCACGCCCGAGGAGTGGCCGGCCCTGGCCGACAGCCCCACCACGCTCACCGAGGCCCTGCGGATGATCCACCCCATTCCCGCCGACTCCTGGAGAA	-33	NA	NA	NA	NA	NA	NA	NA	NA	NA	NA	NA	NA	NA	NA	NA	NA	NA	NA	NA	NA	NA	NA	NA	NA	NA	NA	NA	NA	NA	NA	NA	NA	NA	NA	NA	NA	NA	NA	NA	NA	NA	NA	NA	NA
ATG16L1	CCDS2502.2|Hs110|chr2	1	GGGAAAA	CTGAGGAAAACTACGGAAGAGAACCAGGAGCTGGTCACCAGATGGATGGCTGAGAAAGCCCAGGAAGCCAATCGGCTTAATGCAGAGAATGAAAAAGACT	-22	NA	NA	NA	NA	NA	NA	NA	NA	NA	NA	NA	NA	NA	NA	NA	NA	NA	NA	NA	NA	NA	NA	NA	NA	NA	NA	NA	NA	NA	NA	NA	NA	NA	NA	NA	NA	NA	NA	NA	NA	NA	NA	NA	NA
ATG16L1	CCDS2503.2|Hs110|chr2	1	GGGAAAA	CTGAGGAAAACTACGGAAGAGAACCAGGAGCTGGTCACCAGATGGATGGCTGAGAAAGCCCAGGAAGCCAATCGGCTTAATGCAGAGAATGAAAAAGACT	-22	NA	NA	NA	NA	NA	NA	NA	NA	NA	NA	NA	NA	NA	NA	NA	NA	NA	NA	NA	NA	NA	NA	NA	NA	NA	NA	NA	NA	NA	NA	NA	NA	NA	NA	NA	NA	NA	NA	NA	NA	NA	NA	NA	NA
DGKD	CCDS2504.1|Hs110|chr2	1	CCCAAAT	GTCCGGGCTGGAATGTCTGGTTCCTTACCCGGTGGCTCAGTCATCAGTCGCCTGTTAATTAATGCTGATCCCTTCAACTCTGAACCAGAAACCCTAGAGT	-24.3	NA	NA	NA	NA	NA	NA	NA	NA	NA	NA	NA	NA	NA	NA	NA	NA	NA	NA	NA	NA	NA	NA	NA	NA	NA	NA	NA	NA	NA	NA	NA	NA	NA	NA	NA	NA	NA	NA	NA	NA	NA	NA	NA	NA
UGT1A9	CCDS2505.1|Hs110|chr2	1	TTTTTTC	AAAAATGCCCTAGAAATAGCCTCTGAAATTCTCCAAACACCTGTTACGGAGTATGATCTCTACAGCCACACATCAATTTGGTTGTTGCGAACGGACTTTG	-14.5	NA	NA	NA	NA	NA	NA	NA	NA	NA	NA	NA	NA	NA	NA	NA	NA	NA	NA	NA	NA	NA	NA	NA	NA	NA	NA	NA	NA	NA	NA	NA	NA	NA	NA	NA	NA	NA	NA	NA	NA	NA	NA	NA	NA
UGT1A7	CCDS2506.1|Hs110|chr2	1	TTTTTTC	AAAAATGTCTTAGAAATAGCCTCTGAAATTCTCCAAACCCCTGTCACGGCATATGATCTCTACAGCCACACATCAATTTGGTTGTTGCGAACTGACTTTG	-12.9	NA	NA	NA	NA	NA	NA	NA	NA	NA	NA	NA	NA	NA	NA	NA	NA	NA	NA	NA	NA	NA	NA	NA	NA	NA	NA	NA	NA	NA	NA	NA	NA	NA	NA	NA	NA	NA	NA	NA	NA	NA	NA	NA	NA
UGT1A6	CCDS2507.1|Hs110|chr2	1	GGGTTTT	CCGTGTTCCCTGGAGCATACATTCAGCAGAAGCCCAGACCCTGTGTCCTACATTCCCAGGTGCTACACAAAGTTTTCAGACCACATGACTTTTTCCCAAC	-16.2	NA	NA	NA	NA	NA	NA	NA	NA	NA	NA	NA	NA	NA	NA	NA	NA	NA	NA	NA	NA	NA	NA	NA	NA	NA	NA	NA	NA	NA	NA	NA	NA	NA	NA	NA	NA	NA	NA	NA	NA	NA	NA	NA	NA
UGT1A1	CCDS2510.1|Hs110|chr2	1	CCCTTTC	CTTCCTTGCAGCCCCATCGTGGCCCAGTACCTGTCTCTGCCCACTGTATTCTTCTTGCATGCACTGCCATGCAGCCTGGAATTTGAGGCTACCCAGTGCC	-22.3	NA	NA	NA	NA	NA	NA	NA	NA	NA	NA	NA	NA	NA	NA	NA	NA	NA	NA	NA	NA	NA	NA	NA	NA	NA	NA	NA	NA	NA	NA	NA	NA	NA	NA	NA	NA	NA	NA	NA	NA	NA	NA	NA	NA
SH3BP4	CCDS2513.1|Hs110|chr2	2	CCCTTTC	TGGAATGGGGTCCAGACCAATCCATTTCTGAATGGGAACGTGCCCGTCATGCCCAGCCTGGATGAGCTGAATCCCAAAAGTACTGTGGATTTGCTCCTTT	-27.5	AAAAAAT	GACCTTTTTAGCAAAAGCACAGTGGGCCTCCAGTGCCTGAGGAGCGACTCGAAGGAAGGGCCATATGTCTCCGTCCCGCTCAACTGCAGCTGTGGGGACA	-26.8	NA	NA	NA	NA	NA	NA	NA	NA	NA	NA	NA	NA	NA	NA	NA	NA	NA	NA	NA	NA	NA	NA	NA	NA	NA	NA	NA	NA	NA	NA	NA	NA	NA	NA	NA	NA	NA	NA	NA	NA	NA
AGAP1	CCDS2514.1|Hs110|chr2	1	AAATTTT	GAGTTTATCATTGTGTCCCTCACTGGCCAAACATGGCACTTTGAAGCCACGACGTATGAGGAGCGGGACGCCTGGGTCCAAGCCATCGAGAGCCAGATCC	-27.4	NA	NA	NA	NA	NA	NA	NA	NA	NA	NA	NA	NA	NA	NA	NA	NA	NA	NA	NA	NA	NA	NA	NA	NA	NA	NA	NA	NA	NA	NA	NA	NA	NA	NA	NA	NA	NA	NA	NA	NA	NA	NA	NA	NA
ACKR3	CCDS2516.1|Hs110|chr2	1	CCCTTTC	ACCTGCCGGCTGGAGCACGCCCTCTTCACGGCCCTGCATGTCACACAGTGCCTGTCGCTGGTGCACTGCTGCGTCAACCCTGTCCTCTACAGCTTCATCA	-24.6	NA	NA	NA	NA	NA	NA	NA	NA	NA	NA	NA	NA	NA	NA	NA	NA	NA	NA	NA	NA	NA	NA	NA	NA	NA	NA	NA	NA	NA	NA	NA	NA	NA	NA	NA	NA	NA	NA	NA	NA	NA	NA	NA	NA
MLPH	CCDS2518.1|Hs110|chr2	1	CCCAAAT	GCAGACCCTTCAAGTGAGGCCAAGGCAATGGCTGTGCCCTATCTTCTGAGAAGAAAGTTCAGTAATTCCCTGAAAAGTCAAGGTAAAGATGATGATTCTT	-18	NA	NA	NA	NA	NA	NA	NA	NA	NA	NA	NA	NA	NA	NA	NA	NA	NA	NA	NA	NA	NA	NA	NA	NA	NA	NA	NA	NA	NA	NA	NA	NA	NA	NA	NA	NA	NA	NA	NA	NA	NA	NA	NA	NA
SCLY	CCDS2524.3|Hs110|chr2	1	GGGAAAT	CCCAGCAGCCCGTATTCAGCAGGAAGAAAGGCCAAGGATATTATAAATGCAGCTCGGGAAAGCCTCGCGAAGATGATAGGGGGGAAACCTCAAGATATAA	-17.3	NA	NA	NA	NA	NA	NA	NA	NA	NA	NA	NA	NA	NA	NA	NA	NA	NA	NA	NA	NA	NA	NA	NA	NA	NA	NA	NA	NA	NA	NA	NA	NA	NA	NA	NA	NA	NA	NA	NA	NA	NA	NA	NA	NA
PER2	CCDS2528.1|Hs110|chr2	2	CCCAAAC	CTGCCCCAGGCCTTCTTCCCCAGCCAGCCTCAGTTTCCGAGCCACCCCACACTCACATCCGAGATGGCCTCTGCCTCACAGCCTGAGTTCCCCAGCCGGA	-17.2	AAATTTA	GAAGCGGTTTTGAAGGAGGACAGAGAGAAGCTGAAGCTCCTACAGAAACTCCAGCCCAGGTTCACGGAGAGTCAGAAGCAGGAGCTGCGCGAGGTCCACC	-24.1	NA	NA	NA	NA	NA	NA	NA	NA	NA	NA	NA	NA	NA	NA	NA	NA	NA	NA	NA	NA	NA	NA	NA	NA	NA	NA	NA	NA	NA	NA	NA	NA	NA	NA	NA	NA	NA	NA	NA	NA	NA
HDAC4	CCDS2529.1|Hs110|chr2	2	GGGTTTC	AACGTCAACATGGCTTTCACCGGCGGCCTGGACCCCCCCATGGGAGACGCTGAGTACTTGGCGGCCTTCAGAACGGTGGTCATGCCGATCGCCAGCGAGT	-31.1	GGGAAAC	GAGCTTGATCCTCTCCCAGAAAAGGTTTTACAGCAAAGACCCAATGCAAACGCTGTCCGTTCCATGGAGAAAGTCATGGAGATCCACAGCAAGTACTGGC	-23.5	NA	NA	NA	NA	NA	NA	NA	NA	NA	NA	NA	NA	NA	NA	NA	NA	NA	NA	NA	NA	NA	NA	NA	NA	NA	NA	NA	NA	NA	NA	NA	NA	NA	NA	NA	NA	NA	NA	NA	NA	NA
ANKMY1	CCDS2535.1|Hs110|chr2	1	GGGAAAC	ACAGACCGGGGCAGTCTGTGCAGTGCTGAGACGAAATTTGAGTCCAACGTGTGTGTGTGCGACTTCTCCATCGAGCTCTCGCAGGCCATGCTGGAGAGAA	-27.7	NA	NA	NA	NA	NA	NA	NA	NA	NA	NA	NA	NA	NA	NA	NA	NA	NA	NA	NA	NA	NA	NA	NA	NA	NA	NA	NA	NA	NA	NA	NA	NA	NA	NA	NA	NA	NA	NA	NA	NA	NA	NA	NA	NA
ANKMY1	CCDS2536.1|Hs110|chr2	1	GGGAAAC	ACAGACCGGGGCAGTCTGTGCAGTGCTGAGACGAAATTTGAGTCCAACGTGTGTGTGTGCGACTTCTCCATCGAGCTCTCGCAGGCCATGCTGGAGAGAA	-27.7	NA	NA	NA	NA	NA	NA	NA	NA	NA	NA	NA	NA	NA	NA	NA	NA	NA	NA	NA	NA	NA	NA	NA	NA	NA	NA	NA	NA	NA	NA	NA	NA	NA	NA	NA	NA	NA	NA	NA	NA	NA	NA	NA	NA
MTERF4	CCDS2544.1|Hs110|chr2	1	GGGTTTC	AGCAATGCCCATATTAATGAATTGCTCAGTGTACGGCGAGGTGCCAGTCTTCAACAGTTGCTGGACATCATTTCAGAATTTATTCTCTTGGGTCTGAATC	-20.7	NA	NA	NA	NA	NA	NA	NA	NA	NA	NA	NA	NA	NA	NA	NA	NA	NA	NA	NA	NA	NA	NA	NA	NA	NA	NA	NA	NA	NA	NA	NA	NA	NA	NA	NA	NA	NA	NA	NA	NA	NA	NA	NA	NA
PASK	CCDS2545.1|Hs110|chr2	2	AAAAAAC	AAGGAGGTGGTGGTGAAGTTTATTAAGAAGGAGAAGGTCTTGGAGGATTGTTGGATTGAGGATCCCAAACTTGGGAAAGTTACTTTAGAGATCGCAATTC	-16.7	GGGAAAA	TTATTTTATACTTTTTGTGGGACCATCGAGTACTGTGCACCGGAAGTTCTCATGGGGAATCCCTACAGAGGGCCGGAGCTGGAGATGTGGTCTCTGGGAG	-30.9	NA	NA	NA	NA	NA	NA	NA	NA	NA	NA	NA	NA	NA	NA	NA	NA	NA	NA	NA	NA	NA	NA	NA	NA	NA	NA	NA	NA	NA	NA	NA	NA	NA	NA	NA	NA	NA	NA	NA	NA	NA
PPP1R7	CCDS2546.1|Hs110|chr2	1	AAATTTA	ATTAAATGCATTGAGAATCTGGAGGAGCTACAGAGTCTTCGAGAGCTGGATCTTTACGACAACCAGATCAAGAAGATTGAGAATCTGGAGGCGCTAACAG	-24.3	NA	NA	NA	NA	NA	NA	NA	NA	NA	NA	NA	NA	NA	NA	NA	NA	NA	NA	NA	NA	NA	NA	NA	NA	NA	NA	NA	NA	NA	NA	NA	NA	NA	NA	NA	NA	NA	NA	NA	NA	NA	NA	NA	NA
THAP4	CCDS2551.1|Hs110|chr2	1	GGGAAAA	GCAGAAGCGTCTGCCACAGATGCTGGCGATGAGAGCGCCACTTCCTCCATCGAAGGGGGCGTGACAGATAAGAGTGGCATTTCTATGGATGACTTTACGC	-30.3	NA	NA	NA	NA	NA	NA	NA	NA	NA	NA	NA	NA	NA	NA	NA	NA	NA	NA	NA	NA	NA	NA	NA	NA	NA	NA	NA	NA	NA	NA	NA	NA	NA	NA	NA	NA	NA	NA	NA	NA	NA	NA	NA	NA
CHL1	CCDS2556.1|Hs110|chr3	3	CCCTTTT	TATTTCACTGACCATCGGATAATTCCATCGAACAATTCAGGAACATTCAGGATCCCAAACGAGGGGCACATATCTCACTTTCAAGGGAAATACCGCTGCT	-13	CCCAAAC	GAGGGGCACATATCTCACTTTCAAGGGAAATACCGCTGCTTTGCTTCAAATAAACTGGGAATCGCTATGTCAGAAGAAATAGAATTTATAGTTCCAAGTG	-15.2	CCCAAAA	GAAAAAATTGACCCTCTTGAAGTGGAGGAGGGAGATCCAATTGTCCTCCCATGCAATCCTCCCAAAGGCCTCCCACCTTTACACATTTATTGGATGAATA	-19.3	NA	NA	NA	NA	NA	NA	NA	NA	NA	NA	NA	NA	NA	NA	NA	NA	NA	NA	NA	NA	NA	NA	NA	NA	NA	NA	NA	NA	NA	NA	NA	NA	NA	NA	NA	NA	NA	NA
CNTN6	CCDS2557.1|Hs110|chr3	3	GGGAAAC	TTGTACATTGCCAAAGTGGAACCATCAGATGTGGGCAACTACACTTGCTTTATAACTAACAAAGAGGCCCAGAGAAGTGTTCAAGGTCCACCCACTCCAT	-20.9	AAAAAAT	GGTGAACGACTCAACCCAGAGGAGAGAATTCAAATAGAAAATGGGACACTCATCATAACGATGCTGAATGTGTCAGATTCTGGTGTGTACCAATGTGCTG	-19.1	AAAAAAA	GGAGTGGCTCATTTTGAAAGGATTGGAGGAGAATCTGTTGGGGATTTGATGATAAGGAATATTCAGTTACATCATTCAGGAAAATATCTCTGCACAGTAC	-13.3	NA	NA	NA	NA	NA	NA	NA	NA	NA	NA	NA	NA	NA	NA	NA	NA	NA	NA	NA	NA	NA	NA	NA	NA	NA	NA	NA	NA	NA	NA	NA	NA	NA	NA	NA	NA	NA	NA
CNTN4	CCDS2558.1|Hs110|chr3	2	AAAAAAT	GGCGAACCTCTGCTAACTCGGGATAGAATTCAAATTGAGCAAGGAACACTCAACATAACAATAGTGAACCTCTCAGATGCTGGCATGTATCAGTGTTTGG	-17.7	CCCTTTC	AGTCCCACCACGGTGGTGTATTCTGCAGAAGAAGAACCCACCAAACCACCAGCCAGTATCTTTGCCAGAAGTCTTTCTGCCACAGATATTGAAGTTTTCT	-27.3	NA	NA	NA	NA	NA	NA	NA	NA	NA	NA	NA	NA	NA	NA	NA	NA	NA	NA	NA	NA	NA	NA	NA	NA	NA	NA	NA	NA	NA	NA	NA	NA	NA	NA	NA	NA	NA	NA	NA	NA	NA
IL5RA	CCDS2559.1|Hs110|chr3	1	GGGAAAT	GATGAACACAAGCCCTTGAGAGAGTGGTTTGTCATTGTGATTATGGCAACCATCTGCTTCATCTTGTTAATTCTCTCGCTTATCTGTAAAATATGTCATT	-19.3	NA	NA	NA	NA	NA	NA	NA	NA	NA	NA	NA	NA	NA	NA	NA	NA	NA	NA	NA	NA	NA	NA	NA	NA	NA	NA	NA	NA	NA	NA	NA	NA	NA	NA	NA	NA	NA	NA	NA	NA	NA	NA	NA	NA
TRNT1	CCDS2561.2|Hs110|chr3	3	AAATTTT	GAGATTACTACACTACGGATTGATGTCACCACTGATGGAAGACATGCTGAGGTAGAATTTACAACTGACTGGCAGAAAGATGCGGAACGCAGAGATCTCA	-20.9	TTTAAAA	AATAAGAAAGTTAGATTTGTTGGACATGCTAAACAGAGAATACAAGAGGATTATCTTAGAATTTTAAGATACTTCAGGTTTTATGGGAGAATTGTAGACA	-12.7	AAAAAAT	AAGAAAGTTAGATTTGTTGGACATGCTAAACAGAGAATACAAGAGGATTATCTTAGAATTTTAAGATACTTCAGGTTTTATGGGAGAATTGTAGACAAAC	-14.9	NA	NA	NA	NA	NA	NA	NA	NA	NA	NA	NA	NA	NA	NA	NA	NA	NA	NA	NA	NA	NA	NA	NA	NA	NA	NA	NA	NA	NA	NA	NA	NA	NA	NA	NA	NA	NA	NA
CRBN	CCDS2562.1|Hs110|chr3	1	AAATTTT	GACACCAGTCTGCCGACATCACATACATACCTAGGTGCTGATATGGAAGAATTTCATGGCAGGACTTTGCACGATGACGACAGCTGTCAGGTGATTCCAG	-22.2	NA	NA	NA	NA	NA	NA	NA	NA	NA	NA	NA	NA	NA	NA	NA	NA	NA	NA	NA	NA	NA	NA	NA	NA	NA	NA	NA	NA	NA	NA	NA	NA	NA	NA	NA	NA	NA	NA	NA	NA	NA	NA	NA	NA
SETMAR	CCDS2563.2|Hs110|chr3	3	AAAAAAT	CGTCGTTTTGAAGTGTCATCTTCTCTTATTCTACGCAACCACAACGAACCATTTCTCGATCGGATTGTGACGTGTGATGAAAAGTGGATTTTATATGACA	-19.7	CCCAAAA	AAGGTCATGGTCACTATTTGGTGGTCTGCTGCTGGTCTGATCCACTACAGCTTTCTGAATCCCGGTGAAACCATTACATCTGAGAAGTATGCTCAGGAAA	-23.5	GGGAAAA	CGCTTCCACAACCAGCAGGATGCAGAAAATGCTTTCCAAGAGTTCGTCGAATCCCAAAGCACGGATTTTTACGCTACAGGAATAAACCAACTTATTTCTC	-18	NA	NA	NA	NA	NA	NA	NA	NA	NA	NA	NA	NA	NA	NA	NA	NA	NA	NA	NA	NA	NA	NA	NA	NA	NA	NA	NA	NA	NA	NA	NA	NA	NA	NA	NA	NA	NA	NA
SUMF1	CCDS2564.1|Hs110|chr3	1	CCCAAAA	GGTCCCCCTTCTGGGAAAGACCGAGTGAAGAAAGGTGGATCCTACATGTGCCATAGGTCTTATTGTTACAGGTATCGCTGTGCTGCTCGGAGCCAGAACA	-25.4	NA	NA	NA	NA	NA	NA	NA	NA	NA	NA	NA	NA	NA	NA	NA	NA	NA	NA	NA	NA	NA	NA	NA	NA	NA	NA	NA	NA	NA	NA	NA	NA	NA	NA	NA	NA	NA	NA	NA	NA	NA	NA	NA	NA
SRGAP3	CCDS2572.1|Hs110|chr3	1	TTTAAAA	CTGTATTTCCGAGGACTGGAAAACCCACTCTTTCCTAAGGAAAGGTTTCAAGATTTGATATCTACTATTAAACTGGAGAACCCAGCCGAGAGGGTGCACC	-24	NA	NA	NA	NA	NA	NA	NA	NA	NA	NA	NA	NA	NA	NA	NA	NA	NA	NA	NA	NA	NA	NA	NA	NA	NA	NA	NA	NA	NA	NA	NA	NA	NA	NA	NA	NA	NA	NA	NA	NA	NA	NA	NA	NA
OGG1	CCDS2576.1|Hs110|chr3	1	GGGAAAC	TTTTTCCGGAGCCTGTGGGGACCTTATGCTGGCTGGGCCCAAGCGGGCCTCCTTGGCAATGCATTTGATGGCCACCAGCTTCTGCGTCCTCTTATCTTCT	-35.3	NA	NA	NA	NA	NA	NA	NA	NA	NA	NA	NA	NA	NA	NA	NA	NA	NA	NA	NA	NA	NA	NA	NA	NA	NA	NA	NA	NA	NA	NA	NA	NA	NA	NA	NA	NA	NA	NA	NA	NA	NA	NA	NA	NA
OGG1	CCDS2579.1|Hs110|chr3	1	GGGAAAC	TTTTTCCGGAGCCTGTGGGGACCTTATGCTGGCTGGGCCCAAGCGCTCTGTCAGGTCATCACCACTTTTATGACCTTTCTCGGACCCCATAGGCTGGATC	-39.9	NA	NA	NA	NA	NA	NA	NA	NA	NA	NA	NA	NA	NA	NA	NA	NA	NA	NA	NA	NA	NA	NA	NA	NA	NA	NA	NA	NA	NA	NA	NA	NA	NA	NA	NA	NA	NA	NA	NA	NA	NA	NA	NA	NA
OGG1	CCDS2580.1|Hs110|chr3	1	GGGAAAC	TTTTTCCGGAGCCTGTGGGGACCTTATGCTGGCTGGGCCCAAGCGACTCCACCCTCCTACAGGTGCTGTTCAGTGCCGACCTGCGCCAATCCCGCCATGC	-27.6	NA	NA	NA	NA	NA	NA	NA	NA	NA	NA	NA	NA	NA	NA	NA	NA	NA	NA	NA	NA	NA	NA	NA	NA	NA	NA	NA	NA	NA	NA	NA	NA	NA	NA	NA	NA	NA	NA	NA	NA	NA	NA	NA	NA
OGG1	CCDS2581.1|Hs110|chr3	1	GGGAAAC	TTTTTCCGGAGCCTGTGGGGACCTTATGCTGGCTGGGCCCAAGCGGTGCTGTTCAGTGCCGACCTGCGCCAATCCCGCCATGCTCAGGAGCCACCAGCAA	-32.9	NA	NA	NA	NA	NA	NA	NA	NA	NA	NA	NA	NA	NA	NA	NA	NA	NA	NA	NA	NA	NA	NA	NA	NA	NA	NA	NA	NA	NA	NA	NA	NA	NA	NA	NA	NA	NA	NA	NA	NA	NA	NA	NA	NA
RPUSD3	CCDS2586.3|Hs110|chr3	1	AAAAAAC	CTCAGTCGGGAGGAGCTGGTTGATGCGCTGCGGGCAGCCGTGGTGGACCGGAAAGGACCTCTAGTGACGTTGAACAAGCCACAGGGTCTACCAGTGACAG	-32.3	NA	NA	NA	NA	NA	NA	NA	NA	NA	NA	NA	NA	NA	NA	NA	NA	NA	NA	NA	NA	NA	NA	NA	NA	NA	NA	NA	NA	NA	NA	NA	NA	NA	NA	NA	NA	NA	NA	NA	NA	NA	NA	NA	NA
IL17RC	CCDS2590.1|Hs110|chr3	2	CCCAAAA	CCCCGGTGGCACAAAAACCTGACTGGACCGCAGATCATTACCTTGAACCACACAGACCTGGTTCCCTGCCTCTGTATTCAGGTGTGGCCTCTGGAACCTG	-30.1	GGGTTTC	GAGCGCCTGGTGGGCGCCCTGGCGTCGGCCCTGTGCCAGCTGCCGCTGCGCGTGGCCGTAGACCTGTGGAGCCGTCGTGAACTGAGCGCGCAGGGGCCCG	-44.6	NA	NA	NA	NA	NA	NA	NA	NA	NA	NA	NA	NA	NA	NA	NA	NA	NA	NA	NA	NA	NA	NA	NA	NA	NA	NA	NA	NA	NA	NA	NA	NA	NA	NA	NA	NA	NA	NA	NA	NA	NA
IL17RC	CCDS2591.2|Hs110|chr3	2	CCCAAAA	CCCCGGTGGCACAAAAACCTGACTGGACCGCAGATCATTACCTTGAACCACACAGACCTGGTTCCCTGCCTCTGTATTCAGGTGTGGCCTCTGGAACCTG	-30.1	GGGTTTC	GAGCGCCTGGTGGGCGCCCTGGCGTCGGCCCTGTGCCAGCTGCCGCTGCGCGTGGCCGTAGACCTGTGGAGCCGTCGTGAACTGAGCGCGCAGGGGCCCG	-44.6	NA	NA	NA	NA	NA	NA	NA	NA	NA	NA	NA	NA	NA	NA	NA	NA	NA	NA	NA	NA	NA	NA	NA	NA	NA	NA	NA	NA	NA	NA	NA	NA	NA	NA	NA	NA	NA	NA	NA	NA	NA
FANCD2	CCDS2595.1|Hs110|chr3	4	TTTTTTT	GAAAACAAGAACAGTGATGAAATCAACATACCTCGACTCATTGTCAGTCAACTAAAATGGCTTGACAGAGTTGTGGATGGCAAGGACCTCACCACCAAGA	-25.3	CCCAAAC	TTCCTATTGAAGGTTCGCCAGTTGGTGATGGATAAGTTGTCGTCTATTAGATTGGAGGATTTACCTGTGATAATAAAGTTCATTCTTCATTCCGTAACAG	-18.4	TTTTTTC	CGAGAGCTGGACATTGAGGTCTTCTCTATTCTACATTGTGGACTTGTGACGAAGTTCATCTTAGATACTGAAATGCACACTGAAGCTACAGAAGTTGTGC	-22.4	AAAAAAC	CGGGACTTGCAGGGTGAAGAGATTAAGTCCCAAAATTCCCAGGAGAGCACAGCAGATGAGAGTGAGGATGACATGTCATCCCAGGCCTCCAAGAGCAAAG	-24	NA	NA	NA	NA	NA	NA	NA	NA	NA	NA	NA	NA	NA	NA	NA	NA	NA	NA	NA	NA	NA	NA	NA	NA	NA	NA	NA	NA	NA	NA	NA	NA	NA	NA	NA
SLC6A11	CCDS2602.1|Hs110|chr3	3	TTTTTTC	CTGGAGACAGCTCTGGGGCAGTTCACAAGTGAAGGTGGCATTACGTGTTGGAGGAAAGTTTGCCCTTTATTTGAAGGCATTGGCTATGCAACACAGGTGA	-23.5	CCCTTTA	TTTGAAGGCATTGGCTATGCAACACAGGTGATTGAGGCCCATCTGAATGTGTACTACATCATCATCCTGGCATGGGCCATTTTTTACCTGAGCAACTGCT	-29.1	GGGTTTT	ATGGCGTACGAGCAGGGGGTACCCATTGCTGAGGTGGCAGAGTCAGGCCCCGGCCTGGCCTTTATTGCGTACCCCAAGGCGGTCACCATGATGCCTCTCT	-35.9	NA	NA	NA	NA	NA	NA	NA	NA	NA	NA	NA	NA	NA	NA	NA	NA	NA	NA	NA	NA	NA	NA	NA	NA	NA	NA	NA	NA	NA	NA	NA	NA	NA	NA	NA	NA	NA	NA
SLC6A1	CCDS2603.1|Hs110|chr3	1	GGGAAAC	TATGTTTTCCCCAAGTGGGGCCAGGGTGTGGGCTGGCTGATGGCTCTGTCTTCCATGGTCCTCATCCCCGGGTACATGGCCTACATGTTCCTCACCTTAA	-32.1	NA	NA	NA	NA	NA	NA	NA	NA	NA	NA	NA	NA	NA	NA	NA	NA	NA	NA	NA	NA	NA	NA	NA	NA	NA	NA	NA	NA	NA	NA	NA	NA	NA	NA	NA	NA	NA	NA	NA	NA	NA	NA	NA	NA
HRH1	CCDS2604.1|Hs110|chr3	1	GGGTTTT	ATCATGGCAGCCTTCATCCTCTGCTGGATCCCTTATTTCATCTTCTTCATGGTCATTGCCTTCTGCAAGAACTGTTGCAATGAACATTTGCACATGTTCA	-18.6	NA	NA	NA	NA	NA	NA	NA	NA	NA	NA	NA	NA	NA	NA	NA	NA	NA	NA	NA	NA	NA	NA	NA	NA	NA	NA	NA	NA	NA	NA	NA	NA	NA	NA	NA	NA	NA	NA	NA	NA	NA	NA	NA	NA
ATG7	CCDS2605.1|Hs110|chr3	1	CCCTTTT	AGTAGTGCCTTGGATGTTGGGTTTTGGCATGAGTTGACCCAGAAGAAGCTGAACGAGTATCGGCTGGATGAAGCTCCCAAGGACATTAAGGGTTATTACT	-32.1	NA	NA	NA	NA	NA	NA	NA	NA	NA	NA	NA	NA	NA	NA	NA	NA	NA	NA	NA	NA	NA	NA	NA	NA	NA	NA	NA	NA	NA	NA	NA	NA	NA	NA	NA	NA	NA	NA	NA	NA	NA	NA	NA	NA
TAMM41	CCDS2607.1|Hs110|chr3	1	AAAAAAC	AGAGATGTGGAAGAAACTTTATTCCAAGTGGCTCATGATCCCGACTGTGGAGATGTGGTGCGACTAGGCCTGAAGAAGTCAGTGATTTATAGTTCACTAA	-23.6	NA	NA	NA	NA	NA	NA	NA	NA	NA	NA	NA	NA	NA	NA	NA	NA	NA	NA	NA	NA	NA	NA	NA	NA	NA	NA	NA	NA	NA	NA	NA	NA	NA	NA	NA	NA	NA	NA	NA	NA	NA	NA	NA	NA
PPARG	CCDS2609.1|Hs110|chr3	1	GGGTTTC	TTCCGGAGAACAATCAGATTGAAGCTTATCTATGACAGATGTGATCTTAACTGTCGGATCCACAAAAAAAGTAGAAATAAATGTCAGTACTGTCGGTTTC	-18.4	NA	NA	NA	NA	NA	NA	NA	NA	NA	NA	NA	NA	NA	NA	NA	NA	NA	NA	NA	NA	NA	NA	NA	NA	NA	NA	NA	NA	NA	NA	NA	NA	NA	NA	NA	NA	NA	NA	NA	NA	NA	NA	NA	NA
PPARG	CCDS2610.3|Hs110|chr3	1	GGGTTTC	TTCCGGAGAACAATCAGATTGAAGCTTATCTATGACAGATGTGATCTTAACTGTCGGATCCACAAAAAAAGTAGAAATAAATGTCAGTACTGTCGGTTTC	-18.4	NA	NA	NA	NA	NA	NA	NA	NA	NA	NA	NA	NA	NA	NA	NA	NA	NA	NA	NA	NA	NA	NA	NA	NA	NA	NA	NA	NA	NA	NA	NA	NA	NA	NA	NA	NA	NA	NA	NA	NA	NA	NA	NA	NA
TSEN2	CCDS2611.1|Hs110|chr3	2	CCCTTTT	GGTCAGGACCATGGTCCTCTGAAAGAATTCAAGATATTCCGTGCTGAAATGATTAACAACAATGTGATTGTGAGGAATGCGGAGGACATTGAGCAGCTCT	-20	CCCAAAT	GAGGAATTGGTGCAAAGAAACAGGTTAATATGCAGAAGAAATCCATATAGGATCTTTGAGTATTTGCAACTCAGCCTAGAAGAGGCCTTTTTCTTGGTCT	-19.6	NA	NA	NA	NA	NA	NA	NA	NA	NA	NA	NA	NA	NA	NA	NA	NA	NA	NA	NA	NA	NA	NA	NA	NA	NA	NA	NA	NA	NA	NA	NA	NA	NA	NA	NA	NA	NA	NA	NA	NA	NA
LSM3	CCDS2619.1|Hs110|chr3	1	TTTAAAT	ATGATCTTGGGAGATGTGGAAGAAACTGTGACTACTATAGAAATTGATGAAGAAACATATGAAGAGATATATAAATCAACGAAACGGAATATTCCAATGC	-7.7	NA	NA	NA	NA	NA	NA	NA	NA	NA	NA	NA	NA	NA	NA	NA	NA	NA	NA	NA	NA	NA	NA	NA	NA	NA	NA	NA	NA	NA	NA	NA	NA	NA	NA	NA	NA	NA	NA	NA	NA	NA	NA	NA	NA
NR2C2	CCDS2621.1|Hs110|chr3	1	TTTTTTT	ACTGGTCTCATTGGCAATGTTTCGATAGACAGCATAATCCCCTACATCCTCAAGATGGAGACAGCAGAGTATAATGGCCAGATCACCGGAGCCAGTCTAT	-18	NA	NA	NA	NA	NA	NA	NA	NA	NA	NA	NA	NA	NA	NA	NA	NA	NA	NA	NA	NA	NA	NA	NA	NA	NA	NA	NA	NA	NA	NA	NA	NA	NA	NA	NA	NA	NA	NA	NA	NA	NA	NA	NA	NA
RBSN	CCDS2623.1|Hs110|chr3	2	CCCTTTC	TGTCCAGACTGTGGGAATAAGTTCAGCATCCGGAACCGCCGCCACCACTGCCGCCTCTGCGGGTCTATTATGTGCAAGAAGTGTATGGAGCTCATCAGCC	-18.5	CCCTTTT	CAGCTGGAGCCCAGCAGAGAGCCTCGCACCCACCTTGCTTATGCTTTGGATCTAGGCTCTTCCCCAGTTCCAAGCAGCACAGCTCCCAAGACCCCTTCAC	-25.4	NA	NA	NA	NA	NA	NA	NA	NA	NA	NA	NA	NA	NA	NA	NA	NA	NA	NA	NA	NA	NA	NA	NA	NA	NA	NA	NA	NA	NA	NA	NA	NA	NA	NA	NA	NA	NA	NA	NA	NA	NA
[truncated: 14,152 more rows]
[truncated: 58 more columns]
